# Supplementary material for: Gradual and contingent evolutionary emergence of leaf mimicry in butterfly wing patterns
Source: BMC Evol Biol. 2014 Nov 25;14:229. doi: 10.1186/s12862-014-0229-5 (PMC4261531; doi:10.1186/s12862-014-0229-5)
Supplement: Additional file 2: Table S2. — Check list of all of species belonging to genera used in this study. [file 12862_2014_229_MOESM2_ESM.xlsx]

## Sheet: sheet1
Supplementary Table S2. Check list of all of species belonging to genera used in this study. Species that we could not find photos of ventral wing patterns are colored in red. *1. The NSG's DNA sequences database (http://nymphalidae.utu.fi/db.php), *2. Yale University Digital Contents (http://discover.odai.yale.edu/ydc/), *3. BOLD (http://www.boldsystems.org/), *4. Fric's web (http://motyli.wz.cz…
Higher taxon	Species	Species used in this study	NSG's database*1	Yale University Digital Archive*2	BOLD databae*3	Fric's web*4	Butterflies of America*5	Butterflies of India*6	others*7
Kallimini	Kallima inachus	O		YPM ENT 412771, YPM ENT 412774, YPM ENT 412777				ab411, af884, ai843, at624, at923, ay539	Pteron World (http://www.pteron-world.com/topics/classfication/nymphalidae/nymphalinae/kallimini/kallimini.html)
Kallimini	Kallima paralekta	O
Kallimini	Kallima albofasciata								Moore F. 1890 Lepidoptera indica. vol. 4 London, UK: Lovell Reeve & Co.
Kallimini	Kallima alompra	O*8
Kallimini	Kallima horsfieldi							aa049, ab228, ag055, ag059, ag268, an621, ay633
Kallimini	Kallima limborgii								Pteron World (http://www.pteron-world.com/topics/classfication/nymphalidae/nymphalinae/kallimini/kallimini.html)
Kallimini	Kallima spiridiva								TARINGA inteligencia colectiva (http://www.taringa.net/posts/ciencia-educacion/15457245/Evolucion-Sorprendente.html)
Kallimini	Doleschallia bisaltide	O	NW64-5, NW64-6	YPM ENT 412673, YPM ENT 412675, YPM ENT 814704				aa636, aa638, ai214, ap089	Pteron World (http://www.pteron-world.com/topics/classfication/nymphalidae/nymphalinae/kallimini/kallimini.html)
Kallimini	Doleschallia browni		NW160-21
Kallimini	Doleschallia comrii
Kallimini	Doleschallia dascon				USNM ENT 00643504
Kallimini	Doleschallia hexophthalmos		NW80-4
Kallimini	Doleschallia melana
Kallimini	Doleschallia nacar		NW160-22, NW80-9		USNM ENT 00649677
Kallimini	Doleschallia noorna				USNM ENT 00649642, USNM ENT 00649641, USNM ENT 00649682
Kallimini	Doleschallia rickardi		NW160-24
Junoniini	Salamis anteva	O	NW111-9	YPM ENT 410355, YPM ENT 410356					Pteron World (http://www.pteron-world.com/topics/classfication/nymphalidae/nymphalinae/junoniini/junoniini1.html#salamis)
Junoniini	Salamis cacta	O		YPM ENT 410360, YPM ENT 410363, YPM ENT 410365, YPM ENT 410367, YPM ENT 410369					Pteron World (http://www.pteron-world.com/topics/classfication/nymphalidae/nymphalinae/junoniini/junoniini1.html#salamis)
Junoniini	Salamis augustina
Junoniini	Protogoniomorpha anacardii	O	NW73-15	YPM ENT 410377, YPM ENT 410378, YPM ENT 410379, YPM ENT 410381, YPM ENT 410382					Pteron World (http://www.pteron-world.com/topics/classfication/nymphalidae/nymphalinae/junoniini/junoniini2.html#protogoniomorpha)
Junoniini	Protogoniomorpha parhassus	O	NW82-7, NW82-8, NW82-9	YPM ENT 410386, YPM ENT 410387, YPM ENT 410393, YPM ENT 410398, YPM ENT 410407, YPM ENT 410410, YPM ENT 410415, YPM ENT 814880					Pteron World (http://www.pteron-world.com/topics/classfication/nymphalidae/nymphalinae/junoniini/junoniini2.html#protogoniomorpha)
Junoniini	Yoma algina	O	NW80-13
Junoniini	Yoma sabina	O		YPM ENT 419634, YPM ENT 814740, YPM ENT 814855					Pteron World (http://www.pteron-world.com/topics/classfication/nymphalidae/nymphalinae/junoniini/junoniini1.html#yoma)
Junoniini	Junonia adulatrix
Junoniini	Junonia almana	O	NW97-13, NW131-7, NW131-8	YPM ENT 411925, YPM ENT 411930, YPM ENT 411934, YPM ENT 814302, YPM ENT 814314, YPM ENT 814331				aa337, ag667, ag804, at099	Pteron World (http://www.pteron-world.com/topics/classfication/nymphalidae/nymphalinae/junoniini/junoniini1.html#junonia)
Junoniini	Junonia ansorgei		NW139-1	YPM ENT 412394, YPM ENT 412395, YPM ENT 412397, YPM ENT 412398, YPM ENT 814386
Junoniini	Junonia artaxia		NW114-11	YPM ENT 411944, YPM ENT 411945, YPM ENT 411947, YPM ENT 411948, YPM ENT 411949, YPM ENT 411950
Junoniini	Junonia atlites	O	NW78-4	YPM ENT 411927, YPM ENT 411933				aa345, ak364, ap585, ar027, ar028	Pteron World (http://www.pteron-world.com/topics/classfication/nymphalidae/nymphalinae/junoniini/junoniini1.html#junonia)
Junoniini	Junonia chorimene			YPM ENT 411967, YPM ENT 411969, YPM ENT 411970, YPM ENT 411972, YPM ENT 412031, YPM ENT 412033, YPM ENT 412036, YPM ENT 411966
Junoniini	Junonia coenia	O	NW38-18	YPM ENT 814358, YPM ENT 814369, YPM ENT 814374, YPM ENT 814381, YPM ENT 814382, YPM ENT 814384, YPM ENT 814427, YPM ENT 814429, YPM ENT 414990, YPM ENT 415000, YPM ENT 415003, YPM ENT 415016, YPM ENT 415026, YPM ENT 415068, YPM ENT 415071, YPM ENT 415077, YPM ENT 415084, YPM ENT 415087, YPM ENT 415106, YPM ENT 415150, YPM ENT 415153, YPM ENT 415154, YPM ENT 415176, YPM ENT 415178, YPM ENT 415180,…			O		Pteron World (http://www.pteron-world.com/topics/classfication/nymphalidae/nymphalinae/junoniini/junoniini1.html#junonia)
Junoniini	Junonia cymodoce		NW114-8	YPM ENT 412393
Junoniini	Junonia cytora		NW123-23	YPM ENT 410383, YPM ENT 410384, YPM ENT 814859					Pteron World (http://www.pteron-world.com/topics/classfication/nymphalidae/nymphalinae/junoniini/junoniini1.html#salamis)
Junoniini	Junonia erigone	O
Junoniini	Junonia evarete		CP23-06, CP23-53, NW129-30, NW162-7, NW36-2, NW84-15	YPM ENT 814440, YPM ENT 414239, YPM ENT 414263, YPM ENT 414265, YPM ENT 414272, YPM ENT 414275, YPM ENT 414276, YPM ENT 414277, YPM ENT 414279, YPM ENT 414282, YPM ENT 414283, YPM ENT 414291, YPM ENT 414292, YPM ENT 414293, YPM ENT 414297, YPM ENT 414301, YPM ENT 414318, YPM ENT 414324, YPM ENT 414325, YPM ENT 414326, YPM ENT 414332, YPM ENT 414338, YPM ENT 414347, YPM ENT 414348, YPM ENT 414349,…			O
Junoniini	Junonia genoveva			YPM ENT 814408, YPM ENT 414405, YPM ENT 414407, YPM ENT 414410, YPM ENT 414413, YPM ENT 414416, YPM ENT 414422, YPM ENT 414454, YPM ENT 414463, YPM ENT 414466, YPM ENT 414469, YPM ENT 414472, YPM ENT 414473, YPM ENT 414480, YPM ENT 414506, YPM ENT 414514, YPM ENT 414516, YPM ENT 414519			O
Junoniini	Junonia goudotii				AC0456-8033835, AC0453-8000538, AC0454-8033782, AC0455-8033716
Junoniini	Junonia gregorii			YPM ENT 411974, YPM ENT 411977, YPM ENT 411986, YPM ENT 412000
Junoniini	Junonia hadrope
Junoniini	Junonia hedonia	O	NW78-5, NW81-2	YPM ENT 412020, YPM ENT 412023, YPM ENT 412024, YPM ENT 814366
Junoniini	Junonia hierta		NW101-16, NW80-6, NW83-12	YPM ENT 411980, YPM ENT 411991, YPM ENT 411992, YPM ENT 412002, YPM ENT 412006, YPM ENT 412007, YPM ENT 412014, YPM ENT 412018, YPM ENT 412028, YPM ENT 412039, YPM ENT 412041, YPM ENT 412042, YPM ENT 412052, YPM ENT 412056, YPM ENT 412057, YPM ENT 814363				ab852, at740	Pteron World (http://www.pteron-world.com/topics/classfication/nymphalidae/nymphalinae/junoniini/junoniini1.html#junonia)
Junoniini	Junonia infracta
Junoniini	Junonia intermedia		NW80-2
Junoniini	Junonia iphita	O	NW68-18	YPM ENT 412058, YPM ENT 412059, YPM ENT 814359				ab418, ah452, aj217, aj245, aj526
Junoniini	Junonia lemonias	O	NW81-4, NW101-15	YPM ENT 412061, YPM ENT 412062, YPM ENT 412063, YPM ENT 412065, YPM ENT 814428				ab483, ad802, ai169, ai175, ak250, ak256, an518, an538, ar661	Pteron World (http://www.pteron-world.com/topics/classfication/nymphalidae/nymphalinae/junoniini/junoniini1.html#junonia)
Junoniini	Junonia natalica		NW68-13, NW68-14, NW83-11	YPM ENT 412066, YPM ENT 412069, YPM ENT 412070, YPM ENT 412074					Pteron World (http://www.pteron-world.com/topics/classfication/nymphalidae/nymphalinae/junoniini/junoniini1.html#junonia)
Junoniini	Junonia oenone		NW68-1, NW68-2	YPM ENT 412084, YPM ENT 412103, YPM ENT 412105, YPM ENT 412109, YPM ENT 412115, YPM ENT 412116, YPM ENT 412127, YPM ENT 412128, YPM ENT 412150, YPM ENT 814357					Pteron World (http://www.pteron-world.com/topics/classfication/nymphalidae/nymphalinae/junoniini/junoniini1.html#junonia)
Junoniini	Junonia orithya	O	NW78-2, NW88-11	YPM ENT 412130, YPM ENT 412132, YPM ENT 412135, YPM ENT 412140, YPM ENT 412142, YPM ENT 412145, YPM ENT 412151, YPM ENT 412152, YPM ENT 412162, YPM ENT 412166, YPM ENT 412167				ah604, ah726, ah728	Pteron World (http://www.pteron-world.com/topics/classfication/nymphalidae/nymphalinae/junoniini/junoniini1.html#junonia)
Junoniini	Junonia rhadama			YPM ENT 412168, YPM ENT 814348, YPM ENT 814383					Pteron World (http://www.pteron-world.com/topics/classfication/nymphalidae/nymphalinae/junoniini/junoniini1.html#junonia)
Junoniini	Junonia sophia		NW83-10	YPM ENT 412171, YPM ENT 412184, YPM ENT 412179, YPM ENT 412180, YPM ENT 412191, YPM ENT 412192, YPM ENT 412193, YPM ENT 412197, YPM ENT 412198, YPM ENT 412199, YPM ENT 412201, YPM ENT 412202, YPM ENT 412204, YPM ENT 412214
Junoniini	Junonia stygia
Junoniini	Junonia tareta
Junoniini	Junonia temora			YPM ENT 410421, YPM ENT 410423, YPM ENT 410424, YPM ENT 410425					Pteron World (http://www.pteron-world.com/topics/classfication/nymphalidae/nymphalinae/junoniini/junoniini2.html#protogoniomorpha)
Junoniini	Junonia terea		NW68-15, NW82-14, NW83-3	YPM ENT 412284, YPM ENT 412290, YPM ENT 412305, YPM ENT 412310, YPM ENT 412311					Pteron World (http://www.pteron-world.com/topics/classfication/nymphalidae/nymphalinae/junoniini/junoniini1.html#junonia)
Junoniini	Junonia timorensis
Junoniini	Junonia touhilimasa		NW95-15	YPM ENT 412344, YPM ENT 412345, PM ENT 412346, YPM ENT 412347
Junoniini	Junonia vestina		CP23-49
Junoniini	Junonia villida		NW99-1	YPM ENT 412349, YPM ENT 412350, YPM ENT 412352, YPM ENT 412353, YPM ENT 413938
Junoniini	Junonia westermanni	O	NW82-11, NW83-4	YPM ENT 412218, YPM ENT 412226, YPM ENT 412233, YPM ENT 412234, YPM ENT 412238, YPM ENT 412239, YPM ENT 412248, YPM ENT 814344					Pteron World (http://www.pteron-world.com/topics/classfication/nymphalidae/nymphalinae/junoniini/junoniini1.html#junonia)
Nymphalini	Polygonia canace	O		YPM ENT 412784, YPM ENT 412785, YPM ENT 412788, YPM ENT 412791		Fric's page
Nymphalini	Polygonia c-album	O	EW13-1, EW26-32, JL5-1, NW174-15, NW174-17	YPM ENT 728549, YPM ENT 415947, YPM ENT 727848, YPM ENT 416183, YPM ENT 416186, YPM ENT 814849, YPM ENT 727849		Fric's page			Pteron World (http://www.pteron-world.com/topics/classfication/nymphalidae/nymphalinae/nymphalini/nymphalini4.html#polygonia)
Nymphalini	Polygonia c-aureum	O	NW65-8	YPM ENT 814840, YPM ENT 814860, YPM ENT 814868, YPM ENT 814873		Fric's page			Pteron World (http://www.pteron-world.com/topics/classfication/nymphalidae/nymphalinae/nymphalini/nymphalini4.html#polygonia)
Nymphalini	Polygonia comma		NW65-6	YPM ENT 414900, YPM ENT 414931, YPM ENT 414956, YPM ENT 414965, YPM ENT 414978, YPM ENT 415001, YPM ENT 415032, YPM ENT 415051, YPM ENT 415063, YPM ENT 415119, YPM ENT 415124, YPM ENT 415132		Fric's page	O		Pteron World (http://www.pteron-world.com/topics/classfication/nymphalidae/nymphalinae/nymphalini/nymphalini4.html#polygonia)
Nymphalini	Polygonia egea		NW120-7, NW77-15	PM ENT 728202		Fric's page
Nymphalini	Polygonia faunus		NW63-13, NW74-12, NW74-13, NW77-8, NW78-7, NW78-8	YPM ENT 415940, YPM ENT 415945, YPM ENT 415957, YPM ENT 415980, YPM ENT 415994, YPM ENT 415995, YPM ENT 415997, YPM ENT 416024, YPM ENT 416030, YPM ENT 416060, YPM ENT 415918		Fric's page	O		Pteron World (http://www.pteron-world.com/topics/classfication/nymphalidae/nymphalinae/nymphalini/nymphalini4.html#polygonia)
Nymphalini	Polygonia g-argenteum						O
Nymphalini	Polygonia gigantea		NW166-5			Fric's page			Pteron World (http://www.pteron-world.com/topics/classfication/nymphalidae/nymphalinae/nymphalini/nymphalini4.html#polygonia)
Nymphalini	Polygonia gracilis		NW65-7	YPM ENT 416091, YPM ENT 416104, YPM ENT 416112, YPM ENT 416118, YPM ENT 416132, YPM ENT 416133, YPM ENT 416138, YPM ENT 416148, YPM ENT 416154, YPM ENT 416157, YPM ENT 416191, YPM ENT 416205, YPM ENT 416228, YPM ENT 416257, YPM ENT 416263, YPM ENT 416111		Fric's page	O		Pteron World (http://www.pteron-world.com/topics/classfication/nymphalidae/nymphalinae/nymphalini/nymphalini4.html#polygonia)
Nymphalini	Polygonia haroldi		NW112-3				O
Nymphalini	Polygonia interposita		NW166-6, NW167-1, NW167-2			Fric's page
Nymphalini	Polygonia interrogationis		NW77-12	YPM ENT 415710, YPM ENT 415712, YPM ENT 415716, YPM ENT 415740, YPM ENT 415753, YPM ENT 415759, YPM ENT 415769, YPM ENT 415776, YPM ENT 415792, YPM ENT 415854, YPM ENT 415859, YPM ENT 415881, YPM ENT 415882, YPM ENT 415886, YPM ENT 415896, YPM ENT 415905, YPM ENT 415916, YPM ENT 415922, YPM ENT 415925, YPM ENT 415806		Fric's page	O		Pteron World (http://www.pteron-world.com/topics/classfication/nymphalidae/nymphalinae/nymphalini/nymphalini4.html#polygonia)
Nymphalini	Polygonia oreas		NW74-10, NW74-11, NW78-13	YPM ENT 416273, YPM ENT 416276, YPM ENT 416290, YPM ENT 416292			O
Nymphalini	Polygonia progne		EW19-9	YPM ENT 416302, YPM ENT 416303, YPM ENT 416305, YPM ENT 416322, YPM ENT 416352, YPM ENT 416354, YPM ENT 746871			O
Nymphalini	Polygonia satyrus		NW65-9, NW74-8, NW74-9, NW78-11, NW78-12, NW81-11	YPM ENT 814845, YPM ENT 416379, YPM ENT 416380, YPM ENT 416381, YPM ENT 416384, YPM ENT 416385, YPM ENT 416386, YPM ENT 416387, YPM ENT 416388, YPM ENT 416391, YPM ENT 416402, YPM ENT 416403, YPM ENT 416421, YPM ENT 416429, YPM ENT 416444, YPM ENT 416461, YPM ENT 416470, YPM ENT 416475, YPM ENT 416481, YPM ENT 416500		Fric's page	O
Nymphalini	Nymphalis antiopa		NW70-2, NW76-10, NW81-13	YPM ENT 411272, YPM ENT 411275, YPM ENT 411279, YPM ENT 411300, YPM ENT 411302, YPM ENT 411301, YPM ENT 411313, YPM ENT 411314, YPM ENT 411322, YPM ENT 411325, YPM ENT 411435, YPM ENT 411449, YPM ENT 411450, YPM ENT 411465, YPM ENT 411469, YPM ENT 411473, YPM ENT 411476, YPM ENT 411444, YPM ENT 411472, YPM ENT 814345, YPM ENT 814361		Fric's page	O		Pteron World (http://www.pteron-world.com/topics/classfication/nymphalidae/nymphalinae/nymphalini/nymphalini3.html#nymphalis)
Nymphalini	Nymphalis californica		NW74-14, NW74-15, NW81-10	YPM ENT 409430, YPM ENT 409453, YPM ENT 409455, YPM ENT 409466, YPM ENT 409467, YPM ENT 409483		Fric's page	O		Pteron World (http://www.pteron-world.com/topics/classfication/nymphalidae/nymphalinae/nymphalini/nymphalini3.html#nymphalis)
Nymphalini	Nymphalis cyanomelas					Fric's page	O
Nymphalini	Nymphalis l-album	O	NW78-1, NW81-14, NW81-15, NW81-16	YPM ENT 409196, YPM ENT 409206, YPM ENT 409220, YPM ENT 409231, YPM ENT 409232, YPM ENT 409237, YPM ENT 814342, YPM ENT 409199		Fric's page	O		Pteron World (http://www.pteron-world.com/topics/classfication/nymphalidae/nymphalinae/nymphalini/nymphalini3.html#nymphalis)
Nymphalini	Nymphalis polychloros		NW62-2, NW63-19	YPM ENT 410918, YPM ENT 410919, YPM ENT 410923, YPM ENT 410924		Fric's page
Nymphalini	Nymphalis xanthomelas		NW63-2, NW84-1, NW84-2	YPM ENT 410928, YPM ENT 410929, YPM ENT 410931, YPM ENT 410934		Fric's page		am677	Pteron World (http://www.pteron-world.com/topics/classfication/nymphalidae/nymphalinae/nymphalini/nymphalini3.html#nymphalis)
Nymphalini	Aglais caschmirensis					Fric's page		af902, aj816, al200, am750, ap343, at897
Nymphalini	Aglais io	O	NW63-16, NW76-9	YPM ENT 409392, YPM ENT 409396, YPM ENT 409397, YPM ENT 409403, YPM ENT 409406		Fric's page			Pteron World (http://www.pteron-world.com/topics/classfication/nymphalidae/nymphalinae/nymphalini/nymphalini3.html#inachis)
Nymphalini	Aglais ladakensis					Fric's page
Nymphalini	Aglais milberti		NW77-14, NW94-16	YPM ENT 410688, YPM ENT 410732, YPM ENT 410767, YPM ENT 410781, YPM ENT 410782, YPM ENT 410790, YPM ENT 410806, YPM ENT 410808, YPM ENT 814303, YPM ENT 814322, YPM ENT 814335, YPM ENT 814355, YPM ENT 410749, YPM ENT 410772, YPM ENT 814320		Fric's page	O		Pteron World (http://www.pteron-world.com/topics/classfication/nymphalidae/nymphalinae/nymphalini/nymphalini3.html#aglais)
Nymphalini	Aglais urticae	O	NW63-3	YPM ENT 409416, YPM ENT 409421, YPM ENT 409422, YPM ENT 409475, YPM ENT 410821		Fric's page			Pteron World (http://www.pteron-world.com/topics/classfication/nymphalidae/nymphalinae/nymphalini/nymphalini3.html#aglais)
Nymphalini	Vanessa abyssinica			YPM ENT 408449, YPM ENT 408469, YPM ENT 408475, YPM ENT 408488, YPM ENT 412927, YPM ENT 412928
Nymphalini	Vanessa altissima						O
Nymphalini	Vanessa annabella		NW74-4	YPM ENT 408371, YPM ENT 408372, YPM ENT 408375, YPM ENT 408388, YPM ENT 408397, YPM ENT 408427, YPM ENT 408499, YPM ENT 408504, YPM ENT 408521, YPM ENT 412956, YPM ENT 814846, YPM ENT 408519		Fric's page	O		Pteron World (http://www.pteron-world.com/topics/classfication/nymphalidae/nymphalinae/nymphalini/nymphalini3.html#vanessa)
Nymphalini	Vanessa atalanta	O	NW63-21, NW74-16, NW76-11	YPM ENT 408456, YPM ENT 408466, YPM ENT 408471, YPM ENT 408473, YPM ENT 408482, YPM ENT 408568, YPM ENT 408731, YPM ENT 408610		Fric's page	O		Pteron World (http://www.pteron-world.com/topics/classfication/nymphalidae/nymphalinae/nymphalini/nymphalini3.html#vanessa)
Nymphalini	Vanessa braziliensis		NW89-4, NW89-7, NW89-8, NW89-10	YPM ENT 408742, YPM ENT 408748, YPM ENT 408756, YPM ENT 408763, YPM ENT 408764, YPM ENT 408753		Fric's page	O		Pteron World (http://www.pteron-world.com/topics/classfication/nymphalidae/nymphalinae/nymphalini/nymphalini3.html#vanessa)
Nymphalini	Vanessa cardui	O	NW63-6, NW74-7, NW99-6	YPM ENT 408486, YPM ENT 408535, YPM ENT 408552, YPM ENT 408594, YPM ENT 408597, YPM ENT 408798, YPM ENT 408805, YPM ENT 408809, YPM ENT 408833, YPM ENT 408859, YPM ENT 408905, YPM ENT 408929, YPM ENT 412935, YPM ENT 412936, YPM ENT 412955, YPM ENT 814663, YPM ENT 814811, YPM ENT 412951, YPM ENT 408565		Fric's page	O	ab186, ab188, aq109	Pteron World (http://www.pteron-world.com/topics/classfication/nymphalidae/nymphalinae/nymphalini/nymphalini3.html#vanessa)
Nymphalini	Vanessa carye		CP23-04	YPM ENT 408951, YPM ENT 408954, YPM ENT 408965, YPM ENT 408966		Fric's page	O		Pteron World (http://www.pteron-world.com/topics/classfication/nymphalidae/nymphalinae/nymphalini/nymphalini3.html#vanessa)
Nymphalini	Vanessa dejeani					Fric's page
Nymphalini	Vanessa gonerilla		NW78-14	YPM ENT 408968,		Fric's page
Nymphalini	Vanessa indica	O	NW81-3	YPM ENT 408976, YPM ENT 408979, YPM ENT 408980, YPM ENT 408981, YPM ENT 412937, YPM ENT 814698		Fric's page		ajx816, al904, am759, at895, at896	Pteron World (http://www.pteron-world.com/topics/classfication/nymphalidae/nymphalinae/nymphalini/nymphalini3.html#vanessa)
Nymphalini	Vanessa itea					Fric's page			Pteron World (http://www.pteron-world.com/topics/classfication/nymphalidae/nymphalinae/nymphalini/nymphalini3.html#vanessa)
Nymphalini	Vanessa kershawi		NW77-1, NW77-2, NW84-8, NW84-9	YPM ENT 408982		Fric's page
Nymphalini	Vanessa myrinna		NW36-5			Fric's page	O		Pteron World (http://www.pteron-world.com/topics/classfication/nymphalidae/nymphalinae/nymphalini/nymphalini3.html#vanessa)
Nymphalini	Vanessa samani		NW80-15			Fric's page
Nymphalini	Vanessa tameamea			YPM ENT 408983, YPM ENT 408984, YPM ENT 408986, YPM ENT 412929		Fric's page	O		Pteron World (http://www.pteron-world.com/topics/classfication/nymphalidae/nymphalinae/nymphalini/nymphalini3.html#vanessa)
Nymphalini	Vanessa terpsichore					Fric's page
Nymphalini	Vanessa virginiensis		JM7-11, NW77-16, NW153-13	YPM ENT 409001, YPM ENT 409004, YPM ENT 409027, YPM ENT 409045, YPM ENT 409051, YPM ENT 409053, YPM ENT 409055, YPM ENT 409056, YPM ENT 409089, YPM ENT 409139, YPM ENT 409173, YPM ENT 412938		Fric's page	O		Pteron World (http://www.pteron-world.com/topics/classfication/nymphalidae/nymphalinae/nymphalini/nymphalini3.html#vanessa)
Nymphalini	Vanessa vulcania		NW77-13	YPM ENT 409190, YPM ENT 412930		Fric's page
Nymphalini	Hypanartia bella			YPM ENT 411732, YPM ENT 411736, YPM ENT 411738, YPM ENT 411739, YPM ENT 411741		Fric's page
Nymphalini	Hypanartia celestia						O
Nymphalini	Hypanartia charon		NW89-11				O
Nymphalini	Hypanartia christophori
Nymphalini	Hypanartia cinderella					Fric's page	O
Nymphalini	Hypanartia dione	O	NW89-13, NW89-14	YPM ENT 411745, YPM ENT 411754, YPM ENT 814415, YPM ENT 411757			O
Nymphalini	Hypanartia fassli
Nymphalini	Hypanartia godmanii		NW156-1			Fric's page	O
Nymphalini	Hypanartia kefersteinii	O	NW89-2, NW89-3, NW89-6, NW89-12	YPM ENT 411759, YPM ENT 411760, YPM ENT 411769, YPM ENT 814370, YPM ENT 814401		Fric's page	O
Nymphalini	Hypanartia lethe	O	NW36-6, NW89-1, NW89-5	YPM ENT 411753, YPM ENT 411773, YPM ENT 411779, YPM ENT 411784, YPM ENT 411787		Fric's page	O		Pteron World (http://www.pteron-world.com/topics/classfication/nymphalidae/nymphalinae/nymphalini/nymphalini2.html#hypanartia)
Nymphalini	Hypanartia lindigii			YPM ENT 411766		Fric's page	O
Nymphalini	Hypanartia paullus		NW152-5	YPM ENT 411775, YPM ENT 814301, YPM ENT 814373, YPM ENT 814426		Fric's page	O
Nymphalini	Hypanartia splendida
Nymphalini	Hypanartia trimaculata					Fric's page	O
Nymphalini	Symbrenthia anna
Nymphalini	Symbrenthia brabira		NW97-5, NW156-3			Fric's page
Nymphalini	Symbrenthia dalailama
Nymphalini	Symbrenthia hippalus					Fric's page
Nymphalini	Symbrenthia hippoclus		NW161-13, NW161-15	YPM ENT 410479, YPM ENT 814795, YPM ENT 814803, YPM ENT 814808
Nymphalini	Symbrenthia hypatia		NW156-6, NW161-14			Fric's page
Nymphalini	Symbrenthia hypselis	O	NW169-9			Fric's page		aj837, ak655, ap434, ar761
Nymphalini	Symbrenthia hysudra
Nymphalini	Symbrenthia intricata		NW156-4			Fric's page
Nymphalini	Symbrenthia javanus					Fric's page
Nymphalini	Symbrenthia lilaea	O	JM4-16, NW97-3, NW157-4, NW169-8			Fric's page		aa622, ai892, ak673, al031, am884, ap423	Pteron World (http://www.pteron-world.com/topics/classfication/nymphalidae/nymphalinae/nymphalini/nymphalini2.html#symbrenthia)
Nymphalini	Symbrenthia niphanda					Fric's page		aa624, ap142, ap337
Nymphalini	Symbrenthia platena					Fric's page
Nymphalini	Symbrenthia silana					Fric's page		aa619, AA731, AA732, aj844, ak591
Nymphalini	Symbrenthia sinoides		NW157-3			Fric's page
