# Supplementary material for: Gradual and contingent evolutionary emergence of leaf mimicry in butterfly wing patterns
Source: BMC Evol Biol. 2014 Nov 25;14:229. doi: 10.1186/s12862-014-0229-5 (PMC4261531; doi:10.1186/s12862-014-0229-5)
Supplement: Additional file 3: — Supplementary Data S1. The alignment, partitioning and substitution models for construction of phylogenetic tree. [file 12862_2014_229_MOESM3_ESM.txt]

#NEXUS

BEGIN TAXA;
	TITLE TaxaForAnalysis_Nymphalinae;
	DIMENSIONS NTax=53;
	TAXLABELS
		Adelpha_bredowii Antanartia_delius Mynes_geoffroyi Aglais_urticae Apatura_iris Araschnia_levana Asterocampa_idyja Catacroptera_cloanthe Chlosyne_janais Doleschallia_bisaltide Euphydryas_phaeton Eurytela_dryope Hamadryas_februa Heliconius_hecale Hypolimnas_bolina Hypanartia_dione Hypanartia_kefersteini Hypanartia_lethe Aglais_io Junonia_almana Junonia_ansorgei Junonia_atlites Junonia_coenia Junonia_erigone Junonia_hedonia Junonia_hierta Junonia_iphita Junonia_lemonias Junonia_orithya Junonia_westermanni Kallima_inachus Kallima_paralekta Kaniska_canace Melitaea_cinxia Nymphalis_vaualbum Phyciodes_cocyta Poligonia_caureum Poligonia_calbum Precis_andremiaja Precis_archesia Precis_ceryne Precis_octavia Protogoniomorpha_anacardii Protogoniomorpha_parhassus Salamis_anteva Salamis_cacta Symbrenthia_hypselis Symbrenthia_lilaea Vanessa_atalanta Vanessa_cardui Vanessa_indica Yoma_algina Yoma_sabina 
	;
END;

BEGIN CHARACTERS;
	TITLE Nymphalinae_53
	DIMENSIONS NChar=7342;
	FORMAT DATATYPE=DNA Gap=? Missing=-;
	MATRIX
	Adelpha_bredowii             -------------------------------------------------------------------------------------------------------------------------------------------------------------------------------------------------------------------------------------------------------------------------------------------------------------------------------------------------------------------------------------------------------------------------------------------------------------------------------------------------------------------------------------------------------------------------------------------------------------------------------------------------------------------------------------------------------------------------------------------------------------------------------------------------------------------------------------------------------------------------------------------------------------------------------------------------------------------------------------------------------------------------------------------------------------------------------------------------------------------------------------------------------------------------------------------------------------------------------------------------------------------------------------------------------------------------------------------------------------------------------------------------------------------------------------------------------------------------------------------------------------------------------------------TGAGCAGGAATAGTAGGTACTTCTTTAAGTTTATTAATTCGAATTGAATTAGGAAATCCAGGATCATTAATTGGAGATGATCAAATTTATAATACTATTGTAACCGCCCATGCTTTTATTATAATTTTTTTTATAGTTATACCAATTATAATTGGAGGATTTGGTAATTGATTAGTCCCTCTTATATTAGGAGCCCCAGACATAGCTTTCCCCCGTATAAATAACATAAGATTTTGACTTTTACCCCCATCTTTAATTTTACTTATTTCAAGTAGAATTGTCGAAAATGGAGCAGGAACAGGATGAACAGTTTACCCACCCCTTTCATCCAATATTGCCCATGGAGGATCTTCTGTTGATTTAGCTATTTTTTCTCTCCATTTAGCTGGTATTTCCTCAATTTTAGGAGCAATTAATTTTATTACAACTATTATTAATATACGAGTTAATAATATATCCTATGATCAAATACCCTTATTTGTTTGATCAGTAGGTATTACTGCTCTTTTATTACTATTATCCTTACCTGTACTAGCAGGAGCTATTACTATACTTTTAACAGACCGTAATTTAAATACCTCTTTCTTTGACCCCGCAGGAGGAGGAGATCCAATTTTATATCAACATTTATTCTGATTTTTTGGTCACCCTGAANTTTATATTTTAATTTTACCTGGATTTGGTATAATTTCTCATATAATTTCCCAAGAAAGAGGAAAAAAAGAAACTTTTGGTTATTTAGGAATAATTTATGCTATAATAGCAATTGGACTTTTAGGATTTATTGTTTGAGCTCATCATATATTTACCGTAGGAATAGATGTAGATACTCGTGCCTATTTTACATCTGCTACTATAATTATTGCTGTGCCCACAGGAATTAAAATTTTTAGTTGATTAGCCACCCTCCACGGAACTCAAATTAATTATAGAGCCTCAATATTATGAAGATTAGGATTTATTTTTTTATTTACAGTTGGAGGTTTAACAGGAATTGTATTAGCTAATTCTTCAATTGATATTTCTCTTCATGACACTTATTATGTTGTTGCCCATTTCCATTATGTTTTATCAATAGGAGCTGTATTTGCTATTTTTGGAGGATTTATTCACTGATATCCATTATTTACAGGATTAACTATAAATCCTTATTTATTAAAAATTCAATTTATTTCAATATTTATTGGAGTTAACTTAACTTTTTTCCCTCAACATTTTTTAGGTTTAGC-TGGAATACCTCGTCGTTACTCAGATTACCCTGATAGATTTATTTCTTGAAATATTATCTCTTCTTTTGGTTCCTATATTTCCTTATTTTCAATAATTATAATAATAATTATTATTTGAGAATCAATAATTAACCAACGCCTTAATTCTCTTTCCTTAAATATATCTACCTCTATTGAATGATACCAAAATTTACCTCCTGCTGAACATTCATATAATGAAC----------------------------------------------------------------------------------------------------------------------------------------------------------------------------------------GCTCTGTGGAAGTGCGAAACTGCTAAATACTACGTCACCATCATCGACGCTCCCGGACACAGAGATTTCATCAAGAACATGATCACTGGTACATCTCAAGCTGACTGCGCTGTGCTCATCGTCGCTGCCGGTACTGGTGAGTTCGAAGCTGGTATCTCAAAGAACGGACAAACTAGGGAACACGCTCTGCTCGCTTTCACACTCGGCGTCAAGCAGCTGATCGTCGGTGTCAACAAAATGGACTCCACTGAGCCTCCATACAGCGAGCCCCGTTTCGAGGAAATCAAGAAGGAAGTTTCCTCATACATTAAGAAGATCGGTTATAACCCAGCTGCTGTCGCATTTGTACCCATTTCTGGTTGGCACGGAGACAACATGCTGGAGCCATCCACCAAAATGCCCTGGTTCAAGGGATGGGCAGTTGAGCGCAAGGAAGGTAAGGCTGATGGTAAATGCCTCATTGAAGCTCTCGATGCCATCCTACCCCCCGCGCGTCCTACCGACAAGGCCCTACGTCTTCCCTTACAAGATGTCTACAAAATCGGTGGTATTGGAACAGTGCCAGTAGGCAGAGTCGAAACTGGTGTCCTCAAACCCGGTACCGTCGTCGTTTTCGCACCTGCCAACATCACCACTGAAGTAAAATCTGTGGAGATGCACCACGAAGCTCTCCAAGAGGCTGTGCCCGGAGACAATGTAGGTTTCAACGTAAAGAACGTATCTGTCAAGGAATTGCGTCGTGGATACGTAGCTGGTGATTCCAAGAACAACCCACCCAAAGGAGCTGCTGATTTCACTGCACAAGTCATTGTACTCAACCACCCTGGTCAAATCTCCAACGGTTACACTCCAGTRTTGGATTGCCACACTGCTCACATTGCCTGCAAGTTTGCTGAAATTAAGGAGAAAGTTGACCGTCGTTCTGGTAAATCTACTGAGGAAAATCCCAAATCAATCAAATCTGGTGATGCCGCCATCGTCAACCTCCAACCCTCAAAACCTTTGTGCGTTGAGGCATTCCAGGAATTCCCACCTCTCGGTCGTTTCGCCGTGCGT------------------------------------------------------------------------------------------------------------------------------------------------------------------------------------------------------------------------------------------------------------------------------------------------------------------------------------------------------------------------------------------------------------------------------------------------------------------------------------------------------------------------------------------------------------------------------------------------------------------------------------------------------------------------------------------------------------------------------------------------------------------------------------------------------------------------------------------------------------------------------------------------------------------------------------------------------------------------------------------------------------------------------------------------------------------------------------------------------------------------------------------------------------------------------------------------------------------------------------------------------------------------------------------------------------------------------------------------------------------------------------------------------------------------------------------------------------------------------------------------------------------------------------------------------------------------------------------------------------------------------------------------------------------------------------------------------------------------------------------------------------------------------------------------------------------------------------------------------------------------------------------------------------------------------------------------------------------------------------------------------------------------------------------------------------------------------------------------------------------------------------------------------------------------------------------------------------------------------------------------------------------------------------------------------------------------------------------------------------------------------------------------------------------------------------------------------------------------------------------------------------------------------------------------------------------------------------------------------------------------------------------------------------------------------------------------------------------------------------------------------------------------------------------------------------------------------------------------------------------------GTTGAGACCTGCTGGATGAGGTTGCCCAGTTTTCGATCCGTGGGAGACTCGCTGAAAGATCGCTTCGATGGGGCATCGCGGGTCATGATGCCCAATACAGAAATTGACGTTCCCGT???TCAACGCAATGATGCAGCAGCTCACAGAGTTCCGCGAAGAGATCGATATAAATTCCAGCTCAGGCCTCATAACCCCGATCACAAAACACCCGGGTTCAAGGATTTAGTGTACCTCGAATCCTCGCCAGGCTTCTGCGAAAAGAACCCTCGCCTGGGCATCCCCGGCACGCATGGGCGTGCCTGCAACGATACGAGCATCGGTGTCGACGGGTGCGACCTAATGTGCTGCGGCCGCGGGTATCGGACCGAGACTATGTTCGTCGTGGAAAGGTGCAAT------------
	Antanartia_delius            GAAATGGAAGAGAAAGTTTCTTCAACTTTATCTGGTCTTGATGGTGAACTTAAGGGTACTTTCTTCCCACTTACTGGAATGTCCAAGGAAACTCAACAACAACTTATTGATGACCACTTCCTCTTCAAGGAGGGTGACCGTTTCCTCCAGGCTGCCAATGCTTGCCGCTTCTGGCCCTCAGGCCGTGGTATCTACCACAATGAAAACAAAACCTTCCTGGTTTGGTGCAATGAAGAGGACCATCTCCGCATCATCTCTATGCAGATGGGTGGTGACTTGAAGCAAGTATACAAGAGGCTGGTGACCGCCGTCAACGACATCGAAAAGAGGATCCCCTTCTCTCACCACGACCGTCTCGGTTTCCTGACTTTCTGCCCCACCAACCTGGGAACAACCGTGCGTGCTTCCGTGCACATCAAGTTGCCCAAACTCGCAGCTGACAAGGCAAAGCTGGAGGAGGTAGCATCTAAATACCACTTGCAGGTGCGTGGAACCCGCGGTGAGCACACCGAGGCCGAAGGTGGTGTTTAYGACATCTCCAACAAGAGGCGCATGGGTCTCACCGAGTACGATGCCGTCAAGGAGATGTACGATGGCAGTTTAGATTATTGTGTAGTAAAAATACCTAGGTGGGACTTAGCTAAGTTTAATAGAGTAAGTACCAAAATTGGAAGCTCAATGAAAAGTGTAGGAGAAGTTATGGCTATCGGTCGAAATTTCGAAGAAGCATTTCAAAAAGCTTTAAGAATGGTTGATGAAAACGTTAATGGTTTTGATCCTTACATTAAAAAAGTAAATGAAAATGAACTGAGAGAACCAACTGATAAGCGGATGTTCGTTCTAGCTGCTGCACTGAAAGAAAACTATACTGTTGAGAAGCTTTATGAATTAACAAAAATTGATCGATGGTTTCTTGAAAAGCTAAAAAATATTATTGACTATTACAAAACACTGGAATCCATTAATTCCGGTACAATTACTTTTGAAATTCTAAAGAGTGCAAAGCAAATAGGATTTTCGGATAAGCAAATAGCTGCTGCAATAAAAAGTACTGAATTAGCTGTAAGAAAACTTCGAGAAGAATTTAAAATAACTCCGTWCGTTAAGCAAATTGATACAGTTGCCGCTGAATGGCCTGCTACAACTAATTATCTTTATCTAACTTATAATGGTAGTACACACGACTTGATATTCCCAGGAGATTTTACAATGGTTTTAGGATCAGGCGTATATAGAATAGGAAGTTCAGTTGAATTCGATTGGTGCGCTGTCGGTTGTCTAAGAGAATTAAAAAATCAAGGGAAAAAAACCATCATGGTAAACTATAACCCAGAAACAGTTAGTACTGATTACGATATGAGCGATAGATTGTACTTCGAAGAAATATCATTTGAAGTAGTAATGGACATATATAACCTAGAAAAACCTGATGGTGTTATACTTTGT-------------------------------------TGAGCAGGTATAGTAGGAACTTCTCTTAGTTATTTAATTCGAACTGAATTAGGAAATCCAGGATCATTAATTGGAGATGATCAAATCTATAATACAATTGTAACAGCTCATGCTTTTATTATAATTTTTTTTATAGTTATACCTATTATAATTGGAGGATTTGGTAATAGATTAATTCCATTAATACTAGGAGCTCCAGATATAGCTTTCCCCCGAATAAATAATATAAGATTTTGATTATCACCCCCTTCATTAATGTTATTAATATCTAGAAGAATTGTAGAAAATGGAGCAGGAACAGGATGAACAGTTTATCCCCCACTTTCATCTAATATAGCTCATAGAGGTACATCTGTAGATTTAGCAATTTTCTCTCTTCATTTAGCTGGAATTTCTACAATTTTAGGAGCAATTAATATTATTACAACAATTATTAATATACGAATTAATAATATATCATTTGATCAAATACCCCTATTTGTTTGAGCTGTAGGTATTACAGCATTACTTCTTTTATTATCTCTTCCAGTATTAGCTGGAGCTATTACTATACTTCTAACAGATCGATATATTAATACATCATTTTTCGATCCTGCAGGAGGAGGAGATCCTATTTTATATCAACACTTATTTTGATTTTTTGGTNNNNNNNNNNTTTATATTTTAATTTTACCAGGATTTGGTATAATTTCCCATATTATTTCTCAAGAAAGAGGAAAAAAGGAAACTTTTGGATGTTTAGGAATAATTTATGCTATAATAGCAATTGGATTATTAGGATTTATTGTATGAGCTCACCATATATTTACTGTAGGTATAGATATTGACACACGAGCCTATTTTACCTCAGCAACAATAATTATTGCAGTTCCAACAGGAATTAAAATTTTTAGATGATTAGCAACATTACATGGTACCCAAATTAATTATAGACCTTCAATATTATGAAGATTAGGTTTTATTTTTTTATTTACTGTAGGAGGATTAACAGGAGTTATTTTAGCTAATTCATCTATTGATATTACTTTACATGATACTTACTATGTAGTTGCTCATTTTCATTATGTACTTTCTATAGGAGCTGTATTTGCTATTTTAGGTGGATTTATCCACTGATACCCATTATTTACAGGATTAATAATAAATAATTATTTATTAAAAATTCAATTTATTTCTATATTTATTGGAGTTAATATAACTTTTTTCCCTCAACATTTTTTAGGGTTAGC-AGGTATACCTCGACGATACTCAGATTATCCAGATAGATTTGTTTCATGAAATATTATTTCTTCATTTGGGTCATATATTTCTTTATTATCTATAATAATAATTATTATTATTATTTGAGAATCTATAATTAATCAACGAATTATTTTATTTCCATTAAATATACCATCTTCAATTGAATGATACCAAAATCTCCCTCCTTCTGAACATTCTTATAATGAAT-------------------------------------------------------------------------------------------------------------------------------------------------------------------CGTGGTATCACCATCGATATTGCTCTATGGAAGTTCGAGACCGCTAAATACTACGTCACCATCATTGACGCTCCCGGTCACAGAGATTTCATCAAGAACATGATCACCGGAACCTCCCAAGCCGATTGCGCTGTGCTCATCGTCGCCGCCGGTACTGGTGAGTTCGAAGCTGGTATCTCTAAGAACGGTCAAACCCGTGAGCACGCTCTGCTCGCCTTCACACTTGGTGTCAAGCAGCTGATCGTGGGTGTCAACAAAATGGATTCCACCGAACCCCCATACAATGAGTCCCGTTTCGAGGAAATCAAGAAAGAGGTATCCTCTTACATCAAGAAGATCGGTTACAACCCAGCTGCCGTTGCTTTCGTACCCATTTCTGGCTGGCACGGAGACAACATGCTGGAGCCATCCACCAAGATGCCCTGGTTCAAGGGGTGGCAAGTGGAGCGTAAAGAAGGCAAGGCTGAAGGTAAATGCCTTATTGAGGCTTTGGATGCCATCCTTCCTCCAGCTCGTCCCACAGACAAGGNNNNNNNNNNNNNNNNNNNNNNCGTATACAAAATCGGTGGTATTGGTACAGTGCCAGTAGGCAGAGTTGAAACTGGTGTCCTGAAACCCGGTACTATTGTTGTTTTCGCTCCCGCCAACATCACTACTGAAGTAAAGTCCGTGGAGATGCACCACGAAGCCCTCCAAGAGGCTGTGCCCGGAGACAAYGTTGGTTTCAACGTCAAGAACGTATCTGTTAAGGAATTGCGTCGTGGTTATGTCGCTGGTGACTCAAAGAACAACCCACCCAAGGGAGCTGCTGACTTCACCGCACAAGTCATTGTGCTCAACCACCCTGGTCAAATCTCCAATGGCTACACACCCGTACTCGATTGCCACACAGCTCACATTGCCTGCAAGTTCGCTGAAATTAAAGAGAAGGTTGACCGTCGTTCTGGTAAATCCACTGAAGACAACCCCNNATCCATCAAATCTGGTGATGCTGCCATCGTAAACCTCGTACCTTCCAAACCCCTCTGCGTGGAGGCCTTCCAGGAATTCCCACCTCTTGGTCG-------------TGTAGAATCAACAGGTGTCTTTACAACAACTGACAAGGCATCTGCTCATCTGGAAGGTGGTGCCAAAAAGGTTATTATCTCTGCTCCCAGTGCTGATGCACCAATGTTCGTTGTAGGTGTTAACTTGGAAGCCTATGATCCATCATACAAAGTTATCTCTAATGCCTCCTGCACCACCAACTGCCTGGCCCCCCTTGCCAAGGTCATCCATGACAACTTTGAGATTATTGAAGGTTTGATGACAACTGTTCACGCTACTACAGCTACCCAGAAGACAGTTGATGGACCCTCCGGCAAGTTATGGCGTGATGGCCGTGGTGCCCAACAGAACATCATTCCTGCTGCAACTGGTGCCGCCAAAGCTGTAGGCAAGGTTATTCCCGCCCTCAATGGAAAGYTGACTGGTATGGCTTTCCGTGTGCCAGTACCCAACGTATCTGTGGTTGACCTCACTGTCCGTCTTGGCAAACCTGCCAGTTATGATGCAATCAAACAAAAAGTCAAGGAAGCAGCTGAAGGCCCCATGAAGGGTATTTTAGGATACACTGAAGACCAGGTTGTATCTACTGACTTTGTTGGTGATTCTCACTCGTCTATCTTTGATGCTGCTGCTGGTATCTCTCTTAATGACAACTTTGTCAAA--------------------------------------------------------------------ATTTTGCCCTTTTTGGACATTGAATTACACACCTATGACTTAGGTATGGAGAACCGTGACAAAACTGATGATCAGGTTACAATCGACTGTGCTAATGCTATCAAAAAATATAATGTTGGAATTAAATGTGCTACTATTACACCTGATGAGAAGAGAGTCGAAGAATTTAACCTGAAAAAGATGTGGAAGAGTCCCAATGGTACAATCCGTAACATTCTTGGAGGAACTGTCTTCAGAGAGGCTATAATCTGTAAAAATATACCACGTCTGGTTACTGGTTGGGAAAAACCGATTATTATTGGACGTCACGCTCATGCTGATCAATATAAAGCTACTGATTTCGTAGTTCCTGGAGCAGGAAAACTCGAACTTGTGTTCACTCCACAATCCGGTGAACAAATAAAGTACGTCGTCAACGAATATAAAGGTCCCGGTGTCGCTCTTGGTATGTTTAACACAGATGACTCTATTGTTGATTTTGCTCATTCTTCATTCAAATATGCCTTGGGTAGAAAGTATCCTCTTTACTTGAGTACTAAGAACACAATTCTGAAAAAGTATGATGGTCGTTTCAAGGATATTTTCCAAGACATTTATGAGAAAGAGTATAAGGCACAGTTTGATGCTGCAGGAATTTGGTATGAACATCGTTTGATCGACGATATGGTCGCTTATGCTATGAAATCCGACACTAGAAGGTGTTGTTATGGAGTTGGCCGACTGTGCTTTGCCACTCCTTACAGGAGTTTTGCCAACTGCTAATCCTGAGGAAGCTTTCAAGGATGTATCTGCAGCATTCCTTGTTGGTGCTATGCCAAGACGAGAAGGCATGGAAAGAAAAGACCTTCTTTCTGCTAATGTACGTATTTTCAAAGAACAGGGTCAAGCCCTTGATAAAGTTGCCCGCAAAGATGTAAAAATTCTTGTAGTGGGTAACCCAGCAAACACAAATGCTTTAATTTGCTCGAAATATGCACCCTCAATACCTAAAGAAAATTTTACTGCTATGACCCGTCTCGATCAAAATCGTGCACAATCTCAATTGGCTGCAAAACTTGGGGTGCCTGTAAAGGATGTTAAGAATGTAATCATTTGGGGAAATCACTCATCTACTCAATTCCCAGATCCATCTAATGCTATTGTTAAAATTGGTGGTGAAGAGAAATCTGTCCCGAAAGCTATAAATGATGAAGAATTTTTGAAGACAACATTTGTAAGCACAGTACAAAAGCGTGGTGCTGCTGTAATTGCTGCCCGTAAAATGTCATCTGCATTGTCTGCAGCTAAAGCAGCTTCTGACCATATGAGGGACTGGTTCCTAGGTACAGATGACCGTTGGGTGAGCATGGGTGTTGTATCTGATGGGTCATATGGGACACCTAGAGATGTTGTTTACTCATTCCCTGTTACCATTAGCAATGGG--------------------GCATGCCCCTAGACCCCATGTCGTTGCCACAACCGGCCGACATGCCCGAAATTAAACTTTTCGGGAGATGGAGCTGTTATGATGTCCAGGTTTCAGACATGTCGCTACAGGATTACATTTCAGTTAAAGAAAAATACGCAAAATATTTGCCCCATTCTGCTGGTAGATACGCTCACAAGCGATTCCGTAAAGCCCAATGCCCTATTGTTGAACGTCTGACAAATTCCTTGATGATGCATGGACGTAACAACGGTAAGAAACTGATGGCCGTGCGTATTGTYAAGCACGCTTTTGAGATCATCCATCTTCTAACTGGAGAAAATCCTCTACAAGTTCTTGTAACAGCTATCATTAATTCTGGTCCTCGTGAAGATTCTACCAGAATCGGTCGTGCTGGTACAGTGCGTCGTCAAGCTGTGGATGTATCACCACTACGTCGTGTGAACCAAGCCATCTGGTTGTTGTGCACAGGTGCACGTGAAGCAGCATTCAGAAACATTAAGACAATTGCAGAGTGTGTTGCCGATGAGCTTATTAATGCTGCTAAGGGTTCATCTAACTCATATGCTATCAAGAAAAAGGATGAGTTGGAGCGTG---------GTTAAGACTTGTTGGATGAGGCTTCCCAGTTTTCGCTCGGTGGGTGATGCGCTAAAAGACCGTTTCGATGGAGCGTCGCGGGTTATGATGCCTAATACAGAAATCGAAGCACCCGT???ACAGAGAAATGACGCAGCGCCTCACAGAGTTCCAAGAAGAGATCGGTACAGATTCCAGCTTCGACCGCACAATCCCGATCATAAAACACCGGGGACAAAAGACCTAGTCTACCTTGAATCATCACCGGGTTTTTGTGAGAAGAACCCTAGGCTGGGCATTCCCGGCACGCACGGGCGTGCCTGCAACGACACCAGCATCGGCGTCGACGGCTGCGACCTTATGTGTTGCGGTCGTGGCTACCGGACCGAAACAATGCTTGTTGTGGAACGATGCAAT------------
	Mynes_geoffroyi              GGAATGGAAGAAAAAGTCTCCTCCACTTTGTCTGGTCTTGAAAGTGAACTGAAGGGTACCTTCTACCCTCTGACTGGCATGTCCAAGGAAACTCAGCAACAACTTATTGATGATCACTTCCTCTTCAAGGAGGGTGACCGTTTCCTCCAGGCTGCTAATGCTTGCCGCTTTTGGCCCTCTGGCCGTGGTATCTACCACAATGNAAACAAAACTTTCCTGGTTTGGTGCAATGAAGAGGACCATCTCCGCATCATTTCCATGCAGATGGGTGGTGACTTGAAGCAAGTATACAAGAGGTTAGTGACCGCTGTCAATGACATTGAGAAGAGGATTCCCTTCTCTCACCATGACCGTCTCGGTTTCCTGACCTTCTGCCCCACCAACCTGGGCACAACCGTGCGTGCATCCGTGCACATCAAGCTGCCGAAACTCGCAGCTGACAAGGCAAAGTTGGAGGAAGTTGCGTCGAAATACCACTTGCAGGTGCGTGGAACCCGCGGTGAGCACACTGAGGCCGAAGGTGGTGTTTACGACATCTCCAACAAGAGGCGCATGGGACTCACCGAGTACGACGCCGTCAAGGAGATGTACGATGGCAGCTTAGATTATTGTGTAGTAAAAATACCTAGGTGGGACTTAGCAAAANNNNNNNGAGTTAGTACCAAAATTGGAAGTTCGATGAAAAGTGTAGGAGAAGTGATGGCAATTGGTCGAAATTTTGAAGAAGCATTTCAAAAAGCTTTACGAATGGTCGATGAAAACGTAAATGGTTTTGATCCTTACATCAAAAAAGTAAATGAAAATGAACTAAGAGAACCCACTGATAAGCGAATGTTCGTTTTAGCTGCTGCACTAAAGGAAATCTACACTGTTGAGAAACTATATGAATTAACAAAAATAGATCGATGGTTTCTTGAAAAATTCAAAAATATTATTGACTATTATAAAATACTAGAATCCATTAATTCAGGTTCAATAACTTATGAAATTCTAAAAAGCGCAAAACAAATGGGATTTTCCGATAAACAAATAGCTGCGGCAATAAAAAGCACAGAACTAGCTGTAAGAAAACTCCGTGAAGAATTTAAAATAACTCCTTTCGTTAAACAAATTGATACTGTTGCCGCTGAATGGCCTGCCACTACTAACTACCTCTATCTGACTTATAATGGTAGTACACATGATTTGAATTTCCCGAAGAATTATGTTATGGTTTTAGGATCAGGTGTTTATAGAATAGGAAGTTCAGTTGAATTTGATTGGTGCGCTGTGGGATGTCTAAGAGAATTAAAAAATCTAGGTAAAAAAACCGTGATGATAAACTACAATCCCGAAACAGTGAGCACCGATTACGATATGAGCGACAGATTGTACTTTGAAGAAATATCATTTGAAGTAGTAATGGACATATATAACCTAGAAAAACCTGATGGTGTTATACTTTGC-------------------------------------TGAGCAGGTATAGTAGGAACTTCTCTTAGTTTATTAATTCGAACTGAACTAGGAAACCCAGGATTATTAATCGGAGATGACCAAATTTATAATACAATTGTAACAGCTCACGCCTTTATTATAATTTTTTTTATAGTTATACCAATCATAATTGGAGGATTTGGAAATTGATTAATTCCTCTAATATTAGGAGCTCCTGATATAGCATTCCCCCGTATAAATAATATAAGATTTTGACTACTCCCCCCCTCATTAACCCTGTTAATTTTTAGAAGAATTGTCGAAAATGGAGCAGGAACAGGATGAACAGTCTACCCCCCTTTATCATCTAATATTGCCCATAGAGGATCATCTGTTGATTTAGCTATTTTTTCCTTACATTTAGCTGGAATTTCCTCAATTTTAGGAGCAATTAATTTCATCACTACAATCATTAATATACGAATTAATAATATATCATTTGATCAAATACCTTTATTTATTTGAGCTGTAGGAATTACTGCTTTACTTTTATTATTATCTCTTCCAGTATTAGCTGGAGCCATTACCATACTTCTTACAGACCGAAATATTAACACTTCATTTTTTGATCCTGCTGGAGGAGGAGATCCAATCCTATACCAACACTTATTTTGATTTTTTGGTNNNNNNNNNNNNNNNNNNNNNNNTTTACCAGGATTTGGAATAATTTCTCACATTATTTCCCAAGAAAGAGGAAAAAAAGAAACCTTTGGTTATTTAGGAATAATTTATGCTATAATAGCAATTGGCTTATTAGGATTTATTGTTTGAGCTCATCATATATTTACAGTAGGAATAGATATTGATACTCGAGCTTACTTTACATCAGCTACTATAATTATTGCAGTACCAACAGGTATTAAAATTTTTAGATGATTAGCAACTTTACATGGAACTCAAATTAATTATAGCCCTTCAATATTATGAAGATTAGGATTTATTTTTTTATTCACTGTAGGAGGATTAACAGGAGTTATTTTAGCCAATTCTTCAATTGATATTACTTTACACGATACTTATTACGTAGTAGCACATTTTCACTATGTTTTATCCATAGGAGCTGTATTTGCTATTATAGGAGGATTTATTCACTGATACCCATTATTTACAGGACTAATAATAAATAATTATTGATTAAAAATTCAATTTATTTCAATATTTGTAGGAGTTAATTTAACATTTTTCCCCCAACATTTTTTAGGATTAGC-TGGTATACCTCGACGATATTCAGATTATCCCGACAGATTTATATCATGAAATATTATTTCTTCATTTGGATCATATATATCTTTACTGTCTATAATAATAATAATTATTATTATTTGAGAATCTATAATTAATCAACGAATTATTTTATTTTCATTAAATATACCAACATCAATTGAATGATATCCAAATCTTCCACCATCAGAACATTCTTATAATGAAT-------------------------------------------------------------------------------------------------------------------------------------------------------------------CGTGGTATCACCATCGATATCGCTCTGTGGAAGTTCGAGACCGCAAAATACTATGTCACCATCATCGACGCTCCCGGACACAGAGATTTCATCAAGAACATGATCACTGGAACTTCACAGGCTGATTGCGCTGTGCTCATTGTCGCTGCCGGTACCGGTGAGTTTGAAGCTGGTATCTCTAAGAACGGTCAAACCCGTGAACACGCTCTGCTTGCCTTCACACTTGGTGTCAAGCAGCTGATTGTGGGCGTCAACAAAATGGACTCTACTGAGCCCCCATACAATGAATCCCGTTTTGAGGAAATCAAGAAAGAAGTATCTTCTTACATCAAGAAGATTGGTTACAACCCAGCTGCCGTCGCTTTCGTACCCATTTCTGGCTGGCACGGAGACAACATGCTGGAGGCTTCTACTAAAATGCCCTGGTTCAAGGGTTGGCAAGTGGAGCGTAAAGAAGGCAAGGCTGAAGGTAAATGCCTTATTGAGGCTTTGGATGCTATCCTTCCTCCAGCTCGTCCCACAGAAAAGGCCCTGCGTCTTCCCCTGCAGGACGTTTACAAAATCGGTGGTATTGGCACAGTGCCAGTAGGCAGAGTTGAAACAGGTGTCCTGAAACCGGGTACTATTGTTGTTTTCGCTCCCGCTAACATCACCACTGAAGTAAAATCTGTGGAGATGCACCACGAAACTCTACAGGAAGCTTTGCCCGGAGACAATGTTGGATTCAACGTCAAGAACGTATCTGTTAAGGAATTGCGTCGTGGTTATGTCGCTGGTGACTCAAAGAACAACCCACCCAAAGGAGCTGCTGATTTCACCGCACAAGTTATTGTACTGAACCACCCTGGTCAAATCTCCAACGGTTACACACCTGTACTCGATTGCCACACAGCTCACATTGCCTGCAAGTTTGCTGAAATTAAGKAAAAGGTTGACCGTCGTTCTGGTAAATCTACTGAAGATAACCCTAAATCCATCAAATCTGGTGATGCAGCCATCGTAAACCTCGTACCTTCCAAACCCCTCTGTGTTGAGGCTTTCCAAGAATTCCCACCTCTTGGTCG-------------TGTAGAATCAACAGGTGTCTTCACAACAACTGACAAGGCATCTGCTCACTTGGAAGGTGGTGCCAAAAAGGTTATCATCTCTGCCCCCAGTGCTGATGCACCCATGTTTGTGGTCGGTGTTAACTTGGAAACTTATGATCCATCATACAAGGTTATTTCCAATGCCTCCTGCACCACCAACTGTCTTGCTCCCCTTGCCAAGGTTATACATGACAACTTCGAAATTGTTGAGGGTTTGATGACAACTGTTCATGCAACTACTGCTACCCAGAAAACAGTTGATGGACCCTCTGGTAAGTTATGGCGTGATGGACGTGGTGCACAACAAAACATCATTCCGGCTGCTACAGGCGCTGCTAAAGCTGTGGGCAAGGTAATTCCTGCTCTTAATGGAAAGCTGACTGGTATGGCCTTCCGTGTACCTGTAGCCAATGTATCTGTGGTAGACCTAACTGTCGTTCTTGGCAAACCTGCCACTTATGAGGCAATCAAACAAAAAGTCAAGGAAGCTGCTGAAGGTCCAATGAAAGGTATTCTMGGATACACTGAAGATCAAGTTGTATCTACTGACTTTGTAGGTGACTCTCATTCATCTATCTTCGATGCTTCTGCTGGTATCTCTCTCAATGAAAAATTTGTCAAGCTGATCAGCTGGTATGACAATGAGTATGGTTACTCTAGCCGTGTCATCATTTAATCAAGGACAAATTGATTTTACCATTTTTGGACATTGAATTACANACTTATGACTTAGGTATGGAAAATCGTGACAAAACTGATGATCAGGTCACAATTGACTGTGCTAATGCTATTAAAAAATACAATGTTGGTATTAAATGTGCTACCATTACACCCGATGAGAAAAGGGTGGAAGAATTTAATTTGAAAAAAATGTGGAAGAGTCCCAATGGTACAATCCGTAATATTCTTGGAGGAACTGTCTTTAGGGAGGCAATAATCTGCAAAAATATTCCACGTCTAGTTACTGGTTGGGAAAAACCCATTATAATTGGTCGTCATGCTCATGCTGATCAATATAAAGCTACTGATTTTGTAGTTCCTGAAGCAGGAAAACTTGAACTTGTTTTCACTCCACAATCTGGTGAACCGATAAAGTATGTCGTAAATGAATATAAGGGCCCCGGTGTCGCTCTTGGTATGTTTAACACAGATGATTCTATTGTTGATTTTGCTCATTCTTCCTTCAAATATGCTTTGGGCAGGAAGTATCCTCTTTACTTGAGCACAAAGAATACAATTCTGAAAAAGTATGATGGCCGTTTCAAAGATATCTTCCAAGAAATTTATGAGAAAGACTATAAGTCACAGTTTGATGCTGCCGGTATTTGGTATGAACATCGTTTAATCGACGATATGGTTGCCTATGCAATGAAATCGGATATTAGAAGGTGTGGTTATGGAATTGGCAGATTGTGCTTTGCCACTCCTTGCTGGTGTATTACCAACTGCTAATCCTGAGGAGGCTTTTAAGGATGTTTCTGCAGCTTTCCTTGTTGGTGCTATGCCAAGGCGAGAAGGCATGGAGAGAAAAGACCTCCTTTCTGCCAATGTACGCATTTTCAAAGAACAGGGTCAAGCCCTTGACAAAGTTGCTCGCAAAGATGTTAAAATTCTTGTAGTGGGTAATCCTGCAAATACAAATGCTTTAATTTGTTCGAAATATGCACCATCAATACCTAAAGAAAACTTTACTGCTATGACCCGTCTTGATCAAAATCGTGCACAGTCTCAGTTGGCAGCCAAACTTGGGGTACCTGTAGCAGATGTTAAAAATGTAATAATTTGGG--------------------------------------------------------------------------------------------------------------------------------------------------------------------------------------------------------------------------------------------------------------------------------------------------------------------------------------AGATGGTGCCGATGCGGGCAGCATGGCCATCGATAGCATGCCGTTGCCACAACCGGCTGACATTCCCGAAATCAAACTTTTCGGGAGATGGAGCTGTTACGATGTCCAGGTTTCAGACATGTCCCTACAGGATTACATTTCAGTAAAGGAGAAATATGCAAAATACTTGCCTCACTCTGCAGGTAGATATGCTCACAAGCGATTCCGTAAAGCTCAGTGCCCTATTGTTGAACGTCTGACAAACTCCTTGATGATGCATGGACGTAACAACGGTAAGAAGTTGATGGCCGTACGTATTGTGAAGCACGCTTTTGAGATCATCCATCTTCTGACTGGTGAAAATCCCCTGCAAGTTCTTGTGACTGCTATTATCAACTCTGGTCCTCGTGAAGATTCTACTAGGATTGGTCGTGCCGGTACAGTGCGTCGGCAGGCTGTGGACGTTTCTCCACTGCGTCGTGTGAACCAGGCTATCTGGTTGTTGTGCACAGGAGCTCGGGAAGCAGCATTCAGAAACATTAAGACAATTGCAGAGTGTGTTGCTGATGAGCTTATTAATGCTGCTAAGGGTTCATCTAACTCTTACGCTATTAAGAAAAAGGATGAGTTAGAGCGTGTCCTGCACTGTTAAAACTTGTTGGATGAGGCTGCCCAGTTTTCGCTCCGTGGGAGATACATTAAAAGATCGCTTCGATGGAGCTTCGCGGGTCATGTTGCCTAATTCAGAAATCGAAACGCCCGC???ACAGCGAAATGACGCAGCCCCTCCTCGAGTTCCAAGAAGAGATCGGTATAAATTCCAACTTCGGCCGCACAATCCTGATCATAAAACACCGGGTGCAAAAGACCTAGTCTACCTAGAATCGTCACCAGGTTTTTGTGAAAAGAACCCGAGACTGGGCATTCCCGGCACGCAC????????????AATGATACAAGCATCGGCGTCGACGGTTGCGACCTTATGTGCTGCGGTCGTGGTTACCGTACCGAAACAATGCTTGTCGTGG-----------------------
	Aglais_urticae                ------------------------------------------------------GGTACTTTCTTCCCTCTCACTGGCATGTCCAAGGAAACTCAACAACAACTTATCGATGACCACTTCCTCTTCAAGGAGGGTGACCGTTTCCTCCAGGCTGCCAATGCTTGCCGCTTCTGGCCCTCAGGTCGTGGTATCTACCACAATGAAAACAAAACYTTCTTGGTTTGGTGCAATGAGGAGGACCATCTCCGCATCATTTCCATGCAAATGGGTGGTGACTTGAAGCAAGTATACAAGAGGCTAGTGACTGCCGTAAACGACATCGAGAAGAGGATCCCCTTCTCTCACCATGACCGTCTTGGTTTCCTGACCTTCTGCCCCACCAACCTGGGAACTACCGTGCGTGCTTCCGTGCACATCAAGTTGCCCAAACTCGCAGCTGACAAGGCAAAGTTGGAGGAAGTCGCAGCGAAATACCACTTGCAGGTGCGCGGAACCCGCGGCGAGCACACTGAGGCCGAAGGTGGTGTTTATGACATCTCCAACAAGAGGCGCATGGGTCTCACCGAGTACGATGCCGTCAAGGAGATGTACGATGG-----------------------------------------------------------------------------------------------------------------------------------------------------------------------------------------------------------------------------------------------------------------------------------------------------------------------------------------------------------------------------------------------------------------------------------------------------------------------------------------------------------------------------------------------------------------------------------------------------------------------------------------------------------------------------------------------------------------------------------------------------------------------------------------------------------------------------------------------------------------------------------------------------------------------TGAGCAGGAATAGTAGGAACTTCTCTTAGTTTATTAATTCGAACTGAATTAGGAAATCCAGGATCTTTAATTGGAGATGATCAAATTTATAATACAATTGTTACAGCTCATGCTTTTATTATAATTTTTTTTATAGTTATACCTATTATAATTGGGGGATTTGGTAATTGATTAGTCCCATTAATATTAGGAGCGCCAGATATAGCTTTCCCACGAATAAATAATATAAGATTTTGACTTTTACCCCCATCACTAATATTATTAATTTCTAGTAGAATTGTTGAAAATGGAGCAGGAACAGGATGAACAGTTTACCCCCCTCTTTCTTCCAATATTGCTCATAGAGGTTCATCAGTAGATCTAGCAATTTTTTCTTTACATTTAGCGGGAATTTCATCAATTTTAGGAGCAATTAATTTTATTACAACAATTATTAATATACGAGTTAATAGTATATCATTCGATCAAATACCTTTATTTGTTTGAGCTGTAGGTATTACAGCCTTATTACTTTTACTTTCTCTTCCTGTGTTAGCTGGAGCCATTACTATACTTCTTACAGATCGTAACATTAATACTTCATTTTTTGACCCAGCAGGAGGAGGAGATCCTATTCTTTATCAACATTTATTTTGATTTTTTGGTNNNNNNNNNNTTTATATTTTAATTTTACCAGGATTCGGAATAATCTCTCATATTATTTCCCAAGAAAGAGGAAAAAAGGAAACCTTTGGATGTTTAGGAATAATTTATGCTATAATAGCAATTGGGTTGTTAGGATTTATTGTATGAGCACATCATATATTTACTGTAGGTATAGATATTGATACTCGAGCTTATTTTACATCAGCAACAATAATTATTGCAGTACCAACAGGTATTAAAATTTTTAGTTGATTAGCAACTTTACATGGAACCCAAATTAACTATAGACCTTCTATATTATGAAGATTAGGATTCATTTTCTTATTTACTGTAGGAGGATTAACAGGAGTTATTTTAGCTAATTCATCTATTGATATTACCCTTCATGATACTTATTATGTAGTAGCTCATTTTCATTATGTATTATCAATAGGAGCTGTATTTGCTATTTTAGGAGGATTTATTCACTGATATCCATTATTTACAGGATTAATAATAAATAACTATTTATTAAAAATCCAATTTATTTCTATATTTATTGGTGTTAATTTAACTTTTTTCCCTCAACATTTCTTAGGATTAGC-TGGAATACCTCGACGATATTCAGATTACCCAGATAGATTTATATCATGAAATATCATTTCATCTTTTGGATCTTATATTTCTCTTTTATCAATAATAATAATTATTATTATTATTTGAGAATCTATAATTAATCAACGAATTATTTTATTTTCTTTAAATATACCATCATCAATTGAATGATTCCAAAATTTANNNNNNNNNNNNNNNNNNNNTAATGAAT-------------------------------------------------------------------------------------------------------------------------------------------------------------------CGTGGTATCACCATCGATATTGCTCTGTGGAAGTTCGAGACCGCCAAATACTACGTCACCATCATCGACGCTCCCGGTCACAGAGATTTCATCAAGAACATGATTACCGGAACTTCACAAGCCGATTGCGCTGTACTCATCGTCGCAGCTGGTACTGGTGAGTTTGAAGCCGGTATCTCCAAGAACGGTCAAACCCGTGAGCACGCTCTCCTCGCCTTCACACTTGGTGTCAAGCAGCTGATTGTAGGWGTTAACAAAATGGACTCCACTGAGCCCCCTTACAATGAAGCCCGTTTCGAGGAAATCAAGAAGGAAGTATCCTCTTACATCAAAAAGATCGGTTACAACCCAGCTGCCGTCGCTTTCGTACCCATTTCCGGCTGGCACGGAGATAACATGCTGGAGGCATCCACCAAGATGCCCTGGTTCAAGGGATGGCAAGTGGAGCGTAAAGAAGGCAAAGCTGAAGGTAAATGCCTTATTGAGGCTTTGGATGCCATCCTTCCTCCAGCTCGTCCYACAGACAAAGTCCTGCGTCTTCCCCTGCAGGATGTTTACAAAATCGGTGGTATTGGTACAGTGCCAGTAGGCAGAGTTGAAACTGGTGTCCTCAAACCCGGTACTATCGTTGTTTTCGCTCCCGCCAACATCACCACTGAAGTAAAGTCCGTGGAGATGCACCACGAAGCTCTCCAAGAGGCTGTGCCCGGAGACAATGTTGGTTTCAACGTCAAGAACGTATCTGTTAAGGAATTGCGTCGTGGGTATGTCGCTGGTGACTCAAAGAACAACCCACCTAAGGGAGCTGCTGACTTCACCGCACAAGTCATTGTGCTCAACCACCCTGGTCAAATCTCCAACGGCTACACACCCGTGCTTGATTGCCACACAGCTCACATTGCCTGCAAGTTCGCTGAAATTAAAKAAAAGGTTGACCGTCGTTCTGGAAAATCCACTGAGGATAACCCTAAATCCATCAAATCTGGTGATGCAGCCATTGTAAACCTCGTACCTTCCAAACCCCTCTGTGTGGAGGCCTTCCAGGAATTCCCACCTCTTGGTCG-------------TGTAGAATCAACAGGTGTCTTCACAACAACTGAAAAGGCATCTGCTCATTTGGAAGGTGGTGCCAAAAAGGTCATTATCTCTGCTCCCAGTGCTGATGCACCAATGTTTGTTGTTGGTGTTAACTTGGAAGCCTATAATCCATCATACAAAGTTATCTCTAATGCTTCCTGCACTACCAACTGTCTGGCGCCCCTCGCCAAGGTCATCCATGACAACTTTGAAATCATCGAGGGTTTGATGACAACTGTTCACGCTACTACTGCTACCCAGAAGACAGTTGATGGACCTTCTGGCAAGTTATGGCGTGATGGCCGTGGTGCCCAACAAAACATCATTCCGGCTGCAACTGGTGCTGCCAAAGCTGTAGGYAAGGTAATTCCCGCCCTCAATGGAAAGCTGACTGGTATGGCGTTCCGTGTGCCTGTTCCCAATGTATCTGTGGTTGACCTCACTGTTCGTCTTGGCAAACCCGCTAGTTATGATGCGATCAAACAAAAAGTCAAGGAAGCAGCTGAAGGTCCAATGAAGGGTATTTTAGGATACACTGAAGACCAAGTTGTATCTACTGACTTTGTTGGTGACTCTCACTCATCCATATTTGATGCTGCTGCTGGTATTTCTCTCAATGACAACTTTGTCAAACTTATTAGCTGGTATGACAACGAATATGGCTACTCTAGCCGTGTCATT--------------------ATCTTACCATTTTTGGATATTGAATTACACACTTATGACTTAGGTATGGAAAACCGGGACAAAACTGACGATCAGGTTACAATTGACTGTGCTAATGCTATTAAAAAATACAACGTTGGTATTAAATGCGCTACTATTACGCCTGATGAGAAAAGAGTCGAAGAATTTAACCTAAAAAAGATGTGGAAGAGCCCTAATGGTACAATCCGTAATATTCTTGGAGGAACCGTCTTCAGAGAGGCTATTATCTGTAAAAATATTCCACGTCTAGTTACTGGTTGGGAAAAACCAATTATTATTGGACGTCACGCTCATGCTGATCAATATAAAGCTACTGATTTCGTAGTTCCTGGAGCAGGAAAACTAGAACTTGTGTTCACTCCACAATCTGGTGAACCAATAAAGTATGTCGTAAATGAATATAAAGGTCCCGGTGTCGCTCTCGGTATGTTTAACACAGATGCCTCTATTATTGATTTTGCTCATTCTTCTTTCAAGTTTGCTTTGGGAAGAAAGTACCCACTTTACTTGAGTACTAAGAATACAATTCTGAAAATGTATGACGGCCGTTTCAAGGACATATTCCAAGAAATTTACGAGAAAGACTATAAGTCACAGTTTGAAGCTGCAGGTATTTGGTATGAACATCGTTTGATTGACGATATGGTCGCTTATGCTATGAAATCTGACATTAGAAGGTGTAGTTATGGAATTGGCTGACTGTGCTTTGCCACTTCTAGCAGGAGTTTTGCCTACTGCTAATCCTGAGGAAGCTTTCAAGGATGTCTCTGCAGCATTCCTTGTTGGTGCTATGCCAAGAAGAGAAGGCATGGAGAGGAAAGACCTCCTATCTGCCAATGTACGCATTTTCAAAGAACAGGGACAAGCCCTTGACAAAGTTGCTCGCAAAGATGTAAAAATTCTTGTTGTGGGCAACCCAGCAAACACAAACGCCTTAATTTGCTCGAAATATGCACCCTCAATACCTAAAGAAAACTTTACTGCTATGACCCGTCTTGATCAAAATCGTGCCCAATCTCAATTGGCTGCAAAACTTGGGGTACCTGTTAAGGATGTTAAAAATGTAATAATTTGGGGAAACCATTCATCTACTCAATTCCCAGATGCATCTAATGCTATTGTTAAAATTGGTGGTGCAGAGAAATCTGTCCCTAAAGCTATAAATGATGATGAATTTTTGAAGACAACATTTGTAAGCACAGTACAAAAGCGTGGTGCTGCTGTTATTGCTGCCAGGAAAATGTCATCTGCATTGTCTGCTGCCAAAGCAGCTTCTGACCATATGAGGGATTGGTTCCTTGGTACAGGTGACCGTTGGGTCAGCATGGGTGTTGTATCTGATGGGTCATATGGAACGCCTAGAGATGTTGTATATTCATTCCCTGTTACTGTTAGCAACGGGGGATGGTGCCGAAGTGGGCAGCATGGCCATCGACAGCATGCCATTGCCGCAACCGGCTGACATTCCCGAAATTAAACTGTTCGGAAGATGGAGCTGTTACGATGTCCAGGTTTCAGATATGTCGCTACAGGATTACATTTCAGTCAAGGAAAAGTACGCAAAATACTTGCCACACTCGGCAGGTAGATACGCTCACAAGCGATTCCGTAAAGCCCAATGCCCTATTGTTGAACGTCTGACAAATTCATTGATGATGCATGGACGTAACAACGGAAAGAAATTGATGGCTGTGCGTATTGTTAAACACGCTTTTGAGATCATCCATCTTCTAACTGGAGAAAATCCTCTCCAAGTTCTCGTGACAGCTATCATCAATTCTGGTCCTCGTGAAGATTCCACTAGGATCGGTCGTGCTGGTACAGTGCGTCGTCAAGCTGTGGATGTGTCGCCACTTCGTCGTGTGAACCAAGCTATCTGGTTGTTGTGCACAGGGGCACGTGAAGCAGCATTCAGAAACATTAAGACAATTGCAGAGTGTGTTGCTGATGAGCTTATTAATGCTGCTAAGGGTTCATCGAACTCTTATGCTATAAAGAAAAAAGATGAATTGGAGCGTGTCCTGCACCGTTAAGACTTGTTGGATGAGACTACCTAGTTTTCGCTCGGTGGGTGATGCGTTGAAAGATCGCTTCGATGGAGCGTCGCGGGTCATG???CCTAATGCAGATATCGAAACGCCCAT???ACAACGAAACGAAGCAACGCCTCACAGAGTTCCAAGAAGAGATCGGTACCGATTCCAGCTTCGACCGCACAATCCCGATCATAAAACACCGGGGTCAAAAGACCTAGTCTACATCGAATCATCACCGGGTTTTTGTGAGAAGAACCCGAGACTGGGCATTCCCGGCACGCAC????????????AACGATACTAGCATCGGCGTTGACGGCTGCGACCTTATGTGTTGCGGTCGTGGCTACCGTACCGAAACCATGCTTGTTGTGG-----------------------
	Apatura_iris                 GGAATGGAAGAGAAAGTTTCTTCAACCCTCTCTGGCCTTGAAGGTGAACTCAAGGGTACCTTCTACCCCCTCACAGGAATGTCAAAGGAGACCCAGCAACAGCTCATTGATGACCACTTCCTCTTTAAGGAGGGTGACCGTTTCCTTCAGGCAGCCAATGCTTGCCGMTTCTGGCCCTCTGGCCGTGGTATTTACCACAATGAGAAYAAGACCTTCCTGATCTGGTGTAATGAGGAAGATCATCTCCGTATCATCTCCATGCAAATGGGYGGTGATCTGAAACAGGTATACAAGAGGCTAGTGACTGCCGTCAATGACATTGAGAAGAGGATCCCATTCTCTCACCACGACCGTCTTGGTTTCCTRACTTTCTGCCCCACCAACTTGGGTACAACTGTCCGTGCATCTGTACACATCAAGCTTCCCAAGCTCGCCGCCGACAAGGCGAAGTTGGAAGAGGTKGCCTCTAAGTATCACTTGCAAGTACGTGGTACCCGCGGTGAGCACACCGAAGCCGAAGGTGGTGTCTACGACATCTCCAACAAGAGGCGCATGGGTCTCACCGAGTACGACGCCGTCAAGGAGATGTACGACGGCAGCTTAGATTATTGCGTAGTAAAGATACCAAGATGGGACTTAGCAAAATTTAACAGGGTTAGCACTAAAATTGGAAGTTCAATGAAAAGTGTAGGAGAAGTAATGGCTATCGGCAGAAATTTTGAAGAAGCATTCCAAAAAGCATTGAGAATGGTTGATGAAAATGTTAATGGTTTCGATCCTTATATCAAAAAGGTAAACGAAAATGAACTTCGAGAACCAACTGATAAAAGAATGTTTGTTTTAGCGGCTGCACTAAAAGATAATTACACAGTTGAGAAACTTTATGAAATGACAAAAATAGATAGATGGTTTCTTAAAAAGCTGAAAAACATTATAGATTATTATAAAATACTAGAATCAATAAATTCTGGATCAATAACCTTCGAAATATTAAAAAGTGCTAAACAAATAGGCTTCTCCGATAAACAAATAGCTGCCGCTATCAAAAGCACAGAATTAGCTGTAAGAAAACTTCGTAAAGAATTCAAAATTACTCCATGTGTAAAACAAATTGATACAGTAGCCGCTGAATGGCCAGCTTCTACTAATTATCTCTACCTAACGTATAATGGTAGCACCCACGATTTAGATTTTCCTGGAGGATTTGTCATGGTATTAGGATCAGGAGTTTATAGAATAGGAAGTTCAGTTGAATTTGATTGGTGTGCTGTAGGATGTCTTCGAGAATTAAAAAATCAAGGTAAAAAAACCATTATGGTTAATTACAATCCTGAAACAGTCAGTACCGATTACGATATGAGTGACAGGTTGTACTTTGAGGAAATTTCTTTTGAAGTGGTAATGGATATATATAATATAGAACAACCCGATGGCGTCATCCTTTGT-------------------------------------TGAGCAGGAATAGTAGGAACTTCTCTTAGTATATTAATTCGAACTGAATTAGGTAACCCTGGATCACTAATTGGAGATGATCAAATTTATAATACTATTGTTACAGCACATGCTTTTATTATAATTTTTTTTATAGTTATGCCAATTATAATTGGAGGGTTTGGAAATTGATTAGTACCATTAATACTTGGAGCCCCAGATATAGCTTTTCCACGAATAAATAATATAAGATTTTGATTATTACCACCCTCATTAATTTTATTAATTTCTAGAAGAATTGTGGAAAATGGAGCAGGAACAGGATGAACAATTTATCCTCCCCTTTCATCTAATATTGCTCATAGAGGATCATCTGTTGACTTAGCAATTTTCTCCCTGCACTTAGCTGGTATTTCTTCTATTTTAGGAGCAATTAATTTTATTACAACAATTATTAATATACGAGTTAATAACTTATCCTTTGATCAAATACCTCTATTTGTTTGAGCTGTTGGAATTACTGCACTACTCCTTTTATTGTCTTTGCCTGTTTTAGCTGGAGCTATTACAATACTTTTAACAGATCGAAATATTAATACCTCATTCTTTGATCCTGCAGGAGGAGGAGATCCCATCTTATACCAACATTTATTTTGATTTTTTGGTNNNNNNNNNNTTTATATTTTAATTTTACCCGGATTTGGAATAATTTCTCATATTATTTCACAAGAAAGAGGTAAAAAAGAAACTTTTGGTAGTTTAGGGATAATCTATGCTATAATAACAATTGGTCTTTTAGGATTTATTGTATGAGCTCATCATATATTTACAGTAGGAATAGATATTGATACACGAGCTTATTTTACTTCAGCTACTATAATTATTGCTGTACCTACAGGAATTAAAATTTTTAGTTGATTAGCAACATTACACGGAACCCAAATTAATTATAGACCCTCAATATTATGAAGATTAGGTTTTATTTTTTTATTTACTGTAGGAGGATTAACAGGAGTAATTTTAGCTAATTCTTCTATTGATATCACTCTTCATGATACTTATTATGTAGTTGCTCATTTTCATTATGTATTATCAATAGGAGCTGTATACGCTATTTTAGGAAGTTTTATTCATTGATATCCATTATTCACAGGATTAATATTAAATAACTATTTATTAAAAATTCAATTTTTTTCTATATTTATTGGAGTTAATTTAACATTTTTTCCTCAACATTTTTTAGGATTAGC-TGGTATACCTCGACGTTATTCTGATTATCCAGATAGATTCTTATCATGAAATATTATTTCATCTTTTGGATCATATATTTCATTAATTTCAACTATAATAATAATTATTATTATCTGAGAATCTATAATTAACCAACGAATTATTTTATTTTCATTAAATATACCTTCTTCAATTGAATGATACCAAAATTTACCTCCTGCAGAACATTCTCATAATGAAT-------------------------------------------------------------------------------------------------------------------------------------------------------------------CGTGGTATCACTATCGATATTGCCTTATGGAAATTCGAGACCGCCAGATACTACGTCACCATCATTGACGCGCCTGGTCACAGAGATTTCATCAAGAACATGATCACTGGAACATCTCAGGCTGATTGTGCCGTACTTATCGTCGCCGCCGGTACCGGTGAGTTCGAAGCCGGTATTTCCAAGAACGGTCAGACCCGTGAGCATGCTCTGCTCGCCTTCACACTTGGTGTAAAGCAGCTGATTGTGGGCGTTAACAAAATGGACTCAACAGAGCCCCCATACAGTGAGCCCCGTTTCGAGGAAATCAAAAAAGAAGTATCCTCCTACATCAAGAAAATTGGTTACAACCCAGCTGCCGTCGCTTTCGTACCCATTTCTGGCTGGCACGGAGACAACATGTTGGAGGCATCCACTAAAATGCCATGGTTCAAGGGATGGCAAGTGGATCGCAAAGAAGGCAAGGCTGAAGGTAAATGCCTCATTGAGGCCCTGGATGCCATCCTTCCTCCAGCACGTCCCACAGACAAGGCCCTGCGTCTTCCCCTGCAGGACGTTTACAAAATTGGTGGTATTGGTACAGTGCCAGTAGGCAGAGTAGAAACTGGTATTCTCAAACCCGGAACTATCGTCGTTTTCGCTCCCGCCAACATCACCACTGAAGTAAAATCTGTGGAGATGCATCACGAAGCTCTCCAAGAGGCTGTGCCTGGAGACAATGTAGGTTTCAACGTCAAGAACGTGTCTGTTAAGGAATTGCGTCGTGGTTACGTTGCTGGTGACTCCAAGAACAACCCACCTAAGGGTGCTGCTGACTTCACCGCACAGGTCATTGTGCTCAACCACCCCGGTCAAATCTCCAATGGCTACACACCTGTACTCGATTGCCACACAGCCCACATTGCCTGTAAATTTGCTGAAATCAAAGAGAAAGTTGACCGTCGTTCTGGTAAATCTACTGAAGATAATCCCAAATCCATCAAATCAGGGGATGCTGCCATCGTCAATCTTGTACCTTCCAAGCCCCTCTGTGTGGAAGCCTTCCAGGAATTCCCACCTCTT------------------TGTAGAATCAACAGGTGTTTTCACAACAACAGATAAGGCATCCGCTCATTTGGAAGGCGGTGCCAAGAAAGTCATTATCTCTGCTCCTAGTGCTGATGCACCCATGTTTGTTGTTGGTGTGAACTTGGAGACTTATGACCCATCATACAAAGTTATCTCCAATGCTTCCTGTACCACCAACTGCCTTGCTCCTCTTGCCAAGGTCATTCATGACAACTTTGAAATCATTGAGGGTCTAATGACAACAGTACATGCTACAACTGCTACCCAGAAGACTGTTGATGGTCCTTCTGGAAAGTTATGGCGTGATGGCCGTGGTGCACAGCAAAACATCATCCCAGCTGCAACTGGTGCTGCTAAAGCAGTAGGCAAGGTTATTCCTGCCTTGAATGGAAAACTGACTGGCATGGCATTCCGTGTTCCTGTTGCCAATGTATCCGTGGTCGATCTAACTGTCCGCCTTGGCAAGCCTGCCAGCTATGATGCCATCAAACAGAAGGTTAAGGAAGCAGCAGAAGGCCCACTGAAGGGCATTCTTGGATACACTGAAGATCAGGTAGTATCATCTGATTTCATCGGAGACACTCACTCTTCCATCTTTGATGCTGCTGCCGGTATCTCTCTCAATGACAACTTTGTCAAGCTGATCAGCTGGTATGACAATGAATATGGCTACTCTAGCCGCGTCATTACCTGATAAAGAAAAAATTAATTTTACCGTTTTTGGATATTGAATTACATACTTATGATCTAGGTATGGAGTATCGTGATCAAACTGAAGACCAGGTTACAATTGACTGCGCCAATGCTATTAAAAAATACAATGTTGGTATTAAATGTGCTACTATAACCCCGGATGAAAAAAGAGTGGAAGAATTTAATTTGAAAAAGATGTGGAAAAGTCCTAATGGAACTATTCGTAACATCCTTGGAGGAACCGTATTTAGGGAAGCCATCATTTGCAAAAATATTCCGCGCCTYGTTACTGGTTGGGAAAAACCCATCATTATTGGACGTCATGCACATGCCGACCAGTATAAAGCGACCGATTTCGTTGTACCTGGGGAAGGAAAACTTGAACTAGTGTTTACCCCACCATCTGGGGAATCAATTAAGTATGTTGTAAATGAATACAAAGGACCCGGTGTCGCTCTTGCTATGTTTAATACTGATGATTCCATAGTTGATTTCGCCCATTCTTCGTTTAAATTCGCTTTGGATAGGAAGTATCCACTTTATTTGAGCACCAAGAACACTATTCTTAAAAAATATGATGGCCGTTTTAAGGATATTTTCCAAGAAATTTACGAGAAAGATTACAGGGCTCAATACGAAGCTGCCGGTATTTGGTATGAGCATCGTTTGATTGATGATATGGTCGCATATGCTATGAAATCTGAAATTAGAAGGAGTWGTTATGGAATTAGCTGACTGTGCTTTGCCACTACTTGCTGGAGTTTTACCAACTGCCAACCCTGAGGAGGCTTTCAAAGATGTAGCTGCTGCTTTCCTCRTAGGTGCCATGCCAAGAAGGGAAGGCATGGAGAGGAAGGACCTCCTTTCTGCCAATGTACGCATTTTTAAAGAACAAGGGCAAGCCCTTGATAAAGTTGCTCGCAAGGATGTCAAAGTCCTTGTTGTTGGCAACCCTGCCAATACAAATGCTTTAATTTGTTCTAAATATGCACCCTCAATCCCTAAAGAAAACTTTACTGCAATGACACGTCTCGACCAAAATCGTGCCCAATCTCAGTTGGCTGCTAAAATTGGTGTCCCAGTGAAAGATGTTAAAAATGTCATCATTTGGGGTAATCACTCATCCACCCAGTTTCCTGATGCATCTAATGCTATTGTAACCATTGGTGGAGCTAAAAAACCTGTTCCAGAGGCTGTAAACGATGAACAATACTTGAGGACTACATTTGTGACTACCGTACAAAAGCGTGGGGCTGCTGTCATTGCTGCAAGGAAAATGTCATCTGCATTGTCAGCTGCTAAAGCTGCATCTGATCACATGAGAGACTGGTTCTTAGGTACCGGTGATCGTTGGGTCAGTATGGGCGTTGTATCAGATGGCTCATATGGCACACCGAGAGATGTAGTATATTCATTCCCTGTAACTGTTACTGATGGTTGCTAATGCCGAGGCAGGCAGCATGGCCATCGACAGCATGCCACTGCCACAACCGGCTGACATTCCTGAAATCAAACTGTTTGGTAGATGGAGTTGTTATGATGTGCAGGTCTCCGATATGTCACTTCAAGATCACATTTCAGTCAAAGAAAAGTATGCTAAATACTTGCCTCATTCGGCAGGTAGATATGCTCACAAGCGATTCCGTAAAGCTCAGTGCCCAATCGTTGAGCGTCTGACCAATTCTTTGATGATGCACGGACGTAACAATGGAAAGAAATTGATGGCCGTGCGTATCGTTAAGCACGCTTTTGAAATAATCCACCTTCTAACTGGCGAAAACCCCCTGCAAGTCCTGGTGACAGCTATTATCAATTCTGGTCCCCGCGAAGATTCTACTAGGATTGGTCGTGCCGGTACAGTGCGTCGTCAAGCTGTCGACGTATCTCCCCTTCGCCGTGTTAACCAAGCGATCTGGTTGTTATGCACTGGAGCACGAGAAGCAGCATTCAGAAACATTAAGACTATTGCAGAATGTGTTGCTGATGAGCTTATTAATGCTGCTAAGGGTTCATCAAACTCTTATGCTATTAAGAAAAAGGATGAGTTGGAGCGTG-------------------GTTGGATGAGGCTGCCAAGTTTCCGTTCTGTGGGTGATTCATTAAAAGATCGCTTCGACGGGGCGTCGCGGGTTATGATGCCCAATACAGAAGTCGAGGCACCCGT???GCAGCGAAATGACGCTGCGCCTCACAGAGTTCCAAGAAGAGATCGGTACAGGTTCCAACTTCGACCGCACAATCCCGATCATAAAACACCCGGTTCCAAGGACCTAGTCTACCTAGAATCATCGCCGGGTTTCTGTGAAAAGAACCCGAGACTGGGCATTCCCGGCACGCACGGGCGTGCCTGCAACGATACGAGCATCGGCGTCGACGGCTGCGATCTCATGTGTTGCGGCCGCGGTTATCGAACCGAGACTATGTTCGTCGTGGAACGATGCAATAGCACATACCAC
	Araschnia_levana             GAAAGGATGGAGAAAGTTTCTTCAACTCTATCTGGTCTTGAAGGTGAACTTAAGGGAACTTTCTACCCCCTTACTGGCATGTCCAAGGAAACTCAACAACAACTTATTGATGATCACTTCCTCTTCAAGGAGGGTGACCGTTTCCTCCAGGCTGCCAATGCTTGCCGCTTCTGGCCCTCAGGCCGTGGTATCTACCACAATGAAAACAAGACCTTCCTGGTCTGGTGCAATGAGGAGGACCATCTCCGCATCATCTCCATGCAGATGGGTGGTGACTTGAAACAGGTATACAAGAGGCTAGTGACTGCCGTCAACGACATTGAGAAGAGGATCCCATTCTCTCACCACGACCGTCTCGGTTTCCTGACCTTCTGCCCCACCAACTTGGGAACAACCGTGCGTGCATCCGTGCACATCAAGTTGCCCAAACTCGCAGCTGACAAGGCAAAGTTGGAAGAAGTCGCGTCGAAATACCACTTGCAGGTACGCGGAACCCGCGGCGAGCACACCGAGGCCGAAGGTGGTGTTTACGATATCTCCAACAAGAGGCGCATGGGTCTCACCGAGTACGACGCTGTCAAGGAGATGTACGATGGCAGCTTAGATTATTGCGTAGTTAAAATACCTAGATGGGATTTAGCTAAGTTTAATAGAGTAAGTACCAAAATTGGAAGCTCAATGAAGAGTGTAGGAGAAGTTATGGCAATTGGTCGAAATTTCGAAGAAGCATTTCAAAAAGCTTTAAGAATGGTTGATGAAAACGTGAATGGCTTCGATCCTTACATCAAGAAAGTAAATGAAAACGAACTAAAAGAACCGACTGATAAGCGAATGTTCGTTTTAGCTGCTGCACTAAAAGAAAACTACACAGTTGAGAAACTTTATGAATTAACAAAAATAGATAAGTGGTTTCTTGAAAAGTTCAAAAATATTATTGAGTATTATAAAATACTAGAATCCATTGACTCCGGATCAATTACTAACGAAATTCTAAGAAGTGCGAAACAAATAGGATTCTCCGATAAGCAAATAGCTGCTGCAATAAAAAGTACAGAATTAGCGGTAAGAAAACTTCGAGAAGAATTTAAAATAACTCCGTTCGTTAAACAAATTGATACAGTTGCCGCGGAATGGCCTGCCACTACTAATTATCTCTATCTAACTTATAACGGCAATACACATGACTTGGATTTCCCGGGTGAATTTATAATGGTTTTAGGATCAGGTGTATATAGAATAGGGAGTTCAGTTGAATTCGATTGGTGCGCTGTGGGATGTCTTAGAGAACTAAAAAATCAAGGTAAAAAAACCATTATGGTGAATTATAATCCCGAAACAGTTAGCACAGATTACGATATGAGCGATAGGTTGTACTTCGAAGAAATATCATTTGAAGTAGTAATGGACATATATAACTTAGAAAAACCTAATGGCGTTATACTTTGC-------------------------------------TGAGCAGGAATAGTAGGAACTTCTCTTAGTTTATTAATTCGAACTGAATTAGGTAATCCTGGATCTTTAATTGGAGATGATCAAATTTATAATACAATTGTCACAGCTCATGCTTTTATTATAATTTTTTTTATAGTTATACCTATTATAATTGGAGGATTTGGTAATTGATTAATTCCTTTAATATTAGGTGCCCCAGATATAGCTTTTCCTCGAATAAATAATATAAGATTTTGACTACTACCCCCATCATTAACTCTGTTAATTTTTAGTAGCATTGTCGAAAATGGAGCAGGAACTGGATGAACAGTTTATCCCCCACTTTCATCTAATATCGCACATAGAGGTTCATCTGTAGATTTAGCAATTTTCTCTCTTCATTTAGCAGGAATTTCTTCAATTTTAGGAGCAATTAATTTTATTACTACAATCATCAATATACGAATTAATAATATATCTTTTGATCAAATATCTTTATTCATTTGAGCTGTAGGAATTACAGCTATTCTTCTTTTATTATCTTTACCTGTTTTAGCTGGAGCTATTACCATACTTCTTACAGATCGAAATATTAATACATCATTTTTTGATCCTGCAGGAGGAGGAGATCCAATTCTTTATCAACATTTATTTTGATTTTTTGGTNNNNNNNNNNNNNNNNNNNNNNNNNNNNNNNNNNNNNNNNNNNNNNNNNNNNNNNNTTCTCAAGAAAGAGGAAAAAAAGAAACTTTTGGTTATTTAGGAATAATTTATGCTATAATAGCAATTGGATTATTAGGATTTATTGTATGAGCTCATCATATATTTACAGTAGGTATAGATATTGATACTCGAGCTTATTTTACATCTGCAACAATAATTATTGCAGTACCAACAGGAATTAAAATTTTTAGATGATTAGCAACTCTTCATGGAACCCAAATTAATTACAGACCTTCAATATTATGAAGACTAGGATTTATTTTTTTATTTACTGTTGGAGGTTTAACAGGTGTTGTTTTAGCTAATTCATCTATTGATATTACACTTCATGATACTTATTATGTAGTAGCACATTTCCATTATGTTTTATCTATAGGAGCTGTATTTGCTATTTTAGGAGGATTTATTCATTGATACCCATTATTTACAGGATTAATAATAAATAATTATTTACTAAAAATTCAATTTATTTCAATATTTATTGGAGTTAATTTAACATTTTTTCCTCAACATTTTCTAGGATTAGC-TGGAATACCTCGACGATACTCAGATTATCCTGATAGATTTATATCATGAAATATTATTTCATCATTTGGATCTTATATTTCTTTAATTATTTCAATAATAATTATTATTATTATTTGAGAATCAATAATTAATCAACGAATTATCTTATTTTCTTTAAATATATCATCATCTATTGAATGATATCAAAATATGCCAC------------------------ACACGTCGACTCCGGCAAGTCCACCACTACCGGTCATTTAATTTACAAATGTGGTGGTATCGACAAACGTACCATCGAGAAGTTCGAGAAGGAAGCCCAGGAAATGGGTAAGGGATCTTTCAAATATGCCTGGGTGTTGGACAAACTGAAGGCTGAGCGTGAACGTGGTATCACCATCGACATCGCCCTGTGGAAGTTCGAGACCGCCAAATACTACGTCACCATCATCGACGCTCCCGGTCACAGAGATTTCATCAAGAACATGATCACCGGAACCTCACAAGCCGATTGCGCTGTGCTCATCGTCGCCGCTGGTACTGGTGAGTTTGAAGCTGGTATCTCTAAGAACGGTCAAACCCGTGAGCACGCGCTGCTCGCCTTCACACTTGGTGTCAAGCAGCTGATTGTGGGAGTTAACAAAATGGACTCAACTGAACCCCCATACAATGAGTCTCGTTTTGAGGAAATCAAAAAAGAAGTATCCTCATACATCAAAAAGATTGGTTACAACCCAGCTGCCGTCGCGTTCGTACCCATTTCTGGCTGGCACGGAGACAATATGTTGGAGCCATCCACTAAGATGCCCTGGTTCAAGGGATGGCAAGTGGAGCGTAAAGAAGGCAAGGCTGAAGGTAAATGCCTTATTGAGGCTTTGGATGCCATCCTTCCTCCAGCTCGTCCCACAGACAAAGCCCTGCGTCTTCCCCTGCAGGACGTTTACAAAATCGGTGGTATTGGTACAGTGCCAGTAGGCAGAGTCGAAACTGATGTCCTCAAACCCGGTACTATTGTTGTTTTCGCTCCCGCCAACATCACCACTGAAGTAAAGTCCGTGGAGATGCACCACGAAGCTCTCCAAGAGGCTGTGCCCGGAGACAACGTTGGTTTCAACGTTAAGAACGTGTCTGTTGAGGAATTGCGTCGTGGTTATGTCGCTGGCGACTCAAAGAACAACCCACCCAAGGGAGCTGCCGATTTCACTGCACAAGTTATTGTTCTCAACCACCCTGGTCAAATCTCTAATGGCTACACACCCGTACTTGATTGCCACACAGCTCACATTGCCTGCAAGTTTGCTGAAATTAAAGAAAAGGTTGACCGTCGTTCAGGTAAATCCACTGAGGATAACCCTAAATCCATCAAATCTGGTGATGCAGCCATCGTAAATCTCGTACCTTCCAAACCCCTCTGTGTGGAGGCTTTCCAGGAATTCCCACCTCTCGGTCGTTTCGCCGTGCGTTGTAGAATCAACAGGAGTCTTTACAACAACTGACAAAGCATCTGCCCATTTGGAAGGTGGTGCCAAGAAGGTTATTATTTCTGCTCCCAGTGCTGATGCACCTATGTTTGTTGTTGGTGTTAACTTGGAAGCCTATGATCCATCATACAAAGTTATTTCTAACGCTTCCTGCACTACTAACTGCCTCGCTCCTCTTGCCAAGGTCATCCATGACAACTTTGAAATCATTGAGGGTTTGATGACAACTGTTCATGCTACTACTGCTACCCAGAAAACAGTTGATGGTCCCTCTGGCAAGTTATGGCGTGATGGCCGTGGCGCGCAACAAAACATTATTCCAGCTGCAACTGGTGCTGCCAAAGCTGTGGGCAAGGTGATTCCCGCTCTTAATGGAAAGCTGACTGGTATGGCTTTCCGTGTACCTGTTCCTAATGTATCTGTAGTAGACCTCACTGTCCGCCTTGGAAAACCTGCAAGTTATGATGCAATTAAACAAAAAGTTAAGGAAGCAGCTGAAGGCCCAATGAAGGGTATTCTTGGATACACTGAAGACCAGGTTGTATCTACTGACTTCGTAGGTGACTCTCACTCGTCTATCTTTGATGCTGCTGCTGGTATCTCTCTCAATGACCACTTTGTTAAGCTTATAAGCTGGTATGACAATGAATATGGCTACTCTAGCCGTGTCATT--------------------ATCTTACCATTTTTGGACATTGAATTACATACTTATGACTTAGGTATGGAAAACCGTGACAAAACTGATGATCAGGTTACAATTGACTGTGCTAATGCTATTAAAAAATACAATGTTGGTATTAAGTGTGCTACTATTACACCTGATGAGAAAAGAGTTGAAGAATTTAATCTGAAAAAGATGTGGAAGAGTCCTAATGGTACAATCCGTAATATTCTTGGTGGAACTGTCTTTAGAGAGGCAATCATCTGTAAAAATATTCCACGTCTAGTTACTGGCTGGGAAAAACCCATTATAATTGGTCGTCATGCTCATGCTGATCAATATAAAGCTACTGATTTTGTAGTTCCTGGAGCAGGAAAACTTGAGTTTGTATTCACTCCACAATCTGGTGAACCAGTAAAGTACCTCGTAAATGAATATAAAGGCCCTGGTGTCGCTCTTGGTATGTTTAACACAGATGCATCTATTATTGATTTCGCTCATTCTTCTTTCAAATATGCTTTAGGAAGAAAGTATCCTCTTTACTTGAGTACTAAGAACACAATTCTGAAAAAGTACGACGGACGTTTTAAAGATATTTTCCAAGAGATTTATGAGAAAGACTATAAGTCACAGTTTGATGCCGCAGGTATTTGGTATGAACATCGTTTGATCGACGACATGGTCGCTTATGCCATGAAATCTGAGATTAGAAGGTGTTGTTATGGAATTGGCAGATTGTGCCTTGCCACTCCTTGCTGGAGTGTTGCCAACTGCTAATCCTGAGGAAGCTTTTAAGGATGTATCTGCAGCTTTCCTTGTTGGTGCTATGCCTAGAMGAGAAGGCATGGAGAGAAAAGACCTCCTTTCTGCCAATGTACGCATTTTCAAAGAACAAGGTCAGGCGCTGGATAAAGTTGCCCGCAAAGATGTCAAAATCCTTGTTGTGGGTAACCCTGCTAATACAAATGCATTAATTTGTTCAAAATATGCACCCTCRATACCTAAAGAAAACTTTACTGCTATGACCCGTCTCGATCAAAATCGTGCCCAATCTCAATTGGCTGCCAAACTTGGGGTACCAGTAAAAGACGTTAAAAATGTAATAATTTGGG----------------------------------------------------------------------------------------------------------------------------------------------------------------------------------------------------------------------------------------------------------------------------------------------------------------------------------------------------------GCATGGCCATCGATAACACGCCGTTACCTCAACCGGCTGACATTCCCGAAATCAAACTATTCGGGAGATGGAGCTGTTACGATGTCCAGGTTTCTGATATGTCGCTTCAGGATTACATTTCAGTCAAGGAAAAATACGCTAAATACCTGCCACACTCCGCAGGTAGATATGCTCACAAACGATTCCGTAAAGCTCAGTGTCCCATTGTTGAACGTCTGACAAATTCCTTGATGATGCATGGACGTAACAACGGAAAGAAGTTGATGGCTGTACGTATTGTTAAGCACGCTTTTGAGATCATCCATCTTCTGACTGGTGAAAATCCCCTTCAAGTTCTTGTTACTGCTATCATCAACTCTGGTCCTCGTGAAGATTCCACTAGGATTGGTCGTGCTGGTACAGTACGTCGTCAGGCAGTGGATGTCTCCCCATTACGTCGGGTGAACCAAGCTATCTGGTTGTTGTGCACAGGAGCACGTGAAGCAGCATTCAGAAACATTAAGACAATTGCAGAGTGTGTTGCCGATGAGCTTATTAATGCTGCTAAGGGTTCATCTAACTCTTACGCTATTAAGAAAAAGGATGAGTTGGAGCGTG--CTGCACCGTTAAAACTTGTTGGATGAGGCTGCCCAGTTTTCGCTCCGTAGGTGATGCGCTAAAAGATCGCTTCGATGGAGCGTCGCGGGTCATGATGCCCAATACTGAAATCGAAGCACCCGC???ACAGCGAAATGACGCATCGCCTCATCGAGTTCCAAGACGAGATCGGTACAGATTCCAGCTTCGACCGCACAATCCCGATCATAAAACACCGATTGCAAAAGACCTAGTCTACCTTGAATCATCACCAGGTTTTTGTGAGAAAAACCCGAGGCTGGGCATTCCCGGCACACACGGGCGTGCCTGCAACGATACGAGCATCGGCGTCGACGGTTGCGATCTTATGTGTTGTGGTCGTGGTTACCGTACTGAAACAATGCTTGTTGTGGAACGATGCAAT------------
	Asterocampa_idyja            GAAATGGAAGATAAGGTTTCTTCAACACTCTCTGGCCTTGAAGGTGAACTTAAGGGTACATTCTACCCACTCACAGGCATGTCCAAGGAAACCCAACAACAGCTGATTGATGACCACTTCCTCTTCAAGGAAGGTGACCGTTTCCTCCAAGCAGCAAATGCTTGCAGATTCTGGCCCACTGGCCGTGGTATCTACCACAATGAGAACAAGACCTTCCTTGTTTGGTGCAATGAGGAGGACCATCTCCGCATCATCTCCATGCAGATGGGTGGTGACCTGAAGCAGGTATACAAGAGGCTAGTGACTGCTGTCAATGACATTGAGAAGAGGATCCCATTCTCTCACCACGAACGTCTTGGATTCTTGACCTTCTGCCCCACCAACTTGGGAACAACTGTGCGTGCATCTGTACACATTAAGCTGCCTAAGCTCGCCGCCGACAAGGCGAAGTTGGAGGAGGTCGCCTCTAAGTACCACTTGCAAGTACGTGGTACTCGTGGTGAGCACACCGAGGCCGAAGGTGGTGTCTACGACATCTCCAACAAGAGGCGCATGGGTCTCACCGAGTACGATGCCGTCAAGGAGATGTACGATGG-----------------------------------------------------------------------------------------------------------------------------------------------------------------------------------------------------------------------------------------------------------------------------------------------------------------------------------------------------------------------------------------------------------------------------------------------------------------AAAGTACAGAGTTAGCTGTTAGGCAACTACGAAAAGAATTTAAAATTACGCCGTTTGTGAAAAAAATTGATACAGTGGCCGCCGAATGGCCGGCTTCTACTAATTATTTGTATTTAACTTATAATGGTAGTACCCATGACTTAGACTTTCCTGGTGAATTTATCATGGTTTTAGGATCGGGAGTTTATAGAATAGGAAGTTCAGTTGAATTTGATTGGTGCGCTGTAGGATGTCTTAGGGAATTAAAAAATCAAAATAAAAAGACTATTATGGTCAATTACAACCCTGAAACTGTCAGTACAGACTATGATATGAGTGACAGGTTATATTTTGAGGAAATTTCTTTTGAAGTGGTAATGGACATATATAACATAGAACAACCTGACGGTGTTATTCTGTGTTAAAGATATTGGTACTTTATATTTTATTTTTGGAATTTGAGCAGGAATAGTTGGAACTTCTCTTAGTTTATTAATTCGATCTGAATTAGGAAATCCAGGTTCATTAATTGGAGATGATCAAATTTACAATACTATTGTTACAGCTCATGCTTTTATTATAATTTTTTTTATAGTTATACCTATTATAATTGGAGGATTTGGAAATTGATTAGTACCTTTAATATTAGGAGCTCCTGATATAGCTTTCCCTCGAATAAATAATATAAGATTTTGATTATTACCCCCTTCATTGATACTATTAATCTCAAGAAGAATTGTTGAAAATGGAGCAGGAACTGGATGAACAGTATACCCACCGCTTTCTTCCAATATTGCTCATGGAGGATCTTCTGTTGATTTAGCAATTTTTTCTTTACATTTAGCTGGAATTTCCTCAATTTTAGGAGCAATTAATTTTATTACTACAGTTATTAATATACGAATTAATAATTTATCTTTTGATCAAATACCTTTATTTGTATGAGCAGTAGGAATTACAGCTTTACTTTTACTTTTATCATTACCTGTATTAGCTGGAGCTATTACTATACTTCTTACTGATCGAAATATTAATACATCATTTTTCGATCCTGCTGGAGGAGGAGATCCAATTCTTTATCAACATTTATTTTGATTTTTTGG---------------------------------------------------------------------------------------------------------------------------------------------------------------------------------------------------------------------------------------------------------------------------------------------------------------------------------------------------------------------------------------------------------------------------------------------------------------------------------------------------------------------------------------------------------------------------------------------------------------------------------------------------------------------------------------------------------------------------------------------------------------------------------------------------------------------------------------ACACGTCGACTCCGGCAAGGCCACCACCACCGGTCACTTGATTTACAAATGTGGTGGTATCGACAAACGTACCATCGAGAAGTTCGAGAAGGAAGCCCAGGAAATGGGTAAGGGTTCCTTCAAATATGCTTGGGTATTGGACAAACTTAAGGCCGAGCGTGAACGTGGTATCACAATTGATATCGCCCTTTGGAAATTCGAGACTGCCAAATACTACGTCACTATCATTGACGCGCCTGGTCACAGAGATTTCATCAAGAACATGATCACTGGAACATCACAGGCTGATTGCGCTGTACTCATCGTCGCCGCCGGTACCGGTGAGTTCGAAGCCGGTATTTCCAAGAACGGTCAGACCCGCGAGCACGCTCTGCTCGCCTTCACACTCGGTGTAAAACAGTTGATTGTCGGCGTTAACAAAATGGACTCCACTGAACCCCCATACAACGAGTCCCGTTTCGAGGAAATCAAGAAGGAAGTGTCGTCATACATCAAGAAAATTGGTTACAACCCAGCTGCCGTCGCTTTCGTACCCATTTCTGGCTGGCACGGAGACAACATGTTGGAGGCTTCCACAAAAATGCCCTGGTTCAAGGGATGGCAAGTGGAACGCAAAGAAGGCAAGGCTGAAGGTAAATGCCTCATTGAGGCTCTTGACGCCATCCTGCCTCCAGCTCGTCCCACAGACAAGGCCCTGCGTCTTCCCCTGCAGGACGTTTACAAAATCGGTGGTATTGGTACAGTGCCAGTAGGCAGAGTAGAAACTGGTGTCCTCAAACCCGGTACCATTGTCGTTTTCGCTCCCGCCAATATCACTACTGAGGTAAAATCTGTGGAGATGCACCACGAAGCTCTCCAGGAGGCTGTGCCCGGAGACAATGTAGGTTTCAACGTCAAGAACGTGTCTGTTAAGGAATTGCGTCGTGGTTATGTTGCTGGTGACTCAAAGAACAACCCACCCAAGGGTGCCGCTGACTTCACTGCACAAGTCATTGTGCTCAACCACCCAGGACAAATCTCCAATGGTTACACACCTGTGCTCGATTGCCACACAGCTCACATTGCCTGTAAATTTGCCGAAATCAAAGAAAAAGTTGACCGTCGTTCAGGTAAATCTACTGAAGATAATCCCAAATCCATCAAGTCTGGTGATGCTGCCATTGTAAACCTTGTACCTTCCAAGCCCCTCTGTGTGGAAGCCTTCCAGGAATTCCCACCTCTCGGTCGTTTTGCTGTACGTTGTAGAATCAACCGGAGTCTTTACAACAACAGACAAGGCATCAGCTCACTTGGAAGGTGGTGCCAAGAAGGTTATCATCTCTGCTCCTAGTGCTGATGCACCCATGTTTGTTGTTGGTGTAAATTTGGAAACCTATGACCCCTCATTCAAAGTTATCTCCAATGCTTCTTGCACAACTAACTGCCTGGCTCCCCTTGCTAAGGTTATCCATGACAACTTTGAAATTGTTGAGGGTTTGATGACTACCGTTCACGCAACAACCGCTACACAGAAGACTGTYGATGGTCCCTCTGGCAAATTATGGCGTGATGGCCGTGGAGCACAGCAGAACATCATCCCAGCTGCGACTGGTGCTGCTAAAGCTGTAGGCAAGGTAATTCCTGCCCTGAATGGAAAACTTACTGGCATGGCATTCCGTGTCCCTGTTCCTAATGTATCCGTGGTCGATCTTACTGTCCGCCTTGGCAAGCCTGCCAGCTATGATGCCATCAAGCAGAAGGTTAAGGAAGCTGCTGAAGGTCCACTGAAGGGCATTCTTGGATACACAGAAGACCAAGTTGTCTCTACTGACTTCATTGGAGACACTCATTCCTCCATCTTTGACGCTGCTGCGGGTATCTCTCTCAATGACAACTTTGTCAAGTTGATCAGCTGGTATGACAACGAATATGGTTATTCTAGCCGTGTCATC--------------------ATATTACCATTTTTGGACATTGAATTACATACTTATGACCTGGGTATGGAGTACCGTGACAAGACTGACGACCAAGTCACAATCGACTGCGCCAATGCTATCAAAAAATACAATGTTGGAATTAAATGCGCTACTATTACCCCTGATGAGAAAAGAGTGGAAGAATTTAATTTGAAAAAGATGTGGAAGAGTCCTAACGGTACCATCCGTAATATCCTTGGAGGAACCGTATTTAGGGAAGCTATCATTTGCAAAAATATTCCACGTCTGGTCACTGGCTGGGAAAAACCCATCATTATTGGACGTCATGCACATGCTGATCAATACAAAGCGACTGACTTTGTAGTTCCTGGAGAAGGAAAACTTGAGCTTGTATTCACCCCACCATCTGGAGAACCAGTCAAGTATGTTGTAAATGAATACAAAGGTCCAGGTGTTGCTCTCGGCATGTTTAATACTGATGCTTCTATTGTTGATTTCGCTCATTCCTCGTTCAAATATGCTTTGGGTAGGAAATACCCACTTTACTTAAGCACCAAGAACACTATACTCAAAAAATATGATGGTCGTTTTAAGGATATTTTCCAAGAAATTTACGAGAAGGATTATAAGGCACAATATGAAGCCGCCGGTATTTGGTATGAGCATCGTTTGATTGATGATATGGTCGCTTATGCAATGAAATCAGAATTTAGAAGGAGTAGTTATGGAATTAGCGGACTGTGCTTTGCCACTTCTTGCTGGAGTTTTACCAACTGCCAACCCGGAGGAAGCTTTTAAAGATGTAGCTGCTGCTTTCCTTGTTGGTGCCATGCCAAGAAGGGAAGGTATGGAGAGGAAAGATCTTCTCTCTGCCAATGTACGTATTTTCAAAGAACAAGGGCAGGCCCTTGATAAAGTTGCTCGCAAGGATGTCAAAGTTCTTGTTGTTGGAAACCCTGCAAACACAAATGCTTTAATCTGTTCAAAATATGCACCCTCAATCCCTAAAGAAAACTTTACTGCCATGACTCGTCTTGATCAAARCCGTGCCCAGTCTCAGTTGGCAGCTAAAATTGGTGTACCTGTGAAGGATGTTAAAAATGTCATCATTTGGG----------------------------------------------------------------------------------------------------------------------------------------------------------------------------------------------------------------------------------------------------------------------------------------------------------------------------------------------------------GCATGGCCATTGACAACATGCCATTGCCACAACCGGCTGACATACCCGAAATTAAACTGTTTGGGAGATGGAGTTGTTACGATGTCCAGGTCTCCGATATGTCGCTTCAAGATTACATCTCGGTGAAGGAGAAGTATGCCAAGTACCTGCCTCACTCTGCAGGTAGATACGCACACAAGAGATTCCGTAAAGCTCAATGCCCAATCGTTGAGCGTCTGACCAATTCCCTGATGATGCACGGACGTAACAATGGAAAGAAATTGATGGCTGTTCGCATTGTTAAACACGCTTTTGAGATCATCCATTTACTTACCGGGGAAAATCCCCTTCAAGTACTTGTAACAGCTATCATCAACTCTGGCCCCCGTGAAGATTCTACTAGGATTGGTCGTGCTGGTACAGTGCGTCGTCAAGCTGTGGACGTTTCTCCCCTTCGCCGTGTGAACCAAGCTATCTGGTTATTGTGTACAGGAGCCCGAGAAGCTGCATTCAGAAATATTAAGACAATTGCAGAGTGTGTTGCCGATGAGCTTATTAATGCTGCAAAAGGCTCGTCAAACTCTTATGCTATTAAGAAAAAGGATGAGTTGGAGCGTG--CTGCACTGTAAAGACCTGTTGGATGAGGCTGCCAAGTTTTCGCTCCGTGGGTGATGCATTAAAAGATCGCTTCGATGGGGCATCGCGAGTCATGATGCCTAATACAGAAATCGAAGCACCCGT???GCAGCGAAACGACGCAGTGCCTCACAGAGTTCCAAGAAGAGATCGGTACAGATTCCAACTACGCCCGCACAATCCCGATCATAAAACACCCGGGGTCAAGGACCTAGTGTACCTAGAATCATCCCCGGGCTTCTGTGAAAAGAACCCGAGACTGGGCATTCCCGGCACGCACGGGCGTGCCTGCAACGATACGAGTATCGGTGTAGACGGCTGCGATCTTATGTGTTGTGGCCGCGGTTACCGAACGGAGACTATGTTCGTCGTGGAACGATGCAAT------------
	Catacroptera_cloanthe        GAAATGGAAGAAGAAGTTTCTTCAACCCTATCTGGTCTTGAGGGTGAACTCAAGGGTACTTTCTACCCTCTTACTGGTATGTCCAAGGAGACACAGCAACAGCTTATCGATGACCACTTCCTCTTCAAGGAGGGCGATCGTTTCCTCCAGGCTGCCAACGCTTGCCGATTCTGGCCCACAGGCCGTGGTATCTACCATAATGAAAACAAGACCTTCCTTGTGTGGTGCAATGAAGAAGATCATCTCCGCCTCATCTCCATGCAGATGGGTGGTGACTTAAAGCAGGTATACGCCAGGCTAGTGAATGCCGTCAACGATATTGAGAAGAGGATTCCATTCTCGCATAATGACCGTCTCGGCTTCCTGACATTCTGCCCCACCAACCTGGGAACAACCGTTCGTGCTTCAGTGCACATCAAACTACCCAAGCTCGCGGCTGACAARTCGAAGCTGGAGGAGGTCGCGTCGAAATATCATTTGCAGGTGCGCGGAACTCGTGGCGAGCACACCGAAGCCGAAGGTGGTATTTATGACATCTCCAACAAGAGGCGCATGGGTCTGACTGAGTACGATGCCGTCAAGGAGATGTACGATGGTAGCTTAGATTATTGTGTTGTAAAAATACCTAGGTGGGATTTAGCCAAATTTAATAGAGTTAGTACCAAAATTGGGAGTTCTATGAAAAGTGTAGGAGAAGTAATGGCGATTGGCCGAAATTTTGAAGAAGCATTTCAAAAAGCTTTAAGAATGGTTGATGAAAATGTTAATGGTTTTGATCCTTATATAAAAAAAGTAAATGACAACGACTTGAGAGAACCAACTGATAAGCGAATGTTCGTTTTAGCAGCTGCACTGAAAGAAAATTACACTGTAGAAAAAGTCTACGAATTAACAAAAATAGATCGATGGTTTCTTAAAAAATTTAAAAATATTATTGACTATTATAAAATACTGGAGTCCATAAATTCAGGTTCAATCACTTTCGAAATTCTAAAAAGTGCAAAACAAATGGGATTCTCCGATAAGCAAATAGCTGCTGCAATAAAAAGTACAGAATTAGCTGTTAGGAAACTACGAGAAGAATTCAAAATTACACCGTTTGTTAAGCAAATTGATACTGTTGCCGCTGAATGGCCTGCTACAACGAATTATCTATATCTTACTTACAATGGAAGTACTCATGATTTAAACTTTTCGGAAGATTTCGTAATGGTTTTAGGGTCAGGCGTATATAGAATAGGAAGTTCAGTTGAATTCGATTGGTGCGCTGTAGGATGTCTAAGAGAATTAAAAAATCAAGGTAAAAAAACCATTATGGTTAACTACAATCCTGAAACAGTAAGTACAGATTACGATATGAGCGACAGGTTGTATTTTGAGGAAATATCATTTGAAGTCGTAATGGATATATACAACATACAAAAACCTGATGGTGTTATACTTTGT-------------------------------------TGAGCTGGAATAGTAGGAACTTCTTTAAGTTTATTAATTCGAACTGAATTAGGCAATCCCGGATCTTTAATTGGAGATGATCAAATCTACAATACTATTGTCACTGCTCATGCTTTTATTATAATTTTTTTTATAGTTATACCAATTATAATTGGAGGATTTGGTAATTGACTTGTACCTTTAATATTAGGAGCCCCAGATATAGCTTTCCCCCGAATAAATAATATAAGATTTTGACTTCTCCCCCCATCATTAATTTTATTAATTTCTAGCAAAATTGTAGAAAATGGAGCAGGAACAGGATGAACAGTGTACCCCCCACTATCATCTAATATTGCTCACGGCGGATCTTCCGTTGACTTAGCAATTTTTTCCCTTCACTTAGCTGGAATTTCCTCTATTTTAGGAGCGATTAATTTTATTACCACAATTATCAATATACGAGTTCATCATATATCATTTGACCAAATACCCCTATTTGTATGAGCTGTTGGTATTACAGCCCTTCTTTTACTTCTATCTTTACCAGTATTAGCTGGAGCTATTACCATACTTCTTACAGACCGAAATATTAACACCTCATTTTTCGATCCTGCTGGAGGAGGAGATCCAATTTTATATCAACATTTATTTTGATTTTTTGGTTCATCAGAAGTTTATATTTTAATTTTACCGGGATTTGGAATAATCTCCCATATTATTTCCCAAGAAAGAGGAAAAAAGGAAACTTTTGGATGTTTAGGAATAATTTATGCTATAATAGCAATTGGATTACTTGGATTTATTGTTTGAGCTCACCACATATTTACAGTAGGAATAGATATTGATACACGAGCTTACTTTACCTCAGCAACTATAATCATTGCAGTTCCAACTGGAATTAAGATTTTCAGATGATTAGCTACTCTACACGGTACCCAAATTAATTATAGTCCCTCTATATTATGAAGATTAGGATTTATTTTTTTATTTACAGTAGGGGGACTAACAGGAGTAGTATTAGCTAACTCTTCCATCGATATCACTCTTCATGATACTTACTATGTAGTAGCTCATTTTCATTATGTATTATCTATAGGAGCTGTATTTGCTATTTTAGGCGGATTTGTCCATTGATACCCTCTATTTACAGGATTAACAATAAATAACTACCTATTAAAAATTCAATTTATTTCAATATTTATTGGAGTTAATTTAACATTTTTTCCTCAACATTTTTTAGGGTTAGC-TGGTATACCACGACGATATTCTGACTACCCAGATAGTTTTGTATCTTGAAATATTATTTCATCATTTGGATCTTATATTTCACTTATTTCAATAATAATAATTATTATTATTATGTGAGAATCAATAATTAATCAACGTATTATTTTATTCCCATTAAATATACCATCTTCTATTGAATGATATCAAAATCTTCCACCTGCAGAACACTCATATAATGAAT-------------------------------------------------------------------------------------------------------------------------------------------------------------------CGTGGTATCACCATCGATATCGCCCTCTGGAAGTTCGAGACCGCCAAATACTATGTCACCATCATCGACGSTCCCGGCCACAGAGATTTCATCAAGAACATGATCACTGGAACTTCACAGGCCGATTGCGCCGTGCTCATCGTCGCCGCCGGTACTGGTGAGTTCGAAGCCGGTATCTCAAAGAACGGTCAGACCCGTGAGCACGCTTTGCTCGCCTTCACACTTGGTGTCAAGCAGCTGATTGTAGGCGTTAACAAAATGGACTCCACTGAGCCTCCATACAGCGAGCCACGTTTCGAGGAAATCAAAAAAGAAGTATCCTCCTACATCAAAAAGATTGGTTACAACCCAGCTGCCGTCGCTTTCGTACCCATTTCTGGCTGGCACGGAGACAACATGCTGGAGGCATCTACYAAAATGCCATGGTTCAAGGGATGGCAAGTGGAGYGCAAGGAAGGAAAGGCTGAAGGCAAATGCCTTATTGAAGCCCTTGACGCCATCCTTCCCCCAGCTCGTCCCACAGACAAGGCCCTCCGTCTTCCCCTCCAGGACGTATACAAAATCGGTGGTATTGGTACAGTGCCAGTAGGCAGAGTTGAGACTGGTGTCCTCAAACCTGGTACCATTGTCGTCTTCGCCCCCGCCAACATCACCACTGAAGTAAAATCTGTGGAGATGCACCACGAAGCTCTCCAAGAGGCTGTGCCCGGAGACAACGTAGGTTTCAATGTAAAGAACGTCTCTGTTAAGGAATTGCGTCGTGGTTATGTTGCTGGTGACTCAAAGAACAATCCACCCAAAGGAGCTGCTGATTTCACTGCACAAGTCATCGTACTCAACCACCCTGGTCAAATCTCCAATGGCTACACACCCGTACTCGATTGCCACACAGCTCACATTGCCTGCAAGTTTGCCGAAATCAAAGAAAAAGTTGACCGTCGTTCCGGTAAATCGACTGAAGAAAATCCCAAATCCATCAAATCTGGTGATGCTGCCATCGTAAACCTTGTACCTTCCAAACCCCTCTGTGTAGAGGCCTTCCAAGAATTCCCACCTCTTGGTCG-------------TGTAGAATCGACTGGTGTATTCACAACCACTGACAAGGCATCTGCTCATTTGGAAGGTGGAGCYAAGAAAGTCATTATCTCTGCTCCTAGTGCTGATGCACCTATGTTTGTTGTGGGTGTTAACTTAGATGCCTATGATCCATCATTCAAAGTCATCTCCAATGCTTCTTGTACTACAAACTGCYTGGCTCCYCTTGCCAAGGTCATCCATGACAACTTTGAAATTATTGAAGGTTTAATGACCACTGTTCAYGCTACTACTGCCACCCAGAARACWGTCGATGGACCTTCTGGAAAGTTATGGCGTGAYGGCCGTGGAGCACAACARAACATCATTCCGGCTTCAACYGGRGCTGCTAAAGCTGTAGGCAAGGTAATTCCTGCTCTCAATGGAAAACTGACTGGTATGGCTTTCCGTGTGCCCGTCCCTAATGTATCAGTAGTAGACCTCACTGTTCGTCTTGGCAAACCTGCCAGTTATGATGCTATCAAACAAAAAGTTAAGGAAGCAGCTGAAGGACCAATGAAGGGAATTCTTGGATACACTGAAGACCAGGTTGTATCTACTGACTTCGTTGGCGATTCTCACTCTTCCATYTTTGATGCTGCTGCGGGTATCTCTCTAAATGACAACTTTGTGAAGCTGATTAGCTGGTATGATAATGAATATGGCTACTCTAGCCGTGTCATC--------------------------------------------------------------------------------------------------------------------------------------------------------------------------------------------------------------------------------------------------------------------------------------------------------------------------------------------------------------------------------------------------------------------------------------------------------------------------------------------------------------------------------------------------------------------------------------------------------------------------------------------------------------------------------------------------------------------------------------ATTAGAAGGTGTTGTTATGGAATTGGCAGACTGCGCTTTGCCGCTACTTGTTGGAGTTTTGCCAACTGCCAACCCAGAAGAGGCTTTCAAGGATGTAGCTGCTGCTTTTCTTGTTGGTGCTATGCCAAGAAGAGAAGGTATGGAGAGGAAAGATCTCCTCTCTGCCAATGTWCGCATTTTTAAAGAACAAGGTCAAGCCCTTGACAAAGTTGCTCGTAAGGATGTCAAAGTTCTCGTGGTTGGTAATCCTGCAAACACAAATGCTTTGATTTGTTCAAAATATGCACCCTCTATACCTAAGGAAAATTTTACTGCAATGACTCGTYTAGATCAAAATCGTGCTCAATCTCAGTTGGCTGCTAAACTTGGRGTACCTGTTAAAGATATTAAAAATGTAATAATTTGGGGTAATCACTCATCTACCCAATTCCCTGATGCATCAAATGCTGTAGTTGTGATTGGTGGAGCTCAAAAAGCTGTCCCTGCAGCTATTAACGATGATGAATACTTGAAGACAACATTTGTGAGCACTGTACAAAAGCGTGGGGCAGCTGTTATTGCTGCTAGAAAAATGTCATCAGCATTGTCTGCTGCTAAGGCAGCCTCAGACCATATGAAGGATTGGTTCTTGGGCACTGGTGATCGCTGGGTAAGTATGGGGGTTGTATCAGATGGCTCATATGGAACACCGAGAGATGTTGTATACTCATTCCCTGTTACTGTTAGCAATGGA--------------------GCATGGCCATCGATAGCATGCCATTGCCACAACCGGCTGACATTCCCGAAATTAAATTGTTCGGAAGATGGAGCTGCTATGATGTCCAGGTTTCTGATATGTCACTCCAAGATTACATTTCTGTCAAGGAAAAATACGCTAAATACTTGCCACACTCGGCAGGTAGATACGCGCACAAGCGATTCCGTAAAGCACAGTGCCCAATTGTTGAACGTTTGACAAATTCCCTGATGATGCACGGACGTAACAATGGAAAGAAATTGATGGCCGTGCGTATTGTTAAACAYGCTTTTGAGATCATCCATCTTCTGACTGGAGAGAATCCCCTACAAGTCCTTGTGACAGCTATTATTAACTCCGGCCCTCGTGAAGATTCTACTAGAATCGGACGTGCTGGTACAGTACGTCGTCAAGCTGTGGATGTGTCCCCCCTGCGTCGTGTAAATCAAGCTATCTGGTTGTTGTGCACAGGAGCACGTGAAGCTGCTTTCAGAAACATTAAGACAATCGCAGAGTGTGTTGCYGATGAACTTATMAATGCYGCTAAGGGTTCATCAAACTCTTATGCTATTAAGAAAAAGGATGAGTTGGAGCGTG---------GTTAAGACTTGTTGGATGAGGCTGCCTAGTTTTCGCTCCGTGGGCGATGCTTTAAAAGATCGCTTCGACGGGGCGTCGCGGGTCATGATGCCCAATACAGAAATCGAAGCGCCCGT???ACAGCGAAACGACGCAGCGCCTCATCGAGTTCCACGAAGAGATCGGTACAGATTCCAACTTAGACCGCACAATCCCGATCATAAAACACCGGGGGCCAAGGACCTAGTATACCTTGAATCATCACCGGGTTTCTGTGAAAAGAATCCGAGGCTGGGCATTCCCGGCACGCACGGGCGTGCCTGCAACGATACGAGCATCGGCGTCGACGGTTGCGATCTTATGTGTTGCGGCCGTGGTTACCGGACCGAAACAATGTTCGTTGTGGAACGATGCAAT------------
	Chlosyne_janais              -------------------------------------------------TAAAGGGGACTTTCTACCCCCTGACCGGCATGTCCAAGGAGACACAGCAGCAGCTCAACGATGACCACTTCCTGTTCAAGGAGGGTGACCGTTTCCTCCAGGCCGCTAATGCTTGCCGCTTCTGGCCAACTGGCCGTGGTATCTACCACAATGAGAACAAGACCTTCCTTGTCTGGTGCAATGAGGAGGATCATCTCCGTTTAATCTCCATGCAGATGGGCGGTGACTTGAAACAAGTATACAAGAGGCTAGTGAATGCTGTCAACGACATTGAGAAGAGGATTCCATTCTCCCACCATGAYCGTCTCGGTTTCCTYACCTTCTGCCCCACAAACTTGGGTACAACCGTTCGTGCGTCCGTGCACATCAAGCTGCCCAAGCTCGCCGCAGACAAGGCGAAGCTCGAGGAAGTCGCCTCTAAGTACCACTTGCAAGTACGTGGAACCCGCGGTGAGCACACTGAAGCCGAAGGTGGAGTCTACGACATCTCCAACAAGAGGCGCATGGGTCTTACCGAGTACGATGCCGTCAAGGAGATGTACGACGGTAGTTTAGATTATTGTGTGGTAAAAATACCAAGATGGGATTTAGCTAAATTTAATAGAGTTAGTACTAAAATCGGAAGTTCTATGAAAAGTGTTGGAGAAGTAATGGCGATAGGTCGAAACTTTGAAGAAGCCTTTCAAAAAGCTTTAAGAATGGTTGACGAAAATGTTAATGGCTTTGATCCGTATATTAAAAAAGCCAATGAAAACGAACTCAGAGAACCTACAGACAAGCGAATGTTTGTTTTAGCAGCCTCATTGAAAGAGAATTACACTGTTGAAAGACTTTATGAATTGACAAAAATTGATAGATGGTTTCTTGAAAAACTAAAAAATATAATTGATTATTACAAAATATTAGAATCCATAGACTCTGGCTCAATAAGTTTTGAAATTTTAAAACGTGCAAAACAAATAGGATTCTCGGATAAACAAATAGCTGCTGCAATAAAAAGTACTGAATTAGCTGTTAGGAAATTAAGAGAAGAATATAAAATTACACCATGTGTTAAACAAATTGATACAGTTGCAGCAGAATGGCCCGCAACTACTAATTATCTCTATCTTACTTATAATGGAAGTGCTCATGATTTAGAATTTACAGAAGATTTCATAATGGTTTTAGGATCGGGTGTTTATAGAATAGGTAGTTCAGTGGAATTCGATTGGTGCGCTGTAGGTTGTTTAAGAGAACTGAAAAATCAGAGTAAAAGAACCATTATGGTAAATTACAATCCTGAAACTGTCAGCACAGATTATGACATGAGTGACAGGTTGTATTTCGAAGAAATATCATTTGAAGTGGTTATGGATATTTATAACATAGAAAAACCAGATGGTGTAATTCTGTGT-------------------------------------TGAGCAGGTATAGTAGGAACATCATTAAGTCTATTAATTCGAACTGAATTAGGAAATCCAGGATCTTTAATTGGTGATGATCAAATCTATAACACAATTGTTACAGCTCATGCTTTTATTATAATTTTTTTTATGGTTATACCTATTATAATTGGTGGATTTGGAAATTGATTAGTTCCTTTAATATTAGGAGCTCCTGATATAGCTTTCCCCCGAATAAATAATATAAGATTTTGATTATTACCCCCATCTTTAATTCTCCTAATTTCTAGAAGAATTGTAGAAAATGGAGCAGGAACAGGATGAACAGTGTACCCCCCACTTTCTTCTAATATTGGTCATAGAGGATCATCTGTTGATTTAGCAATTTTCTCCTTACATTTAGCTGGAATTTCATCAATTTTAGGAGCTATTAATTTTATTACAACAATTATCGATATACGAGTTAATAATATATCTTTTGATCAAATACCTTTATTTGTTTGAGCAGTAGGTATCACAGCACTTTTATTATTATTATCATTACCTGTATTAGCTGGAGCTATCACCATACTTCTTACAGATCGAAATATTAATACCTCATTCTTTGATCCCGCTGGAGGAGNNNNNNNNNNNNNNNNNNNNNNNNNNNNNNNNNNNNNNNNNNNNNNNNNNNNNNNNNNNNNNNNNNNNNNNNNNNNNNNNNNNNNNNNNNNNNNNNNNNNNCAAGAAAGAGGAAAAAAAGAAACTTTTGGATGTTTAGGAATAATTTATGCTATAATAGCAATTGGTTTATTAGGATTTATTGTATGAGCTCATCACATATTCACAGTCGGAATAGATATTGATACCCGAGCTTACTTTACTTCAGCAACAATAATTATTGCTGTACCAACAGGAATTAAAATTTTTAGTTGATTAGCAACTCTTCACGGAACACAAATTAATTATAGTCCTTCTATATTATGAAGATTAGGGTTTATTTTCTTATTTACTGTAGGAGGTTTAACAGGGATCGTATTAGCTAATTCATCAATTGATATTACACTTCATGATACATATTATGTTGTAGCCCACTTTCATTATGTTTTATCTATAGGAGCAGTATTTGCTATTATAGGAGGATTTATTCACTGATATCCTTTATTTACAGGTTTAATAATAAATAATTATTTACTTAAAATTCAATTTATTTCAATATTTATTGGAGTTAATTTAACATTTTTCCCTCAACATTTTTTAGGATTAGC-TGGAATACCACGACGATATTCAGATTATCCTGATAGATTTATATCTTGAAATATTATTTCATCATTTGGATTTTATATTTCTTTAATTTTTACAATAATAATGATAATTATTATTTGAGAATCAATAATTAACCAACGTATTATTCTTTTCCCATTAAATATACCTTCTTTTATTGAATGATATCAAAATTTACCACCTTCAGAACATTATTATAATGAAC-------------------------------------------------------------------------------------------------------------------------------------------------------------------CGTGGTATCACCATCGACATTGCTCTATGGAAGTTCGAAACCGCTAAATACTATGTCACCATCATCGACGCCCCGGGCCACAGAGATTTCATCAAGAACATGATCACCGGAACCTCGCAGGCCGATTGCGCCGTCCTCATCGTCGCCGCCGGTACTGGTGAATTCGAAGCCGGTATCTCCAAGAACGGCCAGACCCGGGAGCACGCTCTGCTCGCTTTCACCCTTGGTGTCAAGCAACTGATCGTCGGTGTCAACAAAATGGACTCCACTGAGCCCCCGTACAGCGAGTCCCGTTTCGAGGAAATCAAGAAGGAAGTATCATCCTACATCAAGAAGATCGGTTACAACCCAGCTGCCGTTGCTTTCGTACCCATTTCTGGCTGGCACGGAGACAACATGCTGGAGCCATCTACTAAAATGCCCTGGTTCAAGGGATGGCAAGTGGAGCGCAAAGAAGGCAAGGCTGAAGGTAAGTGCCTCATTGAGGCCCTCGATGCCATCCTTCCCCCAGCGCGTCCCACAGACAAGGCCCTGCGTCTTCCCCTTCAGGACGTATACAAAATCGGTGGTATTGGTACGGTGCCAGTAGGCAGAGTTGAAACTGGTGTCCTCAAACCCGGTACCATTGTGGTCTTCGCTCCCGCCAACATCACCACTGAAGTAAAGTCTGTGGAGATGCACCACGAAGCTCTCCAAGAGGCTGTGCCCGGAGACAACGTTGGTTTCAACGTAAAGAACGTATCTGTTAAGGAATTGCGTCGTGGTTATGTCGCTGGCGACTCAAAGAACAACCCACCCAAGGGAGCTGCTGACTTCACCGCACAAGTCATTGTACTCAACCACCCTGGTCAAATCTCAAACGGCTACACACCTGTACTCGATTGCCACACAGCTCACATTGCTTGCAAGTTCGCTGAAATCAAAGAGAAGGTTGACCGTCGTTCTGGTAAATCGACTGAAGAAAATCCCAAATCCATCAAATCTGGTGATGCTGCCATTGTAAACCTTGTACCTTCCAAGCCCCTCTGTGTGGAGGCCTTCCAAGAATTCCCACCTCTCGGTCG-------------CGTAGAATCAACTGGTGTCTTCACAACCATTGACAAGGCATCTGCTCACTTAGAAGGTGGAGCTAAGAAAGTCATTATTTCTGCTCCCAGTGCGGACGCTCCCATGTTTGTTGTCGGTGTTAACTTGGAAGCCTACGATCCGTCATACAAAGTCATCTCCAATGCTTCCTGCACAACTAACTGCTTGGCTCCCCTTGCTAAGGTCATCCATGACAACTTTGAAATTGTCGAGGGTTTGATGACCACTGTTCATGCTACTACTGCAACCCAGAAGACTGTTGATGGACCCTCTGGCAAGTTATGGCGTGATGGTCGTGGTGCCCAACAGAACATCATTCCCGCTGCAACTGGCGCCGCTAAAGCCGTAGGCAAAGTTATTCCTGCTCTCAATGGTAAACTCACTGGTATGGCCTTCCGTGTACCAGTACCTAATGTATCTGTTGTTGACCTTACTGTGCGTCTTGGCAAACCAGCCAGCTATGATGCCATTAAGCAAAAGGTTAAGGAAGCAGCAGAAGGACCTTTGAAGGGCATTCTTGGATACACTGAAGACCAAGTTGTGTCTACTGACTTTGTTGGTGATTCCCACTCTTCCATCTTTGATGCTGCTGCTGGTATCTCTCTAAATGATAACTTTGTCAAGCTTATCAGCTGGTACGATAACGAATATGGCTACTCTAGCCGTGTCATT--------------------------------------------------------------------------------------------------------------------------------------------------------------------------------------------------------------------------------------------------------------------------------------------------------------------------------------------------------------------------------------------------------------------------------------------------------------------------------------------------------------------------------------------------------------------------------------------------------------------------------------------------------------------------------------------------------------------------------------ATTAGAAGGTGTTGTTATGGAATTGGCCGACTGTGCATTGCCCCTTCTCGCTGGAGTTTTGCCCACTGCTAACCCCGAAGAAGCTTTTAAGGACGTAGCTGCTGCCTTTCTAGTTGGTGCTATGCCAAGAAGAGAAGGCATGGAGAGAAAGGATCTCCTTTCTGCCAATGTGCGCATTTTCAAAGAGCAAGGTCAAGCTCTCGACAAAGTTGCTCGCAAGGATGTCAAGGTTCTTGTAGTTGGTAACCCAGCAAATACCAATGCTTTGATCTGTTCTAAATATGCCCCCTCTATACCTAAAGAAAACTTTACTGCTATGACCCGTCTTGACCAAAATCGTGCCCAATCTCAGTTGGCTGCTAAACTTGGGGTACCTGTAAAGGATGTCAAAAATGTTGTCATTTGGGGTAACCACTCCTCCACTCAGTTCCCAGATGCATCAAATGCTGTTGTTACAATTGGTGGAGTACAGAAATCTGTACCAGAAGCTATAAACAATGATGAATTTTTGAAGACTGATTTTGTAACCACTGTACAGAAACGTGGAGCAGCTGTCATTGCCGCTAGAAAAATGTCATCTGCATTGTCTGCTGCTAAAGCCGCATCTGATCATATGAAGGACTGGTTCCTTGGCACCGGTGACCGCTGGGTGAGCATGGGTGTTGTGTCCGATGGGTCRTACGGCACACCTAGGGATGTTGTATATTCATTCCCTGTCACTATTAGTAATGGC-----------------------TGGCTGTAGAAAGCATGCCTTTGCCTCAAGCCGCTGACATTCCGGAGATCAAATTATTCGGAAGATGGAGTTGTTACGACGTCCAGGTTTCAGATATGTCCCTGCAAGATTACATTTCCGTTAAGGAAAAATACGCTAAGTACTTGCCTCACTCTGCAGGCAGATACGCACACAAGCGATTCCGTAAAGCTCAGTGCCCAATTGTGGAACGTCTGACGAATTCCCTGATGATGCACGGACGTAACAACGGTAAGAAGCTGATGGCTGTGCGTATCGTTAAGCACGCATTTGAGATCATCCATCTTCTGACTGGTGAAAATCCACTCCAAGTTCTTGTAACGGCCATTATCAACTCTGGACCTCGTGAAGATTCCACGAGAATCGGTCGTGCTGGTACAGTACGTCGTCAAGCCGTGGACGTCTCTCCTCTGCGTCGTGTGAACCAGGCTATCTGGTTGTTGTGTACTGGAGCACGGGAAGCCGCATTCAGAAACATCAAGACAATTGCCGAATGTGTTGCTGATGAGCTTATCAATGCTGCTAAAGGTTCATCAAACTCTTACGCTATTAAGAAGAAGGATGAGTTGGAGCGTG--CCGTACTGTTAAGACTTGCTGGATGAGGCTGCCTAGTTTTCGTTCCGTGGGTGATGCACTTAAAGATCGCTTTGACGGGGCTTCACGAGTCATGATGCCGAGTACAGAGAGTGACATTCCCTTACGACAGCGAAACGATGCAACACCGCATAGATTTCCACGACGAGATCGATATAGACTCCAACTCCGTCCTCTCAATCCTGATCACAAAACACCAGGCACCAAAGACCTGGTGTATCTAGAACCATCGCCAGGTTTTTGTGAAAAAAACACAAGGCTAGGTATTCCTGGCACGCACGGGCGTACTTGCAACGATACAAGCATTGGTGTAGACGGCTGCGATCTCATGTGTTGCGGCCGTGGTTACCGGACAGATACCATGTTCGTTGTGGAACGATGCAAT------------
	Doleschallia_bisaltide      ----------------------------------------------------------------ACCCTCTCACTGGTATGTCCAAGGAGACACAGCAGCAACTTATCGATGACCACTTCCTGTTCAAGGAAGGAGATCGTTTCCTCCAGGCTGCTAATGCTTGTAGATTCTGGCCAACCGGCCGTGGTATCTACCACAATGAAAACAAGACCTTCCTTATCTGGTGCAATGAGGAGGATCATCTTCGCATCATCTCCATGCAGATGGGTGGTGACTTGAAGCAGGTATACAAGAGGCTAGTGACCGCAGTCAACGACATCGAAAAGAGGATTCCCTTCTCTCACAATGACCGCCTTGGTTTCCTGACCTTCTGCCCCACCAATTTGGGAACGACCGTTCGCGCGTCCGTGCACATCAAACTGCCCAAGCTCGCAGCCGACAAGGCAAAGCTGGAGGAGGTTGCAGCGAAGTACCACTTGCAGGTGCGCGGAACCCGCGGCGAGCACACCGAAGCCGAGGGTGGTGTCTACGACATCTCCAACAAGAGGCGCATGGGTCTGACCGAGTACGATGCCGTCAAAGAGATGTACGATGG-----------------------------------------------------------------------------------------------------------------------------------------------------------------------------------------------------------------------------------------------------------------------------------------------------------------------------------------------------------------------------------------------------------------------------------------------------------------------------------------------------------------------------------------------------------------------------------------------------------------------------------------------------------------------------------------------------------------------------------------------------------------------------------------------------------------------------------------------------------------------------------------------------------------------TGAGCAGGAATAGTAGGAACCTCTCTTAGTTTATTAATTCGAACTGAATTAGGAAATCCAGGATCATTAATTGGTGATGATCAAATTTATAACACTATTGTAACAGCTCATGCTTTTATTATAATTTTTTTTATAGTTATACCTATTATAATTGGAGGATTTGGTAATTGATTAGTCCCACTAATATTGGGAGCCCCTGATATAGCCTTCCCACGAATAAACAATATAAGATTTTGACTATTACCCCCCTCACTAACTTTATTAATTTCTAGTAGAATTGTAGAAAATGGAGCAGGAACAGGATGAACAGTGTACCCCCCACTTTCTTCTAATATTGCTCATGGAGGTTCTTCTGTAGATTTAGCAATTTTTTCACTACACTTAGCAGGAATTTCATCTATTTTAGGAGCTATTAATTTTATTACAACAATTATTAATATACGAATTAACAATATATCTTTTGATCAAATACCATTATTTGTTTGAGCAGTTGGAATTACAGCTCTTCTCTTTCTTTTATCTTTACCGGTATTAGCTGGAGCTATTACAATATTACTTACAGATCGAAATATTAATACATCATTTTTTGATCCTGCTGGAGGAGGAGATCCTATTTTATATCAACATTTATNNNNNNNNNNNNNNNNNNNNNNNNNNNNNNNNNNNNNNNNNNNNNNNNNNGGTATAATTTCACATATTATTTCTCAAGAAAGAGGAAAAAAAGAAACTTTTGGATGTTTAGGAATAATTTATGCTATAATAGCAATTGGTTTATTAGGATTTATTGTATGAGCTCATCATATATTTACTGTAGGAATAGACATTGATACTCGAGCCTATTTCACATCAGCAACTATAATTATTGCTGTACCAACTGGAATTAAAATTTTTAGTTGATTAGCAACTATTCATGGAACACAAATTAATTATAGTCCATCCATATTATGAAGATTAGGATTTATTTTCTTATTTACAGTAGGTGGATTAACAGGAGTAGTATTAGCTAATTCATCAATTGATATCACCCTTCATGATACTTATTATGTAGTAGCTCATTTTCATTATGTTTTATCTATAGGAGCTGTATTTGCTATTTTAGGAGGATTTGTACACTGATATCCATTATTTACAGGACTAATAATAAATAATTATCTATTAAAAATTCAATTTATTTCCATATTTATTGGAGTTAATTTAACATTTTTTCCTCAACACTTTTTAGGTTTAGC-TGGAATACCACGACGATATTCTGACTATCCAGATAGTTTTATATCTTGAAATATTATTTCATCATTTGGATCTTACATATCCCTTATCTCAATAATAATAATTATTATTATTATATGAGAATCCATAATTAACCAACGAATTATTTTATTCCCTCTAAATATACCATCATCAATTGAATGATATCAAAATTTACCACCAGCA--------------------------------------------------------------------------------------------------------------------------------------------------------------------------------------CGTGGTATCACCATCGATATCGCCTTATGGAAGTTCGAGACCGCTAAATACTACGTCACCATCATTGACGCTCCCGGCCACAGAGATTTCATCAAGAACATGATCACCGGAACCTCACAAGCCGATTGCGCCGTGCTCATCGTCGCCGCCGGTACTGGTGAGTTTGAAGCCGGTATTTCTAAGAACGGTCAGACTCGTGAGCACGCTCTGCTCGCCTTCACACTTGGTGTCAAGCAGCTGATCGTGGGTGTCAACAAAATGGACTCCACCGAGCCCCCATACAGCGAGCCCCGTTTCGAGGAAATCAAGAAAGAAGTATCCTCTTATATCAAAAAGATTGGTTACAACCCAGCTGCCGTCGCTTTCGTACCCATTTCTGGCTGGCACGGAGACAACATGCTGGAGGCATCCACTAAAATGCCCTGGTTCAAGGGATGGCAAGTGGAGCGCAAAGAAGGCAAGGCTGAAGGTAAATGCCTTATTGAGGCCCTTGATGCCATCCTTCCTCCAGCTCGTCCCACAGACAAGGTCCTGCGTCTTCCCCTGCAGGACGTTTACAAAATCGGTGGTATTGGTACAGTGCCAGTAGGCAGAGTTGAGACTGGTGTTCTCARACCTGGTACCATTGTCGTCTTCGCTCCCGCCAACATCACCACTGAAGTAAAATCTGTGGAGATGCACCACGAAGCCCTCCAAGAGGCTGTGCCTGGAGACAACGTAGGTTTCAACGTAAAGAACGTATCTGTTAAGGAATTGCGTCGTGGTTATGTCKCTGGTGATTCAAAGAACAACCCACCCAAGGGAGCCGCCGACTTCACCGCACAAGTCATCGTGCTCAACCACCCTGGTCAWATCTCCAATGGCTACACGCCTGTGCTTGATTGCCACACAGCTCACATTGCCTGCAAGTTTGYTGAAATCAAAGAGAAGGTTGACCGTCGTTCCGGTAAATCGACTGAGGACAATCCCAAATCCATCAAATCTGGTGATGCTGCTATCGTAAACCTTGTACCTTCCAAGCCCCTCTGTGTGGAGTCCTTCACAGAATTCCCACCTCT-------------------TGTAGAATCAACAGGTGTCTTCACAACCACTGATAAAGCATCTGCCCATTTGGAAGGTGGTGCCAAGAAAGTCATTATCTCTGCTCCCAGTGCTGATGCACCCATGTTTGTTGTTGGAGTTAACTTGGAAGCCTATAATCCATCTTACAAAGTCATCTCCAATGCCTCTTGCACCACTAATTGCTTGGCTCCCCTTGCCAAGGTCATTCATGACAACTTTGAAATTGTTGAGGGTCTAATGACCACTGTCCATGCTACTACTGCTACCCAGAAAACAGTTGATGGACCTTCTGGCAAGTTATGGCGTGATGGCCGTGGTGCCCAGCAGAACATCATTCCAGCTGCGACTGGCGCCGCTAAGGCTGTAGGCAAGGTAATTCCTGCTCTCAATGGAAAATTGACTGGTATGGCCTTCCGTGTGCCTGTTCCTAATGTATCTGTGGTTGACCTCACTGTTCGTCTTGGCAAACCTGCCAGCTATGATGCTATTAAGCAAAAAGTAAAGGAAGCAGCGGAAGGGCCACTAAAAGGTATTCTTGGATATACTGAAGACCAGGTTGTATCTAGTGATTTTGTAGGAGACTCTCACTCTTCCATTTTTGATGCTGCAGCAGGTATCTCTCTAAATGACAACTTTGTTAAGCTGATAAGCTGGTATGACAATGAATATGGTTACTCTAGCCGTGTCATT--------------------ATCTTACCATTTTTGGACGTTGAGTTACACACTTATGATTTGGGAATGGAAAACCGTGACAAAACTGATGATCAGGTCACAATTGACTGCGCTAACGCTGTTAAAAAATACAATGTTGGAATTAAATGCGCTACTATCACACCTGATGAAGCAAGAGTAGAAGAATTTAAGCTAAAAAAGATGTGGAAGAGTCCTAATGGAACGATCCGTAATATTCTCGGAGGAACTGTCTTTAGAGAAGCCATCATCTGTAAAAATATTCCACGTCTAGTTACTGGCTGGGAGAAGCCCATTATAATCGGACGTCATGCTCATGCCGATCAATATAAAGCTACTGATTTCGTGTTCCCTGGAGAAGGGAAACTCGAGCTTGTGTTCACTCCACCATCTGGTGAACCGGTGAAATATGTTGTAAATGAATATAAAGGTCCTGGTGTCGCTCTTGGTATGTTTAATACAGATGCCTCTATTATTGACTTTGCTCATTCTTC-------------------------------------------------------------------------------------------------------------------------------------------------------------------------------------------------------ATTAGAAGGTGTTGTTATGGAACTGGCTGACTGTGCTTTGCCTCTTCTCACTGGTGTTTTGCCCACTGCCAACCCTGAAGAGGCATTTAAAGATGTAGCTGCTGCCTTCCTAGTTGGTGCTATGCCAAGAAGGGAAGGCATGGAGAGGAAAGACCTTCTTTCTGCTAATGTACGCATTTTCAAAGAACAAGGTCAGGCCCTTGACAAAGTTGCTCGTAAGGATGTCAAAATTCTTGTGGTTGGAAATCCAGCAAATACCAATGCTTTGATCTGTTCAAAGTATGCTCCCTCTATACCTAAAGAAAACTTTACTGCAATGACCCGTCTTGACCAAAATCGTGCTCAATCTCAGTTAGCTGCTAAAATTGGGGTACCTGTAAAAGATGTGAAAAATGTAGTTATTTGGGGTAACCACTCATCAACCCAATTCCCTGATGCGTCCAATGCTGTTGTAACTATTAATGGGGTTCAGAAATCTGTCCCAGCAGCTATAAATGATGATGAATTCTTGAAGACAACATTTGTGACTACTGTACAAAAGCGTGGAGCAGCTGTCATTGCTGCTAGAAAAATGTCGTCTGCATTGTCTGCTGCTAAAGCAGCCTCCGATCACATGAGGGACTGGTTCCTAGGTACTGGTGATCGTTGGGTGAGCATGGGTGTAGTATCAGATGGTTCCTATGGCACACCTAGGGATGTTGTTTATTCATTCCCTGTTACTGTAAGTAATGGA--------------------GCATGGCCATAGAAAGCATGCCATTGCCCCAACCGGCTGACATTCCCGAAATTAAATTATTCGGAAGRTGGAGCTGTTACGATGTCCAGGTTTCAGATATGTCGCTCCAAGACTACATTTCAGTCAAAGAAAAATACGCTAAGTACTTGCCTCACTCGGCAGGCAGATACGCGCACAAGCGATTCCGTAAAGCTCAGTGCCCAATTGTTGAACGTCTGACAAATTCCCTTATGATGCACGGACGCAACAATGGCAAAAAATTAATGGCTGTGCGTATTGTTAAACACGCCTTTGAGATCATCCATCTTCTGACTGGAGAAAATCCCCTTCAAGTTCTTGTGACGGCTATTATCAACTCTGGTCCCCGTGAAGACTCCACCAGAATTGGGCGTGCTGGTACAGTACGTCGTCAAGCCGTGGACGTGTCTCCTTTGCGTCGTGTTAACCAAGCTATCTGGTTGTTGTGCACTGGAGCTCGGGAAGCAGCTTTCAGAAACATTAAGACAATTGCAGAGTGTGTAGCCGATGAGCTTATCAACGCTGCTAAGGGTTCATCTAACTCTTATGCTATCAAGAAAAAGGATGAGTTGGAGCGTG--CTGGCNCCGNAAAGCTTGCTGGATGAGGCTGCCCAGTTTTCGCTCCGTGGGTGATGCACTTAAAGATCGTTTTGATGGCGCGTCGCGAGTCATGATGCCCAATACAGAAATCGAGGCGCCCGT???ACAGCGTAACGATGCAGCGCCTCACAGAGTTCCACGAAGAGATCGATATAGATTCCAACTCAGACCGCATAATCCCGATCATAAAACACCAGGTGTCAAAGACCTAGTCTACCTAGAATCATCTCCGGGTTTCTGTGAAAAGAACCCGAGGCTGGGCATTCCCGGTACGCACGGGCGTGCCTGCAACGATACGAGCATCGGTGTTGATGGCTGCGATCTTATGTGTTGCGGCCGTGGTTACCGGACCGAGACAATGTTCGTTGTGGAACGATGCAAT------------
	Euphydryas_phaeton           GAAATGGAAGAAGAAGTTTCATCGACCTTATCTGGCCTCGAGGGTGAACTCAAGGGTACTTTCTACCCCCTTACTGGCATGTCCAAGGAGACACAGCAGCAGCTCATTGATGACCACTTCCTCTTCAAGGAGGGTGACCGTTTCCTTCAGGCAGCCAATGCTTGCCGATTCTGGCCAACTGGCCGTGGTATCTACCACAATGAGAACAAAACTTTCCTTGTCTGGTGCAATGAAGAAGACCATCTCCGCATCATCTCCATGCAGATGGGTGGTGACTTGAAGCAAGTATACAAGAGGTTAGTGAATGCAGTCAATGATATTGARAAGAGGATTCCGTTCTCCCACCATGACCGTCTCGGTTTCCTCACCTTCTGCCCTACCAACCTGGGTACAACTGTTCGTGCATCCGTACACATCAAGCTGCCCAAGCTTGCAGCAGACAAGGCGAAGCTTGAGGAAGTCGCCGCAAAGTACCACTTGCAAGTACGCGGCACCCGTGGCGAGCACACCGAGGCTGAGGGCGGAGTCTACGACATCTCTAACAAGAGGCGTATGGGTCTGACCGAGTACGAAGCCGTCAAGGAGATGTACGACGGTAGCTTGGATTACTGTGTTGTTAAAATACCAAGATGGGATTTGGCCAAATTTAATAGAGTTAGTACAAAAATTGGAAGTTCTATGAAAAGTGTGGGAGAAGTAATGGCGATTGGTCGAAACTTTGAAGAAGCCTTTCAAAAAGCTTTGAGAATGGTTGACGAAAATGTTAATGGATTTGATCCGTATATTAAAAAAGCAAATGAGAACGAACTAAGAGAGCCAACAGATAAGCGAATGTTCGTTTTAGCAGCTTCACTGAAAGAAAGTTACACCGTAGAGAAACTTTATGAACTGACGAAAATAGATAGATGGTTTCTTGAAAAACTAAAAAATATAATAGATTATTATAAAATATTAGAATCTATGGATTCTGGCTCAATAACTTTTGAAATTTTAAAACGTGCAAAACAAATAGGATTCTCGGATAAACAAATAGCTGCTGCAATAAAAAGTACAGAATTAGCGGTTAGGAAACTACGCGAAGAATTTAAAATTACACCATTTGTTAAGCAAATTGATACAGTTGCTGCAGAATGGCCAGCTACTACTAATTATCTCTATTTAACTTATAATGGCAGTACTCATGATTTGGAATTTTTTGAAGATTTTATAATGGTTTTAGGATCGGGTGTTTATAGAATAGGAAGTTCAGTGGAATTTGATTGGTGCGCTGTAGGTTGTCTAAGAGAACTAAAAAATCAAGGTAAAAAAACTATAATGGTAAATTACAACCCTGAAACTGTGAGTACAGATTACGACATGAGTGACAGATTGTATTTCGAAGAAATATCATTTGAAGTTGTAATGGATATATATAATATAGAAAAACCTGATGGAGTAATTCTATGT-------------------------------------TGAGCAGGAATAATAGGAACTTCTTTAAGTCTTTTAATTCGAACAGAATTAGGAAACCCAGGTTCTTTAATTGGAGATGATCAAATTTATAATACTATTGTTACAGCTCATGCTTTTATTATAATTTTTTTTATAGTAATACCTATTATAATTGGAGGATTTGGTAATTGATTAATTCCATTAATATTAGGAGCCCCAGATATAGCTTTCCCACGAATAAATAATATGAGATTTTGGTTATTACCCCCCTCACTAATATTATTAATTTCTAGCAGAATTGTAGAAAATGGAGCAGGAACAGGATGAACAGTTTATCCCCCACTTTCATCTAATATTGCTCACAGAGGATCTTCTGTTGATTTAGCGATCTTTTCTCTACATTTAGCCGGAATCTCATCTATTTTAGGAGCTATTAATTTTATTACAACAATTATTAATATACGTGTTAATAATATATTTTTTGATCAAATACCTTTATTTGTTTGAGCAGTAGGAATTACAGCTCTTCTTTTATTATTATCACTTCCAGTATTAGCTGGAGCTATTACTATACTCCTTACTGATCGAAATATTAATACATCATTTTTTGATCCTGCTGGAGGAGGAGATCCTATTTTATATCAACATTTATTTTGATTTTTTGGTCATCCTGAAGTTTATATTTTAATTTTACCAGGATTTGGTATAATTTCACATATTATTTCTCAAGAAAGAGGAAAAAAAGAAACATTTGGATATTTAGGTATAATTTATGCTATAATAGCAATTGGATTATTAGGATTTATTGTTTGAGCTCACCATATATTTACTGTAGGTATAGATATTGATACTCGAGCTTATTTTACATCAGCAACTATAATTATTGCTGTACCAACAGGAATTAAAATTTTTAGTTGATTAGCAACTTTACATGGAACACAAATTAATTATAGTCCTTCTATATTATGAAGATTAGGATTTATTTTTTTATTTACTGTAGGTGGATTAACGGGAGTAGTATTAGCTAATTCATCTATTGATATTACTTTACATGACACATATTATGTTGTAGCCCATTTTCATTATGTTTTATCTATAGGAGCTGTATTTGCAATTATAGGAGGATTTATTCATTGATATCCTTTATTTACAGGATTAATAATAAATAATTATTTATTAAAAATTCAATTTATTTCAATATTTATTGGAGTTAATTTAACCTTTTTCCCCCAACATTTTTTAGGTTTAGC-CGGTATACCTCGACGATATTCAGATTACCCAGATAGATTTATATCTTGAAATATTATTTCATCATTTGGATCTTATATTTCTCTTATTTCAACAATAATAATAATAATTATTATTTGAGAATCAATAATTAATCAACGTATTATTTTATTCCCATTAAATATACCTACATCAATTGAATGATATCAAAATTTACCTCCTTCTGAACACTCATATAATGAAT-------------------------------------------------------------------------------------------------------------------------------------------------------------------CGTGGTATCACCATCGATATCGCTTTATGGAAGTTTGACACCGCTAAATACTACGTCACCATCATCGACGCTCCTGGCCACAGAGATTTCATTAAGCACATGATCACCGGTACTTCACAGGCCGATTGCGCCGTGCTTATCGTCGCCGCTGGTACTGGTGAGTTCGAAGCCGGTATCTCTAAGAACGGTCAGACCCGTGAACACGCTCTGCTGGCTTTCACACTCGGTGTCAAGCAACTAATCGTCGGTGTCAACAAAATGGACTCCACTGAACCCCCATACAGCGAGTCCCGTTTCGAGGAAATCAAGAAAGAAGTTTCCTCTTACATCAAAAAGATCGGTTACAACCCAGCTGCCGTCGCCTTCGTACCCATTTCTGGCTGGCACGGAGACAACATGCTCGAGGCGTCAACCAAAATGCCCTGGTTCAAGGGATGGCAAGTGGACCGCAAAGAAGGCAAGGCCGAAGGTAAGTGCCTTATTGAGGCCCTGGATGCCATCCTTCCTCCAGCACGTCCCACAGACAAGGCTTTGCGTCTTCCCCTACAGGATGTCTACAAAATCGGTGGTATTGGTACAGTGCCAGTAGGCAGAGTTGAGACTGGTGTCCTTAAACCCGGTACCATTGTCGTCTTCGCTCCGGCCAATATCACCACTGAAGTTAAGTCTGTGGAAATGCACCACGAAGCTCTACAGGAGGCTGTGCCCGGAGACAACGTAGGTTTCAACGTAAAGAACGTATCTGTCAAGGAATTGCGTCGTGGTTATGTTGCTGGTGACTCAAAGAACAACCCACCCAAGGGAGCTGCTGACTTTACTGCACAAGTCATTGTGCTCAACCACCCTGGTCAAATCTCCAATGGCTACACACCCGTACTTGATTGCCACACAGCTCACATTGCTTGCAAGTTTGCTGAAATCAAAGAGAAAGTTGACCGTCGTACTGGTAAATCAACTGAGGAAAATCCCAAATCCATTAAATCTGGTGATGCTGCTATTGTAAACCTGGTACCTTCCAAACCCCTCTGTGTGGAGTCCTTCACAGAATTCCCACCT---------------------CGTAGAATCAACTGGTGTATTCACAACTACTGAAAAAGCATCTGCTCATTTAGAAGGTGGAGCTAACAAAGTAATTATCTCTGGTCCCAGTGGTGATGCACCCATGTTTGTTGTTGGTGTTAATTTGGAAGCCTATAATCCATCATACAAAGTCATCTCAAATGGTTCCTGGACAACTAACTGGTTGGGTCCCCTTGGCAAGGTCATCCATGACAACTTCGAAATTGTTGAGGGTTTGATGACTACTGTACATGGTACTACTGGTACCCAGAAGACTGGTGATGGACCCTCTGGGAAGTTATGGCGTGATGGGCGTGGTGGCCAGCAAAATATCATTCCAGCTGGAACTGGTGGTGGCAAAGCTGTAGGGAAAGTTATTCCTGGTCTCAATGGTAAACTGACGGGTATGGGCTTCCGTGTGCCTGTTCCTAATGTATCTGTAGTTGACCTTACTGTGCCTCTTGGTAAACCAGCCAGCTATGATGCCATCAAGCAAAAGGTTAAGGAAGCAGCTGAAGG------------------------------------------------------------------------------------------------------------------------------------------------------------------------------------------------------------------------------------------------------------------------------------------------------------------------------------------------------------------------------------------------------------------------------------------------------------------------------------------------------------------------------------------------------------------------------------------------------------------------------------------------------------------------------------------------------------------------------------------------------------------------------------------------------------------------------------------------------------------------------------------------------------------ATTAGAAGGTGTTGTTATGGAATTAGCAGACTGCGCTTTGCCTCTTCTTGCTGGTGTTTTACCTACTGCTAGCCCTGAGGAGGCTTTCAAAGATGTTGCTGCAGCTTTCCTAGTTGGTGCTATGCCAAGAAGAGAAGGCATGGAGAGAAAGGACCTCCTTTCTGCCAATGTACGCATTTTCAAAGAACAAGGTCAGGCACTTGACAAAGTAGCTCGCAAGGATGTCAAAGTTCTTGTAGTTGGTAATCCTGCAAATACAAATGCTTTAATTTGCTCTAAATATGCCCCCTCTATACCTAAAGAGAACTTCACTGCTATGACACGTCTTGACCAAAATCGTGCCCAGTCTCAGTTGGCTGCTAAACTTGGGGTACCAGTCAAGGATGTTAAGAATGTTGTCATTTGGGGAAACCACTCGTCTACTCAATTCCCTGATGCATCAAATGCTGTTGTTACAATAGGTGGGGTTCAGAAATCTGTCCCAGCAGCTATAAACGATGATGAATTTTTGAARACTACTTTTGTTACCACTGTACAAAAGCGTGGAGCAGCTGTCATTGCTGCTAGAAAAATGTCATCTGCATTATCTGCTGCTAAAGCGGCATCCGATCATATGAGGGACTGGTTCCTTGGTACTGGTGATCGTTGGGTGAGCATGGGTGTAGTGTCAGATGGGTCTTATGGCACACCAAGAGATATTGTATATTCATTCCCCGTTACTATTAGTAATGGC-----------------------TGGCTATCGAAAGCATGCCATTGCCTCAACCTGCCGACATTCCGGAGATTAAGTTGTTTGGAAGATGGAGCTGTTACGATGTTCAGGTATCAGATATGTCGCTGCAAGATTACATTTCAGTCAAGGAAAAATACGCTAAGTACTTGCCACATTCGGCAGGCAGATACGCGCACAAACGATTCCGTAAAGCTCAGTGTCCAATTGTTGAACGTCTGACTAATTCCTTGATGATGCACGGACGCAACAACGGAAAGAAATTGATGGCTGTGCGTATTGTTAAACATGCATTTGAGATCATCCATCTTTTGACTGGCGAAAATCCACTCCAAGTTCTTGTGACGGCTATTATCAACTCTGGCCCTCGTGAAGATTCTACTAGAATCGGTCGTGCTGGTACAGTACGTCGTCAAGCTGTTGATGTCTCTCCTCTGCGTCGTGTGAACCAAGCTATCTGGTTGTTGTGCACCGGAGCACGGGAAGCAGCTTTCAGAAACATCAAGACAATTGCTGAGTGTGTTGCTGATGAGCTTATCAACGCTGCTAAGGGTTCATCAAACTCTTACGCTATTAAGAAAAAGGATGAGTTGGAGCGTG----GTACTGTCAAGACTTGCTGGATGAGGCTACCAAGTTTTCGCTCCGTGGGCGATGCACTTAAAGATCGCTTCGATGGAGCATCGCGGGTCATGATGCCAAATTCAGAAAGTGACATGCCCTTGCGACAGCGAAACGATGCAGCGCCTCACAGGGTTCCACGTAGAGATCGTTATAGGTTCCAACTCCGTCCACACAATCCCGATCATAAAACACCAGGTACCAAGGACCTAGTATATCTAGAACCATCGCCGGGTTTCTGTGAAAAGAACACAAGGCTGGGCATTCCTGGCACGCATGGGCGTGCTTGCAACGACACGAGCATTGGTGTTGAAGGCTGCGATCTTATGTGTTGTGGCCGTGGGTACCGGACCGAGACAATGTTCGTTGTGGAACGATGCAAT------------
	Eurytela_dryope              --------------------------------------------------------------------------------------------------------------------------------------------------------------------------------------------------------------------------------------------------------------------------------------------------------------------------------------------------------------------------------------------------------------------------------------------------------------------------------------------------------------------------------------------------------------------------------------------------------------------TAGCTTAGATTATTGTGTGGTAAAAATACCTCGATGGGATTTAGCGAAATTTAACAGAGTTAGTACTAAAATTGGTAGTTCTATGAAAAGTGTAGGAGAAGTGATGGCCATAGGAAGAAATTTCGAAGAAGCRTTTCAAAAAGCTTTAAGAATGGTAGACGAAAACGTTAATGGCTTTGATCCTTATATTAAAAAGGTTAACGAAAATGAACTTCAAGAACCAACTGATAAACGCATGTTCGTTTTAGCAGCTGCTTTAAGGGAAAACTATTCTGTTAGCAAACTTTATGAACTAACTAAAATAGATCGATGGTTTCTAGAAAAATTTAAAAATATAATAGATTATTATAAAACATTAGAGTCTATTGATTCAGGTTCAATAACATATGAAATATTGAAAAGTGCGAAACAAATAGGGTTTTCAGACAAGCAAATAGCTGCTGCAATAAAAAGCACAGAATTAGCCGTTAGAAAGCTCAGGGAGGAATACAAAATAACTCCATACGTTAAACAAATTGATACAGTTGCTGCAGAATGGCCTGCTTCTACAAACTATCTATATCTTACATATAATGGCAGTACCCACGATTTGGATTTTCCAAAAGAACATACGATGGTTTTAGGTTCAGGTGTATATAGAATAGGAAGTTCCGTTGAATTTGATTGGTGTGCGGTAGGATGTCTTCGAGAATTGAAAAATCAAGGTAAAAAAACAATAATGGTCAATTACAACCCCGAAACTGTCAGTACAGATTACGACATGAGTGACAGGCTATACTTTGAGGAAATTTCATTCGAAGTTGTAATGGATATATATAATATTGAACAACCTAATGGTGTAATTTTGTGT-------------------------------------TGAGCAGGTATAGTTGGAACATCTCTTAGTTTATTAATTCGAACAGAACTAAGTACCCCCGGATCTTTAATCGGTGACGATCAAATTTTTAATACAATCGTAACAGCTCATGCTTTTATTATAATTTTTTTTATAGTAATACCTATTATAATTGGAGGATTTGGAAATTGATTAGTTCCTTTAATATTAGGAGCTCCAGATATAGCTTTTCCTCGAATAAATAATATAAGTTTTTGACTTCTTCCCCCTTCTTTAATCTTACTAATTTCTAGAAGATTAACAGAAAGAGGGGTAGGAACAGGATGAACAGTTTATCCTCCTTTATCTTCTAATATTGCTCATGGGGGGTCTTCTGTTGATTTAGCCATTTTTTCTTTACATTTAGCTGGAATTTCATCAATTTTAGGAGCAATTAACTTTATTACTACTATTATTAATATACGTATTAATAACATATCTTTTGATCAAATACCTTTATTTGTTTGAGCTGTAGGTATCACAGCTTTTTTATTATTATTATTATCACCTTCCCTGTCNNNNNNNNNNNNNNNNNNNNNNNNNNNNNNNNNNNNNNNNNNNNNNNNNNNNNNNNNNNNNNNNNNNNNNNNNNNNNNNNNNNNNNNNNNNNNNNNNNNNNNNNNNNNNNNNNNNNNNNNTTATATTTTAATTTTACCAGGATTTGGAATAATTTCTCATATTATTTCCCAAGAAAGAGGAAAAAAAGAAACTTTTGGATCTTTAGGAATAATTTATGCTATAATAGCAATTGGATTATTAGGATTTATTGTTTGAGCACATCATATATTTACAGTTGGTATAGATATTGATACTCGAGCTTATTTCACTTCCGCCACAATAATTATTGCTGTACCAACAGGAATTAAAATTTTTAGATGATTAGCTACTCTTCACGGAACACAAATTAACTATAGTCCTTCAATATTATGAAGATTAGGGTTTATTTTTTTATTTACTGTAGGAGGATTAACAGGAGTTATTTTAGCTAATTCTTCAATTGATATCACTTTACATGATACTTATTATGTTGTCGCCCATTTTCATTATGTATTATCAATAGGAGCAGTATTTGCAATTATTGGAGGATTTATTCATTGATATCCATTATTTACAGGATTCATATTAAATAATTATTTATTAAAAATTCAATTTTTATCAATATTTATTGGAGTAAATTTAACATTTTTTCCTCAACATTTTTTAGGGTTAGC-TGGAATACCTCGACGTTACTCTGATTACCCTGATAGATTCTCATCTTGAAATATTATTTCTTCTTTTGGGTCATATATTTCTTTTTTTTCAATAATAATAATAATTATTATTATTTGAGAATCCATAATTAATCAACGAATTATTTTATTTTCATTAAATATGCCATCTTCTATTGAATGATTTCAAAACTTACCTCCTTTAGATCATTCTTATAATGAAT-------------------------------------------------------------------------------------------------------------------------------------------------------------------CGGGGTATCACCATTGATATCGCCCTGTGGAAGTTCGAAACCGCCAAGTACTACGTCACCATCATNNACGCTCCTGGCCACAGAGATTTCATCAAGNACATGATCACTGGAACTTCTCAGGCCGATTGCGCCGTGCTCATCGTCGCCGCCGGTACAGGCGAATTCGAAGCCGGTATCTCAAAGAACGGCCAGACCCGAGAGCACGCGCTGCTCGCCTTCACCCTCGGTGTCAAGCAGCTGATCGTAGGAGTCAACAAAATGGACTCCACTGAGCCACCATACAATGAATCTCGTTTCGAGGAAATCAAGAAGGAAGTATCTTCCTACATCAAGAAGATCGGTTACAACCCAGCTGCCGTCGCTTTCGTACCCATTTCTGGTTGGCACGGAGACGACATGCTGGAGGCATCCACCAAAATGCCCTGGTTCAAGGGATGGCAAGTGGAGCGCAAAGAAGGAAAGGCTGAAGGTAAATGCCTCATCGAGGCYTTGGACGCCATCCTCCCCCCAGCTCGTCCCACAGACAAGCCTCTGCGTCTTCCCCTGCAGGACGTATACAAAATCGGTGGTATTGGTACAGTGCCCGTAGGCAGAGTCGACACTGGTGTCCTCAAGCCCGGTACCATTGTTGTATTTGCCCCTGCTAACATCACCACTGAAGTTAAGTCTGTGGAGATGCACCACGAAGCTCTCCAAGAGGCTGTGCCCGGAGACAACGTAGGTTTCAACGTAAAGAACGTGTCCGTCAAGGAATTGYGTCGTGGTTATGTCGCTGGTCACACAAAGAACAACCCACCCAAGGGAGCCGCCGACTTCACCGCTCAAGTCATTGTGCTCAACCACCCTGGTCAAATCGCCAACGGCTACACGCCCGTGCTCGATTGCCACACAGCTCACATTGCCTGCAAATTCGCCGAAATCAAAGAGAAGGTCGACCGTCGTTCAGGAAAGTCCACTGAAGACAATCCCAAATCCATCAAATCTGGTGATGCCGCCATTGTCTACCTTGTACCATCCAAGCCCATCC--------------------------------------------------TGTAGAGTCAACCGGTGTCTTCACAACCATAGACAAGGCTTCCGCTCATTTGGAAGGTGGTGCCAAGAAGGTCATCATCTCTGCTCCCAGTGCTGATGCACCCATGTTTGTTGTTGGTGTTAACTTGGATTCTTACGACCCATCCTTCAAAGTCATCTCCAATGCTTCCTGCACCACCAACTGCTTGGCTCCCCTTGCCAAGGTTATCCATGACAACTTTGAAATCATTGAGGGTCTGATGACCACTGTCCATGCTACCACTGCTACACAGAAGACTGTAGATGGACCCTCTGGAAAGTTGTGGCGTGATGGACGTGGTGCCCAACAAAACATTATTCCTGCTTCCACTGGTGCMGCTAAGGCYGTAGGCAAGGTTATCCCTGCTCTTAACGGCAAATTGACTGGCATGGCCTTCCGTGTGCCCGTTGCCAATGTATCCGTTGTCGACCTCACTGTCCGCCTCGGCAAACCTGCCACTTATGATGCCATCAAGCAGAAGGTTAAGGCCGCTGCTGAAGGACCAATGAAGGGCATCCTTGGATACACAGAAGACCAAGTTGTGTCCACTGACTTCATTGGAGACACCCACTCCTCCATCTTTGACGCTGCTGCGGGTATCTCTCTCAATGACAACTTTGTTAAGCTAATCAGCTGGTACGACAATGAATATGGCTACTCCAGCCGTGTCATT------------------------------------------------------------------------------------------------TTACCATTGACTGTGCCAATGCCATTAAAAAATACAATGTTGGTATCAAATGCGCTACTATTACGCCTGATGAGCAGAGAGTAAAAGAATTCAATTTGAAGAAAATGTGGAAGAGTCCTAATGGGACCATCCGTAATATCCTTGGAGGAACAGTGTTCAGGGAAGCTATAATTTGCAAGAACATTCCACGTCTGGTTACTGGCTGGGAAAAGCCCATTATAATCGGACGTCACGCACATGCCGACCAGTACAAAGCAACTGACTTCGTTGTCCCCGGAGAAGGTAAGCTGGAACTTGTTTTTACTCCACCAAACGGTGAACCGACCAAGTATGTCGTGAATGAGTACAAAGGACCTGGCGTTGCTCTTGGAATGTTTAATACCGATGCTTCTATTATTGATTTCGCACATTCTTCGTTCAAATACGCTTTGGAAAGGAAGTATCCGCTGTACTTGAGTACTAAGAACACTATCCTTAAGAAATACGACGGTCGTTTCAAGGATATTTTCCAGGAAATTTATGAGAAGGAATATAAGGCGCAGTACGAAGCTGCCGGCATTTGGTACGAGCACCGATTGATCGACGACATGGTTGCTTATGCTATGAAGTCTGAATTTGGAAGGAGTTGTAATGGAGTTAGCTGATTGTGCTTTGCCACTTCTGGTTGGAGTTCTGCCAACTGCCAATCCTGAGGAAGCATTCAAAGATGTCGCTGCCGCTTTTCTTGTTGGCGCTATGCCAAGAAGGGAGGGAATGGAGAGAAAGGACCTTTTATCTGCCAATGTACGCATCTTCAAGGAACAAGGACAGGCACTTGATAAAGTCGCCCGTAAAGATGTCAAAGTTCTTGTGGTCGGCAACCCTGCTAACACTAATGCATTTATTTGCTCCAAATATGCTCCATCAATTCCAAAAGAAAACTTTACGGCCATGACCCGCCTTGATCAAAATCGTGCTCAGTCTCAGCTTGCTGCTAAACTTGGAGTTCCAGTARGGGATGTTAGAAATGTAGTAATTTGGGGCAACCATTCATCCACCCAGTACCCGGAYGCTGCTAATGCTATYGCTACAATTGGAGGAGCTGACAAACCGGTGCCAGCAGCCATTAATGATGARGAATACTTAAATAATACATTTGTGACCACAGTACAGAAGCGTGGTGCTGCTGTTATYGCTGCAAGGAAGATGTCATCTGCTCTATCTGCTGCTAAAGCYGCTTCTGACCATATGAGGGACTGGTTCCTCGGGACTGGTGATCGTTGGGTGAGCATGGGTGTTGTGTCTGATGGATCATATGGTACCCCGGCTGATGTTGTCTATTCCTTCCCAGTTACTGTTAGCAACGGA--------------------GCATGGCTATCGACAACCAGCCATTGCCGCATGGCGCTGACATTCCCGAAATTAAGCTTTTCGGAAGATGGAGCTGCTAYGATGTCCAGGTATCGGACATGTCACTYCAAGATTACATTTCWGTGAAGGAAAAGTATGCCAAATATTTACCACACTCTGCTGGTAGRTATGCACACAAGCGATTCCGCAAAGCTCAATGCCCTATTGTTGAGCGTCTTACCAACTCCCTGATGATGCACGGACGCAACAATGGAAAGAAATTAATGGCTGTCCGTATTGTTAAGCACGCTTTCGAGATCATCCACCTTCTAACTGGTGAAAATCCTCTGCAAGTTCTTGTGACGGCCATCATCAATTCTGGTCCTCGTGAAGATTCGACYAGAATCGGACGTGCTGGTACTGTCCGTCGTCAAGCCGTGGACGTGTCTCCTCTACGTCGTGTGAACCAGGCTATCTGGCTGCTGTGCACAGGAGCGCGCGAAGCCGCGTTCAGAAATATCAAGACAATCGCAGAGTGCGTTGCTGACGAGCTCATCAACGCCGCTAAGGGCTCATCAAACTCCTACGCCATTAAGAAGAAGGATGAGTTGGAGCGTG------------AAGACCTGCTGGATGAGGCTGCCCAGTTTCCGCTCCGTGGGTGACGCGTTGAAAGACCGCTTCGACGGGGCGTCTCGGGTCATGATGCCCAATACAGAAGTGGAAGCACCCGT???GCAGCGGAATGACGCAGCGCCTCACAGAGTTCCAAGAAGAGATCGGTACAGGTTCCAACTTCGGCCTCACAATCCGGATCATAAGACACCCGGGATCAAGGACCTAGTGTACCTAGAATCATCGCCAGGCTTCTGTGAAAAGAACCCAAGGCTGGGCATTCCCGGTACGCACGGGCGTGCCTGCAACGATACGAGTATCGGCGTCGACGGCTGTGACCTCATGTGCTGCGGGCGCGGTTACCGGACCGAGACGATGTTCGTCGTCGAACGATGCAATAGCACATTCCAC
	Hamadryas_februa             GGAATGGAAGAGAAAGTTTCATCAACCCTCTCTGGCCTTGAAGGCGAACTCAAGGGTACTTTCTTCCCTCTCACAGGCATGTCAAAGGAAACCCAGCAACAGCTCATCGATGACCACTTCCTCTTCAAGGAGGGTGACCGCTTCCTCCAGGCCGCCAACGCTTGCCGATTCTGGCCATCCGGCCGTGGTATCTACCACAACGAGAACAAGACCTTCCTGGTCTGGTGCAACGAGGAGGACCATCTCCGCATCATCTCCATGCAAATGGGCGGTGACCTGAAGCAGGTATACAAGAGGCTAGTGACGGCCGTCAACGACATCGAAAAGAGGATCCCCTTCTCGCACCACGACCGTCTCGGTTTCCTGACCTTCTGCCCCACCAACCTCGGTACGACCGTGCGTGCGTCGGTGCACATCAAGCTGCCCAAGCTCGCCGCAGACAAGGCTAAGCTCGAGGAAGTAGCGTCCAAGTACCACTTGCAGGTACGCGGAACCCGCGGCGAGCACACCGAAGCCGAAGGCGGTGTCTACGACATCTCGAACAAGAGGCGCATGGGTCTCACCGAGTACGACGCCGTCAAGGAGATGTACGACGGCAGTCTAGATTATTGCGTTGTAAAAATACCACGATGGGACTTAGCCAAATTTAATAGAGTTAGTACGAAAATTGGCAGTTCTATGAAAAGTGTAGGGGAAGTAATGGCAATTGGTAGAAATTTTGAAGAAGCGTTTCAAAAGGCGTTAAGAATGGTTGATGAAAATGTGAATGGCTTTGATCCGTACATTAAGAAAGTAAACGAAAATGAACTTCGTGAACCAACCGATAAACGGATGTTCGTTTTAGCAGCTGCTCTAAAAGAAAACTACTCTGTAGAAAATCTTTATGAATTGACAAAAATTGATCGATGGTTTCTTGAAAAATTTAAAAATATAATTGATTATTACAAAACACTGGAATCGATTGATTCGTGTTCTATATCACTTGAAATATTAAAGAGTGCCAAACAAATAGGATTCTCAGATAAGCAAATAGCCGCTGCAATAAAAAGCACAGAATTAGCTGTTAGAAAACTTAGACAAGAATTTAAAATTACTCCGTTTGTCAAACAAATAGATACAGTTGCTGCTGAATGGCCTGCATCTACAAATTACCTATATCTTACTTACAATGGTAGTACTCACGATTTATCTTTTCCGAAGGAATATACTATGGTATTAGGATCCGGCGTATATAGAATCGGCAGTTCGGTCGAATTTGATTGGTGTGCGGTGGGTTGTCTTCGGGAATTAAAAAATCAAGGTAAAAAAACAATAATGGTCAACTATAACCCTGAAACTGTCAGTACAGATTACGATATGAGTGACCGCTTATACTTTGAGGAAATATCATTCGAAGTTGTAATGGACATATATAATATTGAACAACCTGATGGTGTTATTCTTTGT-------------------------------------TGAGCAGGTATAGTAGGAACATCTCTTAGTTTATTAATTCGAACAGAATTAGGAAATCCTGGTTCTTTAATTGGAGATGATCAAATTTATAATACTATTGTTACAGCTCATGCATTTATTATAATTTTTTTTATAGTTATACCTATTATAATTGGAGGATTTGGAAATTGATTAGTACCTTTAATATTAGGAGCCCCTGACATAGCTTTCCCCCGAATAAATAATATAAGTTTTTGACTTCTACCCCCGTCATTAATTTTATTAATTTCTAGAAGAATTGTTGAAAATGGTGCTGGAACTGGATGAACAGTATATCCCCCCCTTTCATCAAATATTGCCCATGGGGGATCTTCAGTAGATTTAGCTATTTTTTCCTTACATTTAGCTGGAATTTCATCAATTTTAGGAGCTATTAATTTTATTACAACAATTATTAATATACGTATTAATAATATATCTTTTGACCAAATACCTTTATTTGTGTGAGCTGTAGGTATTACAGCTTTATTATTATTATTATCATTACCTGTTTTAGCAGGAGCTATTACTATACTTTTAACAGATCGAAATCTTAATACATCATTTTTTGATCCAGCAGGAGGAGGAGATCCTATCTTATATCAACATTTATTTTGATTTTTTGGTNNNNNNNNNNNNNNNNNNNNNNNNNNACCTGGATTTGGTATAATTTCACACATTATTTCTCAAGAAAGAGGTAAAAAAGAAACTTTTGGAGTTTTAGGTATAATTTATGCTATAATAGCAATTGGATTACTTGGATTTATTGTTTGAGCACATCATATATTTACAGTAGGAATAGATATTGATACTCGAGCTTACTTTACTTCAGCAACAATAATTATTGCTGTTCCCACAGGAATTAAAATTTTTAGTTGATTAGCTACATTACATGGTACTCAAATTAATTATAGCCCATCAATACTATGAAGATTAGGATTTATTTTTCTATTTACTGTAGGAGGATTAACAGGAGTTATTTTAGCAAATTCATCAATCGACATTACCCTTCATGATACATATTATGTAGTAGCTCACTTTCATTATGTTCTATCTATAGGAGCTGTGTTTGCTATTTTAGGGGGATTTATTCATTGATATCCTTTATTTTCAGGGCTAATATTAAATAACTATTTATTAAAAATTCAATTTTTATCTATATTTATTGGAGTTAATTTAACTTTCTTCCCCCAACATTTTTTAGGTTTAGC-AGGAATACCTCGACGATATTCAGATTATCCTGATAGATTCGTCTCATGAAATATTATTTCTTCATTAGGATCATATATTTCTTTCTTTTCTATAATTATAATTATTATTATTATTTGAGAATCAATAATCAACCAACGAATTATTTTATTCTCATTAAATATACCTTCTTCAATTGAATGATATCAAAATTTACCTCCTGTTGATCATTC------------------------------------------------------------------------------------------------------------------------------------------------------------------------------CGTGGTATCACCATCGATATCGCCCTGTGGAAGTTCGAGACCGCTAAATACTATGTCACCATCATCGACGCCCCCGGTCACAGAGATTTCATCAAGAACATGATCACCGGTACATCACAAGCCGATTGCGCCGTACTCATTGTCGCCGCCGGTACTGGTGAGTTCGAAGCCGGTATCTCAAAGAACGGCCAGACCCGTGAGCACGCTTTGCTCGCCTTCACTCTCGGTGTAAAGCAGCTGATTGTAGGAGTCAACAAAATGGACTCCACTGAACCCCCATACAATGAAGGCCGTTTCGAGGAAATCAAGAAGGAAGTGTCCTCTTACATCAAGAAAATCGGTTACAACCCAGCTGCCGTCGCTTTCGTTCCCATTTCTGGCTGGCACGGAGACAACATGCTGGAGGCATCCACCAAAATGCCTTGGTTCAAGGGATGGCAAGTGGAGCGCAAAGAAGGCAAGGCTGAAGGTAAATGCCTCATTGAGGCTTTGGATGCCATCCTGCCCCCAGCTCGTCCCACAGACAAGCCCCTGCGTCTTCCCCTCCAGGACGTTTACAAAATCGGCGGTATTGGTACAGTGCCAGTAGGCAGAGTAGAAACTGGTGTCCTCAAACCCGGTACCATTGTCGTATTCGCCCCCGCCAACATCACCACTGAAGTCAAATCTGTGGAGATGCACCACGAAGCTCTTCAAGAGGCTGTGCCCGGAGACAATGTAGGTTTCAACGTAAAGAACGTGTCTGTTAAGGAATTGCGTCGTGGTTATGTTGCTGGTGACTCAAAGAACAACCCACCCAAGGGTGCCGCTGACTTCACCGCACAAGTCATTGTACTCAACCACCCCGGTCAAATCTCCAACGGCTACACACCTGTGCTCGATTGCCACACAGCTCACATTGCCTGCAAATTCGCCGAAATCAAAGAAAAGGTTGACCGTCGTTCAGGAAAATCTACTGAAGATAATCCCAAATCCATCAAATCTGGAGATGCCGCCATTGTAAACCTTGTACCATCCAAGCCCCTCTGTGTTGAGGCTTTCCAGGAATTCCCACCTCTCGGTCG--------------------------------------------------------------------------------------------------------------------------------------------------------------------------------------------------------------------------------------------------------------------------------------------------------------------------------------------------------------------------------------------------------------------------------------------------------------------------------------------------------------------------------------------------------------------------------------------------------------------------------------------------------------------------------------------------------------------------------ATTTAATTAAGGATAAATTAATCTTACCATTTTTGGACATTGAATTACACACTTATGACTTGGGTATGGAATACCGTGACAAAACAGATGATCAAGTTACAATTGACTGTGCTAATGCTATTAAAAAATACAATGTCGGTATCAAATGTGCCACTATTACACCTGACGAGAAGAGAGTAGAAGAATTTAACTTGAAAAAAATGTGGAAGAGCCCTAATGGTACTATCCGTAATATCCTAGGAGGAACAGTCTTCAGGGAAGCCATCATCTGTAAGAATATCCCACGTCTTGTTACTGGTTGGGAAAAGCCCATYATAATTGGGCGTCATGCACATGCTGATCAGTATAAAGCTACTGATTTTGTAGTACCTGGGGAAGGTAAACTCGAACTTGTCTTTACTCCACCATCCGGAGAACCAACCAAGTATGTTGTACATGAATACAAAGGACCAGGCGTTGCTCTTGGTATGTTCAATACTGATGCTTCAATCGTTGATTTCGCCCATTCTTCATTCAAATATGCTTTGGATAGGAAATACCCACTTTACTTGAGCACAAAGAACACCATTCTTAAAAAATACGACGGCAGATTCAAAGATATCTTCCAAGAAATTTACGAGAAGGAATATAAAGCTCAGTTTGAGGCTGCCGGCATYTGGTATGAACATAGATTAATCGACGATATGGTTGCTTATGCTATGAAATCTGAGATTAGAAGGAGTTGTAATGGAATTGGCAGACTGTGCACTGCCATTACTTGCTGGAGTTTTACCAACAGCCAATCCTGAGGAGGCTTTTAAGGATGTGGCTGCYGCTTTCCTTGTTGGTGCYATGCCAAGAAGGGAGGGTATGGAGAGGAAGGATCTCCTTTCTGCTAATGTACGCATTTTCAAAGAACAAGGACAGGCCCTTGACAAAGTTGCCAGGAAAGATGTTAAAGTACTTGTAGTAGGCAACCCTGCRAATACAAATGCTTTCATTTGCTCTAAATATGCACCATCGATTCCAAAAGAAAACTTCACTGCAATGACCCGTCTCGATCAAAACCGTGCRCAATCTCAATTGGCTGCTAAGCTTGGAGTACCAGTCAGAGATGTTAAAAATGTTGTCATTTGGGGCAATCATTCATCCACCCAGTTTCCTGATGCCTCAAATGCYGTTGTTACAATTRGCGGAGTTGAAAAATCTGTGCCAGYGGCTATAAATGATGAGGAATTCTTAAAGAACWCATTTGTATCCACAGTACAGAAGCGTGGTGCTGCCGTTATTGCTGCAAGGAAGATGTCCTCTGCCCTGTCTGCTGCTAAAGCTGCTTCTGATCACATGAGAGACTGGTTCTTAGGTACTGGAAACCGTTGGGTCAGTATGGGTGTTGTTTCCGATGGCTCATATGGTACACCAAGAGATGTCGTATACTCATTCCCAGTTACAGTGAGTAATGGCAGAGGGTGCCGAGGGCGGCAGCATGGCCATCGACAGCATGCCATTGCCGCAAGCGGCTGACATTCCCGAAATCAAACTTTTYGGAAGATGGAGCTGTTATGATGTCCAGGTTTCGGACATGTCACTTCAAGACTACATTTCAGTCAAGGAAAAGTATGCTAAATACTTACCACACTCTGCAGGTAGATACGCACACAAGCGATTCCGTAAAGCTCAGTGCCCAATTGTTGAACGCCTGACCAACTCTCTGATGATGCATGGACGTAAYAACGGAAAGAAATTAATGGCTGTTCGTATTGTTAAGCACGCATTTGAGATCATCCATCTCCTTACTGGTGAGAATCCTCTTCAAGTTCTTGTGACTGCCATCATCAACTCTGGTCCTCGTGAAGATTCCACTAGGATTGGACGTGCTGGTACAGTGCGTCGTCAAGCCGTCGATGTGTCGCCTTTACGTAGGGTGAACCAGGCTATCTGGCTGTTGTGCACAGGAGCAAGAGAGGCAGCATTCAGAAACATTAAGACTATCGCGGAGTGCGTCGCCGACGAGCTCATCAACGCCGCTAAGGGCTCATCAAACTCCTATGCTATTAAGAAAAAGGACGAGTTGGAGCGTG--CTGCACCGTAAAGACCTGCTGGATGAGGCTGCCCAGTTTCCGCTCCGTGGGTGATGCGCTTAAAGATCGCTTCGATGGGGCGTCGCGGGTCATGATGCCCAATACAGAAGTAGAAGCACCCGT???GCAGCGTAACGACGCAGCGCCTCACAGAGTTCCAAGAAGAGATCGGTACAGATTCCAACTTCGGCCGCACAATCCCGATCACAAAACACCCGGGGTCAAGGACCTAGTGTACCTAGAATCATCGCCGGGCTTCTGTGAAAAGAACCCGAGGCTGGGCATTCCCGGTACGCACGGGCGTGCCTGCAACGATACGAGTATCGGCGTCGACGGCTGCGATCTCATGTGTTGCGGGCGCGGATACCGAACCGAAACGATGTTCGTCGTGGAACGATGCAATAGCACATTCCAC
	Heliconius_hecale            GAGATGGAAGACAAAGTTTCCTCAACCTTATCTRGCCTTGAAGGTGAACTTAAGGGCACCTTCTTCCCCCTAACWGGCATGTCCAAGGAGACCCAGCAGCAGCTTATTGATGACCACTTCCTCTTCAAGGAAGGTGACCGTTTCCTCCAGGCTGCCAATGCTTGCCGCTTCTGGCCCTCTGGTCGTGGTATCTACCACAATGAGAACAAGACTTTCTTGGTTTGGTGCAATGAGGAGGACMATCTCCGCATCATCTCCATGCAGATGGGTGGTGACTTGAAGCAAGTATACAAGAGGCTAGTGAACGCCGTCAACGACATCGAGAAAAGGATCCCCTTCTCCCACCATGACCGCCTCGGTTTCCTGACCTTCTGCCCCACCAACTTGGGAACCACCGTGCGTGCTTCCGTGCACATCAAGCTGCCCAAGCTGGCCGCTGACAAGGCCAAGCTGGAGGAAGTCGCCTCCAAATACCACTTGCAAGTGCGCGGTACCCGCGGCGAGCACACCGAGGCCGAGGGCGGCGTCTACGACATCTCCAACAAGAGGCGCATGGGCCTCACCGAGTACGACGCGGTCAAGGAGATGTACGATGGCAGCTTAGATTATTGTGTAGTAAAAATACCTAGATGGGATTTGGCAAAATTTAATAGAGTAAGTACAAAAATTGGAAGTTCTATGAAAAGTGTTGGAGAAGTTATGGCTATTGGTAGAAATTTCGAAGAAGCATTTCAAAAAGCGTTGAGAATGGTTGATGAAAACGTCAATGGATTTGACCCATATATAAAGCCAGTTAATGAAAATGAACTAAGGGAACCAACAGATAAGAGAATGTTTGTTCTAGCAGCAGCTCTTAAAGAAAATTATACCGTGGCAAAGTTGTATGAATTAACAAAAATTGATCGATGGTTCCTTGAAAAATTCAAAAATATAGTAGAGTACTATAAGATATTAGAATCAATAAATTCCGGCTCAATTACTCACGAAATCTTAAAAAGCGCAAAACAGATGGGATTCTCCGACAAACAAATAGCTGTCGCAATAAAAAGTACAGAGTTAGCTGTAAGGAAACTAAGAGAAGAATTTAAAATAACTCCATTTGTTAAACAAATCGATACAGTTGCCGCTGAATGGCCTGCATCAACGAATTACCTTTATCTTACTTATAATGGCAGTACACATGATTTACAGTTTCCAGGGGAATTTATTATGGTTCTTGGGTCAGGAGTATATAGGATAGGAAGTTCAGTAGAATTTGATTGGTGTGCAGTTGGATGTTTACGGGAATTAAAGAATCAAAATAAAAAAACTATTATGGTTAACTATAATCCTGAAACAGTCAGCACTGACTATGATATGAGTGACAGGTTATATTTTGAAGAAATTTCATTTGAAGTTGTTATGGATATATATAATATAGAACAACCTTCAGGTGTTATACTGTGT-------------------------------------TGAGCAGGAATNGTTGGAACATCTCTTAGTATTTTAATTCGAATAGAATTAGGAAATCCAGGATCATTAATTGGAGATGATCAAATTTATAATACTATTGTTACAGCTCATGCTTTTATTATAATTTTTTTTATAGTTATACCAATTATAATTGGAGGATTTGGAAATTGATTAGTACCCTTAATATTAGGAGCTCCTGATATAGCTTTTCCTCGAATAAATAACATAAGATTTTGACTTTTACCCCCGTCATTAATTTTATTAATTTCAAGAAGAATTGTAGAAAATGGAGCAGGAACAGGATGAACAGTTTACCCCCCACTTTCATCTAATATTGCTCATGGAGGATCATCTGTTGATTTAGCCATTTTTTCTTTACATTTAGCTGGAATTTCATCAATTTTAGGAGCAATTAATTTTATTACCACTATTATTAATATACGAATCAATAATATATCTTTTGATCAATTACCATTATTTGTTTGAGCTGTAGGTATTACAGCATTATTATTACTTTTATCTTTACCAGTTTTAGCTGGAGCTATTACTATGTTATTAACTGATCGAAATTTAAATACATCTTTTTTTGACCCCGCAGGAGGAGGTGATCCTATTTTATATCAACATTTATTTTGATTTTTTGGTNNNNNNNNNNNNTATATTTTAATTTTACCAGGATTTGGAATAATTTCTCATATTATTTCTCAAGAAAGTGGTAAAAAGGAAACTTTTGGTTGTTTAGGAATAATTTATGCTATAATAGCAATTGGATTATTAGGATTTATTGTATGAGCACATCATATATTTACAGTAGGAATAGATATTGATACACGAGCTTATTTTACTTCAGCAACTATAATTATTGCAGTTCCTACAGGAATTAAAATTTTTAGTTGATTAGCAACTTTACATGGAACACAAATTAATTATAGTCCCTCTATATTATGAAGTTTAGGATTTATTTTTCTTTTCACAGTTGGGGGATTAACAGGTGTAGTTTTAGCTAATTCTTCAATTGATATTACTCTCCATGATACTTATTATGTAGTTGCCCACTTTCACTATGTTTTATCTATAGGAGCTGTATTTGCTATTCTAGGGGGATTTGTTCATTGATATTCTTTATTTACAGGATTATTAATAAATCCTTATTTATTAAAAATTCAATTTATTTCTATATTTATTGGAGTTAATTTAACATTTTTTCCCCAACATTTTTTAGGGTTAGC-TGGTATACCTCGTCGTTATTCTGATTATCCAGATAATTTCATATCATGAAATATTATTTCTTCATTTGGATCTTATATTTCATTATTCTCCATAATTTTAATTATTATTATTATTTGAGAATCAATAATTAATAAACGAATAATTTTATTTTCTCTTAATATACCATCTTCCATTGAATGATACCAAAATTTACCTCCTTCTGAACATTCATATAATGAACACACGTCGACTCCGGCAAGTCCACCACCACCGGTCACTTGATTTACAAATGTGGTGGTATCGACAAACGTACCATCGAAAAGTTCGAGAAGGAAGCCCAGGAAATGGGCAAAGGTTCCTTCAAATACGCCTGGGTGTTGGACAAACTGAAGGCTGAGCGCGAACGTGGTATCACCATCGATATTGCTCTGTGGAAGTTCGAGACCGCCAAGTACTATGTCACCATCATCGACGCTCCCGGACACAGAGATTTTATCAAGAACATGATTACTGGTACATCCCAAGCTGACTGCGCCGTGCTCATCGTCGCCGCCGGTACTGGTGAGTTTGAAGCCGGTATCTCTAAAAATGGACAAACCCGTGAGCATGCCCTGCTCGCCTTCACCCTTGGTGTCAAGCAGCTGATTGTTGGAGTAAACAAAATGGACTCCACTGAGCCCCCATACAATGAGGCTCGTTTCGAAGAAATCAAGAAGGAAGTATCTTCCTACATTAAGAAGATTGGTTATAACCCAGCTGCCGTCGCTTTCGTACCCATTTCTGGCTGGCACGGAGACAACATGTTGGAGGCATCCACCAAAATGCCCTGGTTCAAGGGATGGCAAGTGGAGCGCAAGGAAGGTAAGGCTGACGGTAAATGCCTCATTGAGGCTCTCGACGCCATCTTGCCCCCAGCGCGTCCCACCGACAAGGCTCTCCGTCTTCCCCTACAGGACGTCTACAAAATCGGTGGTATTGGTACAGTGCCAGTAGGCAGAGTTGAAACTGGTGTCCTAAAACCCGGTACCATTGTTGTGTTCGCTCCTGCTAACATCACTACTGAAGTAAAGTCCGTTGAAATGCACCACGAAGCTCTCCAAGAGGCTGTGCCCGGAGACAATGTAGGTTTCAACGTAAAGAACGTGTCCGTCAAGGAACTGCGTCGTGGTTACGTCGCCGGTGACTCCAAGAACAACCCACCTAAGGGTGCCGCTGACTTCACCGCACAAGTCATTGTACTCAACCACCCCGGTCAAATCTCCAATGGCTACACACCCGTGTTGGATTGCCACACAGCTCACATTGCCTGTAAGTTTGCCGAAATCAAAGAAAAAGTTGACCGTCGTTCTGGTAAATCCACTGAAGATAATCCTAAATCTATCAAATCTGGTGATGCTGCCATCGTCAATCTCCAACCATCCAAACCCCTGTGTGTGGAAGCTTTCCAAGAATTCCC-------------------------TGTAGAATCTACTGGTGTTTTCACAACCATTGACAAAGCATCTGCTCATTTGGATGGTGGTGCCAAGAAGGTTATCATTTCTGCTCCCAGTGCTGACGCACCCATGTTCGTAGTTGGTGTCAACCAAGAATCATATGACCCATCTTTCAAAGTTATTTCTAACGCTTCTTGCACAACTAACTGTTTGGCTCCTCTTGCCAAGGTCATCCATGACAACTTTGAGATTGTAGAAGGTCTTATGACAACAGTCCATGCTACAACTGCTACCCAAAAAACTGTTGATGGACCCTCTGGAAAGCTGTGGCGTGACGGCCGTGGTGCCCAACAAAATATCATTCCAGCTTCAACTGGTGCAGCCAAGGCTGTAGGCAAGGTTATTCCTGCCTTAAATGGAAAACTGACTGGTATGGCTTTCCGTGTGCCTGTTGCCAATGTGTCAGTTGTTGACCTCACAGTACGCCTTGGCAAACCTGCCAGCTATGAAGCAATCAAACAAAAGGTTAAGGAAGCTGCAAATGGACCATTGAAAGGCATTCTTGGATACACTGAAGACCAAGTTGTATCAACTGATTTCATTGGGGACTCTCACTCATCCATATTTGATGCTGCTGCTGGTATCTCTCTAAATGACAACTTTGTAAAACTGATCAGCTGGTATGACAATGAATATGGATACTCCAGCCGTGTCATCATTTAATCAAGGATAAATTAATTTTGCCATTTTTGGACATTGAATTGCATGTTTAYGATTTRGGAATGGAAAATCGTGACAAAACTGATGACCAAGTAACAATTGAYTGCGCAAATGCGGTTAAAAAATATAATGTCGGCATTAAATGCGCTACCATCACTCCTGACGARAARAGAGTTGAAGAATTCAATTTGAAAAAAATGTGGAAGAGTCCTAATGGAACTATTCGTAACATTCTTGGGGGAACTGTTTTTAGGGAAGCCATTATTTGTAAAAATATTCCTCGATTGGTGACTGGATGGGATAAGCCAATTATAATTGGTCGTCACGCGCATGCTGATCAGTACAAAGCTACAGATTTTGTAGTGCCTGGCGCAGGAAAATTGGAACTTGTGTTTACACCTCCATCTGGAGAGCCAATTAGACATGTCGTAAACGAGTATAAAGGYGCAGGTGTTGCTCTCGGTATGTTYAATACTGATGARTCTATTATTGATTTTGCACACTCATCTTTCAAATACGCTTTGGATAGAAAATACCCTCTATACCTTAGTACCAARAACACAATTCTCAAAAAGTACGATGGTCGCTTCAAGGACATCTTCCAAGAAATTTAYGACAAAGAATACAAGAGCCAGTTTGACAGTGCCGGTATTTGGTACGAGCATAGGCTGATTGACGATATGGTTGCCTACGCCATGAAATCTGAGATTAGAAGGTGTTGTTATGGAATTGGCAGATTGTGCTTTACCACTGCTTGTTGGAGTTTTACCCACTGCCAGTCCCGAGGAAGCTTTTAAAGATGTAGCTGCTGCCTTCCTTGTGGGTTCTATGCCAAGAAGAGAAGGMATGGAACGGAAAGACCTCTTGTCTGCTAATGTACGCATATTCAAAGAGCAAGGCCAAGCTCTAGACAAAGTAGCACGGAAGGATGTGAAAGTTCTTGTTGTTGGTAATCCYGCTAATACTAATGCTTTTATTTGCTCCAAATATGCACCTTCAATTCCTAAAGAAAACTTCTCAGCTATGACTAGGTTAGATCAAAATCGTGCACAATCTCAGGTAGCAGCAAAGCTTGGAGTGCCGGTACAGGACGTAAAAAAYGTTATTATTTGGG--------------------------------------------------------------------------------------------------------------------------------------------------------------------------------------------------------------------------------------------------------------------------------------------------------------------------------------CGATGGCGTGGAAGCGGGCAGCATGGCTATCGACAGCATGCCATTGCCACAACCGGCTGACATTCCCGAAATCAAATTATTCGGAAGATGGAGCTGTTATGATGTCCAGGTCTCTGATATGTCCTTGCAAGATCATATTTCTGTCAAGGAAAAATTCGCGAAATATTTGCCACACTCTGCTGGTAGATACGCACACAAGCGATTCCGAAAGGCCCAATGTCCAATCGTTGAGCGTCTCACTAACTCTCTGATGATGCATGGCCGCAACAATGGCAAAAAGCTGATGGCTGTGCGTATTGTCAAACACGCTTTCGAGATCATCCATCTCCTGACAGGAGAAAACCCTCTCCAAGTACTTGTGACAGCTATCATCAATTCTGGTCCTCGTGAAGATTCTACTAGAATCGGCCGTGCTGGTACAGTACGTCGTCAAGCCGTAGACGTTTCGCCCCTACGTCGTGTGAACCAGGCTATCTGGCTGTTGTGCACAGGAGCACGAGAAGCAGCCTTCAGAAACATTAAGACCATTGCTGAATGTGTTGCTGATGAGCTCATTAACGCGGCAAAGGGTTCATCTAATTCTTATGCTATCAAGAAGAAAGACGAGTTGGAACGTG--------------------TTGGATGAGGCTCCCCAGTTTTAGATCCGTGGGGGACGCCCTAAAGGACCGCTTCGATGGAGCATCGCGGGTCATGATGCCTAACACGGAAGTTGAAGTGCCTGT???TCAGAGGAACGACGCAGCTGCGCACAGAGTTCCTCGAAGAGATCGGTATAAGTTCCAACTCCGACCACACAATCCTGATCATAAAACACCTGGAGTCAAGGATTTAGTTTACCTAGAACCATCACCGGGTTTCTGCGAGAAGAACCCGAGGCTGGGCATTCCCGGCACGCACGGGCGTGCCTGCAACGATACTAGCATCGGCGTCGATGGCTGCGATCTCATGTGTTGCGGCCGCGGATACCGGACCGAGACTATGTTTGTAGTGGAACGGTGCAACTGCACATTCCAC
	Hypolimnas_bolina            -------------------------------------------------------------------------------------------------------------------------------------------------------------------------------------------------------------------------------------------------------------------------------------------------------------------------------------------------------------------------------------------------------------------------------------------------------------------------------------------------------------------------------------------------------------------------------------------------------------------------------------------------------------------------------------------------------------------------------------------------------------------------------------------------------------------------------------------------------------------------------------------------------------------------------------------------------------------------------------------------------------------------------------------------------------------------------------------------------------------------------------------------------------------------------------------------------------------------------------------------------------------------------------------------------------------------------------------------------------------------------------------------------------------------------------------------------------------------------------------------------------------------------------------TGAGCAGGAATAGTAGGAACTTCATTAAGTTTATTAATTCGAACCGAATTAGGAAACCCAGGATCATTAATTGGAGATGATCAAATTTATAATACAATTGTTACAGCTCATGCTTTTATTATAATTTTTTTTATAGTTATACCTATTATAATAGGAGGATTTGGTAATTGATTAGTTCCACTAATATTGGGAGCTCCAGACATAGCTTTCCCACGAATAAATAATATAAGATTTTGATTATTACCCCCATCATTAATATTATTGATTTCTAGAAGAATTGTAGAAAATGGAGCAGGAACAGGATGAACAGTATACCCACCCCTATCTTCAAATATTGCTCATGGAGGATCTTCAGTTGATTTAGCAATCTTTTCCTTACACCTAGCAGGAATTTCTTCAATCTTAGGAGCTATTAATTTTATTACAACAATGATTAATATACGAATTAATAACATATCATTTGATCAAATACCATTATTTGTCTGAGCTGTTGGAATTACAGCCTTATTATTAGTCCTATCCCTTCCCGTATTAGCAGGTGCTATTACTATACTTTTAACTGATCGAAATATTAACACTTCATTTTTTGATCCGGCTGGAGGAGGAGATCCTATTCTTTACCAACATTTATTTTGATTTTTTGGTNNNNNNNNNNNNNNNNNNNNNNNNNNNNNNNNNNNNGGTATAATCTCTCATATTATTTCCCAAGAAAGAGGAAAAAAAGAAACATTTGGATGTTTAGGTATAATCTATGCTATAATAGCAATTGGATTATTAGGATTTATTGTATGAGCACATCATATATTTACAGTAGGTATAGATATTGATACTCGAGCTTATTTTACTTCAGCAACTATAATTATTGCTGTTCCTACAGGAATTAAAATTTTTAGTTGATTAGCAACACTTCACGGAACACAAATCAATTATAGACCTTCTATATTATGAGGTTTAGGATTTATTTTTTTATTTACAGTAGGTGGCTTAACAGGAGTTGTATTAGCCAATTCATCAATTGATATTACACTACACGATACTTATTATGTAGTAGCTCACTTTCACTATGTTTTATCAATAGGAGCTGTATTTGCTATTATAGGAGGATTTATTCACTGATATCCATTATTCACAGGATTAATAATAAATAATTACCTTTTAAAAATTCAATTTATCTCAATATTCATTGGTGTAAATTTAACATTTTTCCCCCAACATTTTTTAGGACTTGC-AGGAATACCCCGCCGTTATTCAGATTACCCTGATAGATTTGTTTCATGAAATATTATTTCATCATTTGGGTCTTATATCTCACTTATTTCAATAATAATAATTATTATTATTATTTGAGAATCAATAATTAACCAACGTATTATTTTATTCCCACTAAATATACCAACCTCAATTGAATGATATCAAAATCTTCCCCCATCTGAACATTCATATAATGAAT-------------------------------------------------------------------------------------------------------------------------------------------------------------------CGTGGTATCACCATCGATATCGCCCTATGGAAGTTCGAAACCGCCAAATACTACGTCACCATCATCGACGCTCCCGGCCACAGAGATTTCATCAAGAACATGATCACTGGAACCTCACAGGCCGATTGCGCTGTGCTCATCGTCGCCGCCGGTACTGGTGAGTTCGAAGCCGGTATCTCTAAGAACGGACAGACCCGTGAGCACGCTCTGCTCGCCTTCACACTCGGTGTCAAGCAGCTGATCGTGGGTGTCAACAAAATGGACTCCACTGAGCCCCCATACAGCGAGTCCCGTTTCGAGGAAATCAAGAAAGAAGTGTCCTCTTACATCAAAAAGATCGGTTACAACCCAGCTGCCGTCGCTTTCGTACCCATTTCTGGCTGGCACGGAGACAACATGCTGGAGGCATCCACCAAAATGCCCTGGTTCAAGGGATGGCAAGTGGAGCGCAAAGAAGGCAAGGCTGAAGGTAAATGCCTCATCGAGGCTCTGGATGCCATCCTTCCCCCAGCTCGTCCCACAGACAAGGCCCTGCGTCTCCCCCTGCAGGACGTTTACAAAATCGGTGGTATTGGTACAGTGCCAGTAGGCAGAGTTGAGACTGGTGTCCTTAAACCCGGTACCATTGTCGTTTTCGCTCCCGCCAACATCACCACTGAAGTAAAATCTGTGGAGATGCACCACGAAGCTCTCCAAGAGGCTGTGCCCGGAGACAACGTAGGTTTCAACGTAAAGAACGTATCTGTTAAGGAATTGCGTCGTGGTTATGTCGCCGGTGACTCAAAGAACAACCCACCCAAAGGAGCTGCTGACTTCACCGCACAAGTCATTGTCCTCAACCACCCCGGTCAAATCTCCAACGGCTACACACCTGTGCTCGATTGCCACACAGCCCACATTGCCTGCAAGTTCGCTGAAATCAAAGAGAAGGTTGACCGTCGTTCTGGTAAATCGACTGAAGAGAACCCCAAATCCATCAAATCTGGTGATGCCGCCATTGTAAACCTTGTACCTTCCAAACCCCTCTGCGTGGAAGCTTTCCAGGAATTCCCTCCTCTCGGTCG----------------------------------------------------------------------------------------------------------------------------------------------------------------------------------------------------------------------------------------------------------------------------------------------------------------------------------------------------------------------------------------------------------------------------------------------------------------------------------------------------------------------------------------------------------------------------------------------------------------------------------------------------------------------------------------------------------------------------------------------------------------------------------------------------------------------------------------------------------------------------------------------------------------------------------------------------------------------------------------------------------------------------------------------------------------------------------------------------------------------------------------------------------------------------------------------------------------------------------------------------------------------------------------------------------------------------------------------------------------------------------------------------------------------------------------------------------------------------------------------------------------------------------------------------------------------------------------------------------------------------------------------------------------------------------------------------------------------------------------------------------------------------------------------------------------------------------------------------------------------------------------------------------------------------------------------------------------------------------------------------------------------------------------------------------------------------------------------------------------------------------------------------------------------------------------------------------------------------------------------------------------------------------------------------------------------------------------------------------------------------------------------------------------------------------------------------------------------------------------------------------------------------------------------------------------------------------------------------------------------------------------------------------------------------------------------------------------------------------------------------------------------------------------------------------------------------------------------------------------------------------------AAAGCTTGCTGGATGAGGCTGCCTAGTTTTCGCTCCGTGGGCGATGCGTTAAAAGATCGCTTCGATGGTGCGTCGCGGGTCATGATGCCCAACACGGAAATCGAAGCGCCTGT???ACAGCGAAACGACGCAGCGCCACACAGAGTTCCACGAAGAGATCGGTACAGGTTCCAGCTCAGACCGCACAATCCCGATCATAAAACACCGGGATCCAAAGACCTAGTGTACCTCGAATCATCGCCGGGTTTCTGTGAAAAGAACCCGAGGCTGGGCATTCCCGGCACGCACGGGCGTGCCTGCAACGATACGAGCATCGGTGTCGACGGCTGCGATCTCATGTGCTGCGGCCGTGGCTACCGGACCGAGACAATGTTCGTTGTGGAACGATGCAATAGCACATTCCAC
	Hypanartia_dione             ------------------------------------------------CTCAAGGGAACTTTCTTCCCCCTTACTGGCATGTCCAAGGAAACTCAACAACAACTTATTGATGATCATTTCCTCTTCAAGGAGGGTGACCGTTTCCTCCAGGCTGCCAATGCTTGCCGCTTCTGGCCCTCTGGCCGTGGTATCTACCACAATGAGAACAAAACTTTCCTGGTATGGTGCAATGAGGAGGACCATCTCCGCATCATCTCCATGCAAATGGGTGGTGACTTGAAGCAAGTATACAAGAGGTTAGTGACCGCCGTCAACGACATCGAGAAGAGGATCCCCTTCTCYCACCATGACCGTCTTGGTTTCCTGACCTTCTGCCCCACCAACCTGGGAACAACCGTGCGTGCTTCTGTGCACATCAAGCTGCCCAAGCTCGCAGCTGACAAGGCAAGGTTGGAGGAGGTCGCGTCGAAATACCACTTGCAGGTGCGCGGAACCCGTGGCGAGCACACCGAAGCCGAGGGTGGTGTTTACGACATCTCCAACAAGAGGCGTATGGGTCTTACCGAGTACGACGCTGTCAAGGAGATGTACGATGG???????????????????????AAATACCTAGATGGGACTTAGCTAAATTTAATAGAGTTAGTACAAAAATTGGAAGCTCAATGAAAAGTGTAGGAGAAGTTATGGCAATAGGGCGAAATTTCGAAGAAGCATTTCAAAAAGCATTAAGAATGGTCGATGAAAATGTTAATGGCTTTGATCCTTACATCAAGAAAGTAAATGAAAACGAACTTAGAGAACCAACTGATAAGCGGATGTTCGTTTTAGCTGCTGCACTGAAAGAAAACTACACTGTTGAAAAACTTTATGAATTAACAAAAATTGATCGATGGTTTCTTGAAAAACTTAAAAATATTATTGATTATTATAAAACATTGGAGTCCATTAATTCTGATTCAATTACTTTCGAAATTCTAAAGAGCGCAAAGCAAATAGGATTCTCGGATAAGCAAATAGCTGCTGCAATAGAAAGTACAGAATTAGCTGTAAGAAAAATTCGAGAAGAATTTAAAATAACTCCGTTTGTTAAGCAAATTGATACTGTTGCTGCTGAATGGCCTGCTACGACTAATTACCTTTATCTAACTTATAATGGCAGTACACATGACTTGGATTTCTCTGGAGACTTTGTAATGGTTTTAGGATCAGGTGTATATAGAATAGGAAGTTCAGTTGAATTCGATTGGTGCGCTGTGGGGTGTTTGAGAGAATTAAAAAATCAAGGAAAAAAGACTATTATGGTAAATTACAATCCTGAAACAGTTAGTACAGATTACGATATGAGCGATAGATTGTACTTCGAAGAAATATCATTCGAAGTAGTGATGGACATATATAACTTAGAAAAMCCTGATGGTGTTATACTTTGC-------------------------------------TGAGCAGGTATAGTTGGAACTTCACTTAGCTTATTAATTCGAACTGAATTAGGTAATCCCGGATCTTTAATTGGAGATGATCAAATTTATAACACAATCGTTACTGCTCATGCTTTTATTATAATTTTTTTTATAGTTATACCAATTATAATTGGGGGATTCGGTAATTGATTAATTCCATTAATATTAGGAGCACCTGATATAGCTTTCCCTCGAATAAATAATATAAGATTTTGACTTTTACCCCCATCATTAACCCTTTTAATTTCAAGAAGAATTGTTGAAAATGGAGCAGGAACAGGATGAACAGTTTACCCCCCACTTTCATCTAATATTGCTCATAGAGGATCATCTGTAGATTTAGCAATTTTTTCCTTACATTTAGCTGGAATTTCATCAATCCTAGGAGCAATTAATTTTATTACTACAATTATTAATATACGAATTAATAACATATCTTTTGATCAAATACCTTTATTTGTTTGAGCTGTAGGAATTACAGCTCTTCTTTTATTACTTTCTTTACCAGTATTAGCAGGAGCTATTACAATACTTTTAACAGATCGAAATATTAATACATCATTTTTTGATCCAGCAGGAGGAGGTGATCCTATTTTATATCAACACTTATTTTGATTTTTTGGTCACCCTGAAGTNNNNNTTTTAATTTTACCAGGATTTGGTATAATTTCGCATATTATTTCACAAGAAAGAGGAAAAAAAGAAACTTTTGGATGTTTAGGAATAATTTATGCTATAATAGCAATTGGACTTCTAGGATTTATTGTATGAGCCCATCATATATTTACTGTAGGAATAGATATTGATACTCGAGCTTACTTTACGTCAGCAACAATAATTATTGCTGTTCCTACCGGAATTAAAATTTTTAGTTGATTAGCAACTCTACATGGAACCCAAATTAACTATAGACCTTCTATATTATGAAGTTTAGGATTTATTTTTTTATTTACTGTAGGAGGATTAACAGGAGTTATTTTAGCAAATTCATCTATTGATATTACTTTACATGATACTTATTATGTTGTAGCTCATTTTCATTATGTATTATCTATAGGAGCTGTTTTTGCTATTATAGGAGGATTTATTCACTGATATCCTTTATTTACAGGATTAATAATAAATAATTATATATTAAAAATTCAATTTATTTCTATATTCATTGGAGTTAATTTAACTTTTTTTCCTCAACATTTTCTAGGGTTAGC-TGGTATACCTCGACGATACTCAGATTATCCAGATAGATTCATATCCTGGAATATTATTTCTTCATTTGGTTCATATATTTCTCTTTTATCTATAATAATAATTATTATTATTATTTGAGAATCTATAATTAATCAACGAATTATTTTATTTTCATTAAATATACCATCCTCTATTGAATGATATCAAAATCTTCCCCCATCAGAACATTCATATAATGAATACACGTAGACTCCGGCAAGTCCACCACCACCGGTCACTTGATTTACAAATGCGGTGGTATCGACAAACGTACCATCGAGAAGTTCGAGAAGGAAGCCCAGGAAATGGGTAAGGGTTCCTTCAAATATGCCTGGGTTTTGGACAAGCTGAAGGCTGAGCGTGAACGTGGTATCACTATCGATATCGCTCTCTGGAAGTTCGAGACCGCCAGATACTACGTTACAATCATTGACGCTCCCGGTCACAGAGATTTCATCAAGAACATGATCACTGGAACTTCGCAAGCCGATTGCGCTGTGCTGATCGTCGCTGCCGGTACTGGTGAGTTCGAAGCCGGTATCTCTAAGAACGGTCAAACCCGTGAGCACGCTTTGCTCGCCTTCACACTTGGTGTCAAGCAGCTGATTGTGGGAGTTAACAAAATGGACTCAACTGAGCCACCATACAATGAATCCCGTTTCGAAGAAATCAAGAAAGAAGTGTCCTCTTACATCAAAAAGATTGGTTACAACCCAGCTGCCGTCGCTTTCGTACCCATTTCTGGCTGGNNNNNNNNNNNNNNNNNNNNNNNNNNNNNNNNNNNNNNNNNNNNNNNNNNNNNNNNNNNNNNNNNNNNNNNNNNNNNNNNNNNNNNNNNNNNNNNNNNNNNNNNNNNNNNNNNNNNNNNNNNNNNNNNNNNNNNNNNNNNNNNNNNNNNNNNNNNNNNNNNNNNNNNNNNNNNNNNNNNNNNTGGTATTGGTACAGTGCCCGTAGGCAGAGTTGAAACCGGTGTCCTTAAACCCGGTACTATTGTTGTTTTCGCTCCCGCCAACATCACCACTGAAGTAAAGTCTGTGGAGATGCACCACGAAGCTCTCCAGGAGGCTGTGCCCGGAGACAATGTTGGTTTCAACGTCAAGAACGTATCTGTTAAGGAACTGCGTCGTGGTTATGTTGCTGGTGACTCAAAGAACAACCCACCCAAGGGAGCTGCTGACTTCACCGCACAAGTCATTGTGCTCAACCACCCTGGTCAAATCTCCAATGGCTACACGCCTGTACTTGATTGCCACACAGCTCACATTGCCTGCAAGTTCGCTGAAATTAAAGAGAAGGTTGACCGTCGTTCTGGTAAATCTACTGAAGATAACCCTAAATCCATCAAATCTGGTGATGCAGCCATCGTAAATCTCGTACCTTCCAAACCCCTCTGTGTGGAAGCCTTCCAAGAATTCCCACCTCTTGGTCGTTTTGCTGTACGTTGTAGAATCAACAGGTGTATTCACAACAACTGATAAGGCATCTGCCCATTTGGAAGGTGGTGCCAAAAAGGTTATTATCTCCGCTCCCAGTGCTGATGCACCAATGTTTGTTGTTGGTGTTAACTTGGAAGCTTATGATCCATCATACAAAGTTATTTCTAATGCTTCCTGCACTACCAACTGCCTGGCTCCCCTTGCCAAGGTCATCCATGACAACTTTGAAATTATTGAAGGTTTGATGACAACTGTTCATGCTACTACTGCTACCCAGAAGACAGTTGATGGACCCTCCGGCAAGTTATGGCGTGATGGCCGTGGTGCCCAACAGAACATCATTCCTGCTGCGACTGGTGCTGCTAAAGCTGTAGGCAAAGTAATTCCCGCYCTCAATGGAAAGCTGACTGGTATGGCCTTCCGTGTGCCTGTCCCCAATGTATCTGTGGTTGACCTTACTGTCCGTCTTGGCAAGCCCGCCAGCTACGATGCAATCAAGCAAAAAGTTAAGGAAGCAGCTGAAGGCCCTATGAAGGGTATTTTGGGATACACTGAAGACCAGGTTGTATCTACTGACTTTGTTGGTGATACTCACTCATCCATCTTTGATGCTGCTGCTGGTATCTCTCTCAATGACAACT--------------------------------------------------------ATCTAATCAAGGACAAATTAATCCTACCGTTTCTGGACATTGAATTGCACACTTATGACTTAGGTATGGARTACCGTGACAAAACTGATGATCAGGTTACAATTGACTGTGCTAATGCTATTAAAAAATACAATGTTGGTATTAAATGCGCTACTATTACACCTGATGAGAAAAGAGTTGAAGAATTTAATCTGAAAAAGATGTGGAAGAGTCCTAATGGTACAATCCGTAACATTCTTGGAGGAACTGTCTTTAGAGAAGCTATAATCTGTAAAAATATTCCACGTCTRGTTACTGGCTGGGAGAAACCGATTATTATTGGACGTCACGCTCATGCTGAYCAATATAAAGCTACTGATTTTGTAGTWCCTGGTGCAGGSAAACTSGATCTTGTGTTCACTCCACAATCTGGTGAAACTATTAAGTATGTCGTAAATGAATATCAAGGGCCCGGTGTCGCTCTTGGTATGTTCAATACAGATGCKTCTATTGTTGACTTTGCTCATTCTTCCTTCAAATATGCTYTGGGAAGAAAGTACCCTCTTTAYTTGAGCACTAAAAACACAATTCTGAAAAAGTATGATGGCCGTTTCAAGGATATTTTCCAAGATATTTACGAGGAAGAATATAAGACACAGTTTGAAGCTGCAGGTATTTGGTATGAACATCGTTTGATCGACGATATGGTCGCTTATGCCATGAAATCTGAC--TGGAAGGTGTCGTTATGGAATTGGCAGACTGTGCTTTGCCACTTCTAGCTGGAGTTTTACCAACAGCTAATCCTGAGGAAGCTTTTAAGGATGTATCTGCAGCATTTCTTGTTGGTGCCATGCCACGACGAGAAGGCATGGAGAGGAAAGATCTCCTTTCTGCTAATGTACGCATTTTCAAAGAACAGGGACAAGCTCTAGATAAAGTTGCTCGCAAAGATGTTAAGATTCTTGTCGTGGGTAATCCCGCTAACACAAATGCTTTAATTTGCTCGAAATATGCACCTTCAATACCTAAAGAAAACTTTACTGCTATGACACGTCTCGATCAAAATCGTGCCCAATCTCAATTGGCTGCCAAACTTGGGGTACCCGTAAAGGATGTTAAAAATGTTATAATTTGGG--------------------------------------------------------------------------------------------------------------------------------------------------------------------------------------------------------------------------------------------------------------------------------------------------------------------------------------CGATGGTGTTGAAGCAGGCGGCATGGCCATCGACAACATGCCATTGCCTCAACCTGCTGATATTCCCGAAATTAAATTGTTCGGGAGATGGAGCTGTTACGACGTCCAGGTTTCAGATATGTCGCTACAGGATTACATTTCAGTTAAGGAAAAATACGCAAAATATTTACCACACTCGGCTGGTAGATACGCTCACAAGCGATTCCGTAAAGCCCAGTGCCCTATTGTTGAACGTCTGACTAATTCTTTGATGATGCATGGACGTAACAACGGTAAGAAACTGATGGCCGTGCGTATCGTTAAGCACGCTTTTGAGATCATCCATCTTTTGACTGGTGAGAATCCTCTTCAAGTCCTTGTGACAGCTATCATCAACTCTGGTCCTCGTGAAGATTCCACTAGAATCGGKCGTGCTGGTACAGTGCGTCGTCAAGCTGTAGATGTGTCCCCACTCCGTCGTGTAAACCAAGCTATTTGGTTRCTGTGCACAGGAGCACGTGAAGCAGCGTTCAGAAACATTAAGACAATTGCAGAGTGTGTTGCCGATGAGCTCATTAATGCTGCTAAGGGTTCATCAAACTCTTACGCTATTAAGAAAAAGGATGAGTTGGAACGTG---------GTTAAGACTTGTTGGATGAGGCTGCCCAGTTTTCGCTCCGTGGGCGATGCGATAAAAGATCGCTTCGATGGAGCGTCGCGGGTCATGATGCCCAATACAGAAATCGAAGCGCCTGT???TCAGCGAAATGACGCAGCGCCTCACAGAGTTCCAAGAAGGGATCGGTACAGATTCCAGCTTCGGCCACACAATCCCGATCATAAAACGCCGGGGTCAAAAGACCTAGTCTACCTTGAATCATCACCGGGTTTTTGTGAAAAGAACCCGAGGCTGGGCATTCCCGGCACGCACGGGCGTGCCTGCAATGATACGAGCATCGGCGTCGACGGCTGCGACCTTATGTGTTGCGGTCGTGGTTACCGGACCGAGACAATGCTTGTTGTGGAGCGATGCAAT------------
	Hypanartia_kefersteini       ---------------------------------------------GAACTTAAGGGAACTTTCTTCCCCCTTACTGGCATGTCCAAGGAAACTCAACAACAACTTATTGATGATCATTTCCTCTTCAAGGAGGGTGACCGTTTCCTCCAGGCTGCCAACGCTTGCCGCTTCTGGCCCTCKGGCCGTGGTATCTACCACAATGAGAACAAAACTTTCCTGGTATGGTGCAATGAGGAGGACCATCTCCGCATCATCTCCATGCAAATGGGTGGTGACTTGAAGCAAGTCTACAAGAGGCTCGTGACTGCCGTCAATGACATCGAGAAGAGGATCCCCTTCTCCCACCATGACCGTCTTGGTTTCCTGACCTTCTGCCCTACCAACCTGGGAACAACTGTGCGTGCTTCCGTGCACATCAAGCTGCCCAAGCTCGCAGCTGACAAGGCAAGGTTGGAGGAGGTCGCGTCGAAATACCACTTGCAGGTGCGCGGAACCCGTGGCGAGCACACCGAGGCCGAGGGTGGTGTTTACGACATCTCCAACAAGAGGCGTATGGGTCTCACCGAGTACGACGCTGTCAAGGAGATGTACGATGG-----------------------------------------------------------------------TTGGAAGCTCAATGAAAAGTGTAGGAGAAGTTATGGCAATAGGTCGAAATTTCGAAGAAGCATTTCAAAAAGCACTAAGAATGGTCGATGAAAATGTTAACGGTTTTGATCCTTACATCAGGAAAGTAAATGAAAACGAACTTAGAGAACCAACTGATAAGCGGATGTTCGTTTTAGCTGCTGCACTGAGAGAAAACTATACTGTTGAAAAACTTWATGAATTAACAAAAATTGATCGATGGTTTCTTGAAAAACTTAAAAATATTATTGACTATTATAAAATATTGGAATCTATTAATTCCGGTTCAATTACTTTCGAAATTCTRAAGAGCGCAAAGCAAATAGGATTCTCGGATAAGCAAATAGCTGCTGCAATAGAAAGTACAGAATTAGCTGTAAGAAAACTTCGAGAAGAATTTAAAATAACTCCGTTTGTTAAGCAAATTGATACTGTTGCTGCTGAATGGCCTGCCACGACTAATTATCTTTATCTAACTTATAATGGCAGTACACATGACTTGGATTTCTCTGGAGACTTTGTAATGGTTTTAGGATCAGGTGTATATAGAATAGGAAGCTCAGTTGAATTCGATTGGTGCGCTGTAGGGTGTTTAAGAGAATTAAAAAATCAAGGAAAAAAGACTATTATGGTAAATTACAATCCTGAAACAGTTAGTACAGATTATGATATGAGCGATAGGTTGTACTTCGAAGAAATATCATTCGAAGTAGTGATGGACATATATAACTTAGAAAAACCTGATGGTGTTATACTTTGC-------------------------------------TGATCAGGGATAGTGGGAACTTCACTTAGTTTATTAATTCGAACTGAACTAGGAAATCCAGGATCACTAATTGGAGATGATCAAATTTATAATACAATTGTCACAGCTCATGCCTTCATTATAATTTTTTTTATAGTTATACCAATTATAATTGGAGGATTTGGTAATTGATTAATTCCATTGATATTAGGAGCACCTGATATAGCTTTTCCTCGAATAAATAATATAAGATTTTGACTTTTACCCCCGTCATTAACTTTATTAATTTCCAGAAGAATTGTTGAAAATGGAGCAGGAACAGGATGAACAGTTTACCCCCCACTTTCATCTAATATTGCTCATAGAGGATCTTCAGTAGATTTAGCAATTTTTTCATTACATTTAGCTGGAATTTCTTCAATTTTAGGGGCAATTAACTTTATTACCACAATTATTAATATACGAATTAATAATATATCTTTTGATCAAATACCTTTATTTATTTGAGCTGTAGGAATTACAGCTCTTCTTTTATTATTATCTCTCCCGGTATCAGCTGGAGCCATTACAATACTTTTAACAGATCGAAATATTAACACATCATTTTTTGACCCTGCAGGGGGAGGTGACCCTATTCTATACCAACATTTATTTTGATTTTTTGGTNNNNNNNNNNNNNNNNNNNNAATTTTACCAGGATTTGGAATAATTTCCCATATTATTTCACAGGAAAGAGGAAAAAAAGAAACTTTTGGATGTTTAGGAATAATTTATGCTATAATAGCAATTGGACTTTTAGGATTTATTGTATGAGCTCATCATATATTTACCGTAGGTATAGATATTGACACTCGAGCTTATTTTACCTCAGCAACAATAATTATTGCTGTACCAACAGGAATTAAAATTTTTAGTTGGTTAGCAACATTGCATGGAACTCAAATTAATTATAGACCTTCCATATTATGAAGATTAGGCTTTATTTTCTTATTTACTGTAGGAGGATTAACAGGAGTTATTTTAGCAAATTCATCTATTGATATTACTTTACATGATACTTATTATGTCGTAGCCCATTTTCATTATGTATTATCTATAGGAGCTGTATTTGCTATTTTAGGGGGATTTATTCATTGATACCCTTTATTTACAGGATTAATAATAAATAATTATTTATTAAAAATTCAATTTATATCAATATTTATTGGAGTTAATCTAACATTTTTCCCTCAACATTTTTTAGGTTTAGC-CGGCATACCTCGACGATATTCAGATTACCCAGATAGATTTATATCTTGAAATATTATTTCATCATTTGGATCATATATTTCCCTATTGTCTATAATAATAATTATTATTATTATTTGAGAATCTATAATTAATCAACGAATCATCTTATTTTCATTAAATATACCCTCCTCTATTGAATGATACCAAAATCTTCCCCCATCAGAACATTCTTACAATGAAT-------------------------------------------------------------------------------------------------------------------------------------------------------------------CGTGGTATCACCATCGATATCGCTCTGTGGAAGTTCGAGACCGGCAGATACTACGTTACCATCATCGACGCTCCCGGTCACAGAGATTTCATCAAGAACATGATCACTGGAACTTCACAAGCCGATTGCGCTGTGCTTATCGTCGCCGCCGGTACTGGTGAGTTCGAAGCCGGTATCTCTAAAAACGGTCAAACCCGTGAGCACGCTCTGCTCGCCTTCACACTTGGTGTCAAGCAGCTGATTGTGGGTGTTAACAAAATGGACTCAACTGAGCCCCCATACAATGAATCCCGTTTCGAAGAAATCAAGAAAGAAGTGTCCTCTTACATCAAAAAGATTGGTTACAACCCAGCTGCCGTCGCTTTCGTACCCATTTCTGGCTGGCACGGAGACAACATGTTGGAGCCATCCACCAAGATGCCCTGGTTTAAGGGATGGCAAGTGGACCGTAAGGAAGGAAAGGGTGAAGGAAAATGCCTTATTGAGGCTTTGGATGCCATCCTTCCCCCAGCTCGTCCCACAGACAAGGCCCTGCGTCTTCCCCTGCAGGACGTTTACAAAATCGGTGGTATTGGTACAGTGCCAGTAGGCAGAGNNNNNNNNGGTGTCCTTAAACCCGGTACTATTGTTGTTTTCGCTCCCGCCNACATCACCACTGAAGTAAAGTCCGTGGAGATGCACCACGAAGCTCTCCAAGAGGCTGTGCCCGGAGACAATGTTGGTTTCAACGTCAAGAACGTATCTGTTAAGGAACTGCGTCGTGGTTATGTTGCTGGTGACTCTAAGAACAACCCACCCAAGGGAGCCGCTGANTTCACCGCACAAGTCATTGTGCTCAACCACCCTGGTCATATCTCCAATGGCTACACGCCTGTACTTGATTGCCACACAGCTCACATTGCCTGCAAGTTCGYTGAAAYTAAAGAGAAGGTTGACCGTCGNNNTGGTAAATCCACYGAAGATAACCCTGNATCCATCAAATCTGGTGATGCAGCCATCGTNAATCTCGTACCTTCCAAGCCCCTNNNNNNGGAGGCCTTCCAAGAATTCCCACCTCTCGGTCG-------------TGTGGAATCAACAGGTGTATTCACAACAACTGATAAGGCATCTGCCCATTTGGAAGGTGGTGCCAAAAAGGTTATTATCTCTGCTCCCAGTGCTGATGCACCAATGTTTGTTGTTGGTGTTAACTTGGAAGCCTATGATCCATCATACAAAGTTATCTCCAACGCTTCCTGCACTACCAACTGTCTGGCTCCCCTTGCCAAGGTCATCCATGACAACTTTGAAATTATTGAAGGTTTGATGACAACTGTTCATGCTACTACTGCTACCCAAAAGACGGTTGATGGACCCTCCGGCAAGTTGTGGCGTGATGGCCGTGGTGCCCAACAGAACATCATTCCTGCTGCGACTGGTGCTGCTAAAGCTGTAGGCAAAGTAATTCCTGCCCTCAATGGAAAGCTGACTGGTATGGCCTTCCGTGTGCCTGTTCCCAATGTATCTGTGGTTGACCTTACTGTCCGTCTTGGCAAGCCCGCCAGCTACGACGCAATCAAACAAAAAGTTAAGGAAGCAGCTGAAGGCCCAATGAAGGGTATTTTGGGATACACTGAAGACCAGGTTGTATCTACTGACTTTGTTGGTGATACTCACTCATCCATCTTTGATGCTGCTGCTGGTATCTCTCTCAATGACAACTTCGTCAAACTGATCAGCTGGTATGACAACGAATATGGCTACTCTAGCCGTGTCATTATCTAATCAAGGACAAATTGATCCTACCGTTTTTGGACATTGAATTGCANANTTATGACTTAGGTATGGAATACCGTGACAAAACTGATGATCAGGTTACAATTGACTGTGCTAATGCTATTAAAAAATACAATGTTGGTATTAAATGCGCTACTATTACACCTGATGAGAAAAGAGTTGAAGAATTTAATCTGAAAAAGATGTGGAAGAGTCCTAATGGTACAATTCGTAACATTCTTGGAGGAACTGTCTTTAGAGAGGCTATAATCTGTAAAAATATTCCACGTCTAGTTACTGGCTGGGAGAAACCCATTATAATTGGACGTCACGCTCATGCTGATCAATATAAAGCTACTGATTTTGTAGTTCCTGGTGCAGGAAAGCTCGAACTTGTGTTCACTCCACAATCTGGTGAAACAATTAAGTATGTGGTTAATGAATATCAAGGCCCCGGTGTCGCTCTTGGTATGTTCAACACAGATGCTTCTATTGTTGACTTTGCTCATTCTTCCTTCAAATATGCTTTGGGAAGAAAGTACCCTCTTTACTTGAGCACAAAAAATACAATTCTGAAAAAGTATGATGGCCGTTTCAAGGATATTTTCCAAGATATTTACGAGGAAGAATATAAGACACAGTTTGAAGCTGCAGGTATTTGGTATGAACATCGTTTGATCGACGATATGGTGGCTTATGCCATGAAATCTGAC--TGGAAGGTGTCGTTATGGAATTGGCAGATTGTGCTTTGCCACTTCTTGCTGGAGTTTTACCAACAGCTAGTCCTGAGGAAGCTTTCAAGGATGTATCTGCAGCATTCCTTGTTGGTGCCATGCCWCGACGAGAAGGCATGGARAGGAAAGACCTTCTTTCTGCTAATGTACGCATTTTCAAAGAACAGGGACAAGCCCTTGACAAAGTTGCTCGCAAAGATGTTAAGATTCTTGTCGTGGGTAATCCCGCAAACACAAATGCCTTAATTTGCTCCAAATATGCACCCTCTATACCTAAAGAAAACTTTACTGCTATGACACGTCTCGATCAAAATCGTGCCCAATCTCAGTTGGCTGCCAAACTTGGGGTACCCGTWAAGGATGTTAAAAATGTTATAATTTGGG----------------------------------------------------------------------------------------------------------------------------------------------------------------------------------------------------------------------------------------------------------------------------------------------------------------------------------------------------CAGGCGGCATGGCGATCGACAACATGCCATTGCCTCAACCTGCTGATATTCCCGAAATTAAACTGTTCGGGAGATGGAGCTGTTATGATGTCCAGGTTTCAGATATGTCGCTACAGGATTACATTTCAGTTAAGGAAAAATACGCAAAATATTTACCACACTCGGCYGGTAGATACGCTCACAAGCGATTCCGTAAAGCCCAGTGCCCTATTGTTGAACGTCTGACTAATTCWTTGATGATGCATGGACGTAACAACGGTAAGAAACTGATGGCCGTGCGTATCGTTAAGCACGCTTTTGAGATCATCCATCTTTTGACTGGCGAAAATCCTCTTCAAGTCCTTGTGACAGCTATCATCAACTCTGGTCCTCGTGAAGATTCCACTAGAATCGGTCGTGCTGGTACAGTGCGTCGTCAAGCTGTGGATGTGTCCCCACTGCGTCGTGTAAACCAAGCTATCTGGTTGTTGTGCACAGGAGCACGTGAAGCAGCATTCAGAAACATTAAGACAATTGCAGAGTGTGTTGCCGATGAGCTCATTAATGCTGCTAAGGGTTCATCAAACTCTTATGCTATTAAGAAAAAAGATGAGTTGGAGCGTG---------GTTAAGACTTGTTGGATGAGGCTGCCCAGTTTTCGCTCCGTGGGCGATGCGATAAAAGATCGCTTCGATGGAGCGTCGCGGGTGATGATGCCCAATACAGAAATCGAAGCACCCGT???TCAGCGAAATGACGCAGTGCCTCATAGAGTTCCAAGAAGGGATCGGTACAGATTCCAGCTTAGGCCGCACAATCCCGATCATAAAACGCCGGGGTCAAAAGACCTAGTCTACCTTGAATCATCACCGGGTTTTTGTGAAAAGAACCCGAGGCTGGGCATTCCCGGAACGCACGGGCGTGCCTGCAATGATACGAGCATCGGCGTCGACGGCTGCGACCTCATGTGTTGCGGTCGTGGTTACCGGACCGAGACAATGCTTGTTGTGGAACGATGCAAC------------
	Hypanartia_lethe             -------------AAGTTTCTTCCACTTTATCTGGTCTGGAAGGTGAACTTAAGGGAACTTTCTTCCCCCTTACTGGCATGTCCAAGGAAACTCAACAACAACTAATTGATGACCACTTCCTCTTCAAGGAGGGTGACCGTTTCCTCCAGGCTGCCAATGCTTGCCGCTTCTGGCCTTCAGGACGTGGTATCTACCACAATGAAAACAAAACTTTCCTGGTATGGTGCAATGAAGAGGACCATCTCCGCATCATCTCCATGCAGATGGGTGGCGACTTGAAGCAAGTATACAAGAGGCTTGTGACCGCCRTTAACGACATTGAAAAGAGGATCCCCTTCTCCCACCATGACCGTCTCGGTTTCCTGACTTTCTGCCCCACCAACCTGGGGACCACCGTGCGTGCCTCCGTGCACATCAAGCTGCCCAAGCTCGCAGCTGACAAGGCAAAGTTGGAGGAGGTTGCGTCGAAATACCACTTGCAGGTGCGCGGAACCCGWGGCGAGCACACCGAGGCCGAGGGTGGTGTCTACGACATCTCCAACAAGAGGCGCATGGGTCTCACTGAGTACGACGCTGTCAAGGAGATGTACGATGGAAGCTTAGATTATTGTGTGGTTAAAATCCCTAGATGGGACTTAGCTAAATTTAATAGAGTTAGTACAAAAATTGGAAGCTCAATGAAAAGTGTGGGAGAAGTTATGGCAATAGGTCGCAATTTCGAAGAAGCCTTTCAAAAAGCATTAAGAATGGTCGATGAAAATGTAAATGGTTTTGATCCGTACGTCAAGAAAGTAAACGAAAACGAACTTAGAGAACCAACTGATAAGCGGATGTTCGTTTTAGCTGCTGCACTGAAAAAAAACTATAGCGTTGAAAAACTTTATGAATTAACAAAAATTGATCGATGGTTTCTTGAAAAACTTAAAAATATTATTGACTATTATAAAATATTGGAATCCATTAATTCTGGTTCAATTACTTGTGAAATTCTTAAGAGCGCAAAGCAAATTGGATTCTCAGATAAGCAAATAGCTGCTGCAATAGAAAGTACTGAATTAGCTGTAAGAAAACTACGAGAAGAATTCAAAATAACTCCGTTTGTTAAGCAAATTGATACTGTTGCTGCTGAATGGCCTGCCACGACTAATTACCTTTATCTTACTTATAATGGCAGTACACATGATTTGGATTTCTCTGGAGACTTTATAATGGTTTTAGGTTCAGGTGTATATAGAATAGGAAGTTCAGTTGAATTCGATTGGTGCGCTGTAGGGTGTTTAAGAGAATTAAAAAATCAAGGAAAAAAGACTATAATGGTAAATTACAATCCAGAAACAGTTAGTACAGATTACGATATGAGCGATCGGTTGTACTTCGAAGAAATATCATTCGAAGTAGTGATGGACATATACAACTTAGAAAAACCTGTTGGTGTTATACTTTGC-------------------------------------TGAGCAGGTATAGTTGGAACTTCCCTTAGTTTATTAATTCGAACTGAATTAGGTAATCCAGGATCATTAATTGGTGATGATCAAATTTATAATACAATTGTTACAGCTCACGCTTTTATTATAATTTTTTTTATAGTTATACCAATTATAATCGGAGGATTTGGTAATTGATTAATTCCATTAATGTTAGGAGCCCCTGATATAGCTTTTCCACGTATAAATAATATAAGATTTTGACTTTTACCCCCGTCACTAACTTTATTAATTTCCAGTAGAATTGTTGAAAATGGAGCAGGAACAGGATGAACAGTTTACCCCCCACTTTCATCAAATATTGCTCATAGAGGATCATCTGTAGATTTAGCTATTTTTTCCCTACATTTAGCTGGAATTTCATCAATTTTAGGAGCAATTAATTTCATTACAACAATTATCAATATACGAATTAATAATATATCTTTCGATCAAATACCTCTATTTGTTTGAGCTGTAGGAATTACAGCATTACTTTTATTATTATCTCTCCCAGTATTAGCTGGAGCTATTACTATACTTTTAACAGATCGAAATATTAATACATCATTTTTTGATCCTGCAGGAGGAGGAGATCCAATCCTGTATCAACACTTATTTTGATCTTTTGGTNNNNNNNNNNNNNNNNNNNNNNNNNNNCCAGGATTTGGAATAATTTCTCATATTATCTCACAAGAAAGAGGGAAAAAAGAAACTTTTGGATGTTTAGGAATAATTTATGCTATAATAGCAATTGGATTATTAGGTTTTATTGTATGAGCACACCATATATTTACTGTAGGTATAGATATTGATACTCGAGCCTATTTTACTTCAGCAACAATAATTATCGCTGTACCAACAGGAATTAAAATTTTCAGATGATTAGCAACCTTACATGGAACTCAAATTAATTATAGACCTTCAATACTATGAAGATTAGGATTTATTTTTTTATTTACCGTAGGAGGATTAACAGGAGTTATTTTAGCAAATTCATCAATTGATATTACTTTACACGATACTTATTATGTTGTTGCTCATTTTCATTATGTTTTATCCATAGGAGCTGTATTCGCAATTTTAGGAGGATTTATTCATTGATATCCTTTATTTACAGGATTAATAATAAATAATTATCTATTAAAAATTCAATTTATCTCCATATTTATTGGAGTTAATTTAACATTTTTCCCTCAACATTTTTTAGGGCTAGC-TGGAATACCTCGACGATACTCAGATTATCCAGATAGCTTTATATCTTGAAATATTATTTCATCACTCGGATCTTATATCTCTTTACTATCTATAGTAATAGTAATTATTATTATTTGAGAATCTATAATTAACCAACGAATTATTTTATTCTCATTAAATATACCTTCATCCATTGAATGATATCAAAACCTTCCTCCCTCAGAACAATCATATAATGAAT-------------------------------------------------------------------------------------------------------------------------------------------------------------------CGTGGTATCACCATCGATATCGCCCTGTGGAAGTTCGAAACTGCCAAGTACTACGTCACCATCATCGACGCTCCCGGTCACAGAGATTTCATCAAGAACATGATCACTGGAACTTCACAAGCTGACTGCGCTGTGCTTATCGTCGCCGCCGGTACTGGTGAGTTCGAAGCCGGTATCTCTAAGAACGGTCAAACCCGTGAGCACGCTTTGCTCGCCTTCACACTTGGTGTCAAGCAGCTGATTGTGGGCGTTAACAAAATGGACTCAACTGAGCCCCCATACAATGAATCCCGTTTCGAGGAAATCAAGAAAGAAGTGTCTTCTTACATCAAGAAGATCGGTTACAACCCAGCTGCCGTCGCTTTCGTACCCATTTCTGGCTGGCACGGAGACAACATGTTGGAGCCATCCACCAAGATGCCCTGGTTCAAGGGATGGCAAGTGGAGCGTAAGGAAGGCAAGGCTGAAGGTAAATGCCTTATTGAGGCTTTGGATGCCATCCTTCCCCCAGCTCGTCCCACTGACAAGGCCCTGCGTCTTCCCCTGCAGGACGTTTACAAAATCGGTGGTATTGGTACAGTGCCAGTAGGCAGAGTTGAAACTGGTGTCCTTAAACCAGGTACCATTGTTGTTTTCGCTCCCGCCAACATCACCACTGAAGTAAAGTCTGTGGAGATGCACCACGAAGCTCTCCAGGAGGCTGTGCCCGGAGACAATGTTGGTTTCAACGTCAAGAACGTATCTGTTAAGGAATTGCGTCGTGGTTATGTTKCTGGTGACTCAAAGAACAACCCACCCAAGGGAGCTGCTGACTTCACCGCACAAGTCATTGTGCTCAACCACCCTGGTCAAATCTCAAACGGCTATACACCTGTACTTGATTGCCACACAGCTCACATTGCCTGCAAGTTCGCTGAAATCAAAGAGAAAGTTGACCGTCGTTCTGGTAAATCCACTGAAGACAACCCTAAATCCATCAAATCTGGTGATGCAGCCATTGTAAACCTTGTACCTTCCAAACCCCTCTGTGTGGAGGCTTTCCAGGAATTCCCACCTCTTGGTCG-------------TGTAGAATCAACTGGTGTCTTTACAACAATTGATAAGGCATCTGCCCATTTGGATGGTGGTGCCAAAAAGGTTATCATCTCTGCTCCCAGTGCTGATGCACCAATGTTTGTTGTTGGTGTTAACTTGGAAGCCTATGATCCATCATACAAGGTTATCTCTAACGCGTCCTGTACTACCAATTGTTTGGCTCCCCTTGCCAAAGTCATCCATGACAACTTTGAAATTATTGAGGGTTTGATGACAACTGTCCAYGCTACTACTGCTACCCAGAAAACAGTTGATGGACCCTCCGGCAAGCTATGGCGTGATGGCCGTGGTGCTCAACAGAACATCATCCCAGCTGCCACTGGTGCTGCCAAAGCTGTAGGCAAAGTAATTCCTGCCCTTAATGGAAAGCTGACTGGTATGGCTTTCCGTGTGCCTGTTCCCAATGTATCTGTGGTTGATCTTACTGTCCGTCTTGGCAAGCCTGCTAGTTATGATGCAATCAAACAAAAAGTTAAGGAAGCAGCTGAAGGCCCAATGAAGGGAATTTTGGGATACACTGAAGACCAGGTTGTATCAACTGACTTCATTGGTGATTCTCACTCGTCCATCTTTGATGCTGCTGCTGGTATCTCTCTCAATGACAACTTCGTCAAACTGATCAGCTGGTATGATAACGAATTTGGCTACTCTTGCCGTGTCATT---------------------------------------------------------------GTATGGAATACCGTGACAAAACTGACNNNNNNGTCACAATTGACTGTGCTAATGCTATTAAAAAATACAATGTTGGTATTAAATGCGCTACCATTACACCTGATGAGAAGAGAGTTGAAGAATTTAACCTGAAGAAGATGTGGAAGAGTCCTAATGGCACAATCCGTAACATTCTTGGAGGAACTGTCTTTAGAGAGGCTATTATTTGTAAAAATATCCCACGTCTAGTTACTGGCTGGGAGAAACCGATTATCATTGGACGTCACGCCCATGCTGATCAATATAAAGCTACTGATTTTGTAGTTCCTGGTGCAGGAAAACTCGAACTTGTGTTCACTCCTAAATCTGGTGAAACAATTAAGTACGTCGTGAATGAATATCAAGGCGCTGGAGTCGCTCTTGGTATGTTTAATACAGACGCTTCTATTATTGATTTTGCTCATTCTTCCTTCAAATATGCTTTGGGAAGAAAATACCCTCTTTACTTGAGCACAAAAAACACAATTCTGAAAAAGTATGATGGCCGTTTCAAGGATATTTTCCAAGAAATTTWCGAGAAAGAATATAAGACACAGTTTGAA--------------------------------------------------------------------TGGAAGGTGTTGTTATGGAAYTGGCAGAYTGTGCTTTRCCACTCCTTGCTGGAGTTTTACCTACTGCTAATCCTGAGGAAGCTTTCAAGGATGTATCTGCAGCATTCCTTGTTGGTGCCATGCCACGACGAGAAGGCATGGAGAGGAAAGACCTCCTTTCTGCTAATGTACGCATTTTCAAAGAGCAGGGTCAAGCCCTTGACAAAGTTGCTCGCAAAGATGTTAAGATTCTCGTTGTGGGTAACCCAGCAAACACAAATGCCTTAATTTGCTCGAAATATGCACCCTCTATACCTAAAGAAAACTTTACAGCCATGACACGTCTTGATCAAAATCGTGCCCAATCTCAGTTGGCTGCCAAACTTGGAGTACCTGTAAAGGATGTTAAAAATGTTATTATTTGGG----------------------------------------------------------------------------------------------------------------------------------------------------------------------------------------------------------------------------------------------------------------------------------------------------------------------------------------------------------------------------TGCCATTGCCACAAGCCGCTGATATTCCCGAAATTAAACTGTTCGGGAGRTGGAGCTGTTACGATGTCCAGGTTTCAGATATGTCTCTACAGGATTACATTTCAGTTAAGGAAAAATATGCGAAATACTTACCACACTCGGCTGGTAAATACGCTCACAAGCGATTCCGTAAAGCCCAATGCCCTATTGTTGAACGTCTGACTAATTCATTGATGATGCATGGTCGTAATAACGGTAAGAAATTGATGGCCGTGCGTATCGTTAAACACGCTTTTGAAATTATCCATCTTCTGACTGGCGAAAACCCCCTTCAAGTCCTTGTGACAGCCATTATCAACTCGGGTCCTCGTGAAGATTCCACTAGGATTGGTCGTGCTGGTACGGTGCGTCGTCAAGCTGTGGATGTGTCTCCCCTGCGTCGTGTAAACCAAGCTATCTGGTTGTTGTGCACAGGAGCACGTGAAGCAGCATTCAGAAACATTAAGACAATTGCTGAGTGTGTTGCCGATGAGCTCATTAATGCTGCTAAGGGTTCATCAAACTCTTACGCTATTAAGAAAAAGGATGAGTTGGAG------CTGCACTGTTAAGACTTGCTGGATGAGGCTGCCCAGTTTTCGCTCCGTGGGCGATGCGCTAAAAGATCGCTTCGATGGAGCGTCGCGAGTCATGATGCCCAATACCGAAATCGAAGCGCCCGT???TCAGCGAAATGACGCAGCGCCTCATCGAGTTCCAAGAAGAGATCGGTACAGATTCCAGCTTCGGCCGCACAATCCCGATCATAAAACGCCGGGGTCAAAGGACCTAGTCTACCTTGAATCATCACCGGGTTTTTGTGAAAAGAACCCGAGGCTGGGCATTCCCGGCACGCACGGGCGTGCCTGCAACGATACGAGCATCGGCGTCGACGGCTGCGACCTTATGTGTTGCGGTCGTGGTTACCGGACCGAGACAATGCTTGTTGTGGAACGATGCAAC------------
	Aglais_io                    -------------------------------------------------------------------------------------------------------------------------------------------------------------------------------------------------------------------------------------------------------------------------------------------------------------------------------------------------------------------------------------------------------------------------------------------------------------------------------------------------------------------------------------------------------------------------------------------------------------------------------------------------------------------------------------------------------------------------------------------------------------------------------------------------------------------------------------------------------------------------------------------------------------------------------------------------------------------------------------------------------------------------------------------------------------------------------------------------------------------------------------------------------------------------------------------------------------------------------------------------------------------------------------------------------------------------------------------------------------------------------------------------------------------------------------------------------------------------------------------------------------------------------------------TGAGCAGGAATAGTAGGAACATCTCTAAGTTTATTAATTCGAACTGAATTAGGAAATCCAGGATCTTTAATTGGAGATGATCAAATTTATAATACAATTGTTACAGCTCATGCTTTTATTATAATTTTTTTTATAGTTATACCTATTATAATTGGAGGATTTGGTAATTGATTAATTCCATTAATACTAGGAGCCCCAGACATAGCCTTTCCACGAATAAATTATATAAGATTTTGACTTTTACCCCCCTCACTAATATTATTAATTTTTAGTAGAATTGTTGAAAATGGAGCAGGAACAGGATGAACAGTTTATCCCCCACTTTTTTCCAATATTGCTCATAGAGGTTCATCAGTAGATTTAGCAATTTTTTCATTACATTTAGCAGGAATTTCCTCAATTTTAGGAGCTATTAATTTTATTACAACAATTATCAATATACGAGTTAATAGTATGTCTTTTGATCAAATACCTTTATTTGTTTGAGCTGTAGGTATTACAGCTTTACTTCTTTTATTATCCCTTCCTGTATTAGCAGGAGCTATTACTATGCTTCTAACGAATCGTAATATTAACACATCATTTTTTGACCCTGCAGGAGGAGGAGATCCTATNNNNNNNNNNNNNNNNNNNNNNNNNNNNNNNNNNNNNNNNNNNNNNNNNNNNNTACTACCAGGGTTTGGTATAATTTCCCATATTATTTCCCAAGAAAGAGGAAAAAAAGAAACCTTTGGATGTTTAGGAATAATTTATGCTATAATAGCAATTGGATTATTAGGATTTATTGTTTGAGCACATCATATATTTACAGTAGGTATAGATATCGATACTCGAGCTTATTTTACTTCTGCAACAATAATTATTGCAGTACCAACAGGTATTAAAATTTTTAGATGATTAGCAACCTTACATGGAACTCAAATTAATTACAGACCTTCTATATTATGAAGATTAGGATTTATTTTTTTATTCACTGTAGGAGGATTAACAGGAGTTATTTTAGCTAATTCATCTATTGATATTACTCTTCATGATACTTATTATGTAGTAGCTCACTTCCATTATGTTTTATCAATAGGAGCTGTATTTGCTATCTTAGGAGGATTTATTCATTGATACCCATTATTTACAGGACTTATAATAAATAATTATTTATTAAAAATTCAATTTATTACTATATTTATTGGTGTTAATTTAACCTTTTTTCCTCAACATTTTTTAGGTTTAGC-TGGAATACCTCGACGATATTCTGATTACCCAGATAGATTTATATCATGAAATATTATTTCATCTTTTGGATCTTATATTTCTCTTTTATCAATAATAATAATTATTATCATTATTTGAGAATCAATAATTAATCAACGAATTATTTTATTTTCTTTAAATATACCTTCATCAATTGAATGATTTCAAAATTTACCACCGTCTGAACATCTATATAACGAAT-------------------------------------------------------------------------------------------------------------------------------------------------------------------CGTGGTATCACCATCGATATTGCTCTGTGGAAGTTCGAGACCGCCAAATACTACGTCACCATCATCGACGCTCCCGGTCACAGAGATTTCATCAAGAACATGATCACCGGAACTTCACAAGCCGATTGCGCTGTGCTCATCGTCGCCGCCGGTACTGGNGAGTTTGAAGCTGGTATCTCCAAGAACGGTCAAACCCGTGAGCACGCTCTCCTCGCCTTCACACTCGGTGTCAAGCAGCTGATTGTGGGTGTTAACAAAATGGACTCCACTGAGCCCCCATACAATGAAGCCCGTTTCGAGGAAATCAAGAAAGAAGTATCCTCTTACATCAAAAAGATCGGTTACAACCCAGCTGCCGTCGCTTTCGTACCCATTTCTGGCTGGCACGGAGACAACATGCTGGAGGCATCCACCAAGATGCCCTGGTTCAAGGGATGGCAAGTGGAGYGTAAAGAAGGCAAAGCTGAAGGTAAATGCCTTATTGAGGCTTTGGATGCCATCCTTCCTCCAGCTCGTCCCACAGACAAAGCCCTGCGTCTTCCCTTGCAGGATGTTTACAAAATCGGTGGTATTGGTACAGTGCCAGTAGGCAGAGTTGAAACTGGTGTCCTCAAACCCGGTACTATTGTTGTTTTCGCTCCCGCCAACATCACTACTGAAGTAAAGTCCGTGGAGATGCACCACGAAGCCCTCCAAGAGGCTGTGCCCGGAGACAATGTTGGTTTTAACGTCAAGAACGTATCTGTTAAGGAATTGCGTCGTGGGTATGTCGCTGGTGACTCAAAGAACAACCCACCTAAGGGAGCTGCTGACTTCACCGCACAAGTCATTGTGCTCAACCACCCTGGTCAAATCTCCAATGGCTACACACCCGTACTTGATTGCCACACRGCTCACATTGCCTGCAAGTTCGCTGAAATTAAAGAAAAGGTTGACCGTCGTTCTGGTAAATCCACTGAAGATAACCCTAAATCCATCAAATCTGGTGATGCAGCCATCGTAAACCTCGTACCTTCGAAACCCCTCTGTGTGGAGGCCTTCCAGGAATTCCCACCTCTAGGTCG--------------GTAGAATCAACAGGTGTGTTCACAACAACTGAAAAGGCATCTGCTCATTTGGAAGGTGGTGCCAAGAAGGTCATTATCTCTGCTCCTAGTGCTGATGCACCAATGTTTGTTGTTGGTGTTAACTTGGAAGCCTATAATCCATCATACAAAGTTATCTCTAATGCTTCCTGCACTACCAACTGTCTGGCGCCCCTCGCCAAGGTCATCCATGACAACTTTGAAATCATCGAGGGTTTGATGACAACTGTTCATGCTACTACTGCTACCCAGAAGACAGTTGATGGACCTTCTGGCAAGTTATGGCGTGATGGCCGTGGTGCCCAACAAAACATCATTCCGGCTGCAACTGGTGCTGCCAAAGCTGTAGGCAAGGTAATTCCCGCCCTCAATGGAAAGCTGACTGGTATGGCCTTCCGTGTGCCTGTTCCCAATGTATCTGTGGTTGACCTCACTGTTCGTCTTGGAAAACCTGCTAGTTATGATGCGATCAAACAAAAAGTCAAGGAAGCAGCTGAAGGCCCAATGAAAGGTATTTTGGGATACACTGAAGACCAGGTTGTATCTACTGACTTTGTTGGTGACTCTCACTCGTCCATCTTTGATGCTGCTGCTGGTATCTCTCTCAATGACAACTTTGTCAAGCTTATTAGCTGGTATGACAACGAATATGGCTACTCTAGCC-----------------------------------------------------------------------------------------------------------------------------------------------------------------------------------------------------------------------------------------------------------------------------------------------------------------------------------------------------------------------------------------------------------------------------------------------------------------------------------------------------------------------------------------------------------------------------------------------------------------------------------------------------------------------------------------------------------------------------------------------------------------------------------------------------------------------------------------------------------------------------------------------------------------------------------------------------------------------------------------------------------------------------------------------------------------------------------------------------------------------------------------------------------------------------------------------------------------------------------------------------------------------------------------------------------------------------------------------------------------------------------------------------------------------------------------------------------------------------------------------------------GGATGGTGCCGAAGTGGGCAGCATGGCCATCGACAGCATGCCATTGCCGCAACCGGCTGACATTCCCGAAATTAAACTGTTCGGAAGATGGAGCTGTTATGATGTGCAGGTTTCAGATATGTCGCTACAGGATTACATTTCAGTCAAGGAAAAATATGCTAAATACTTGCCACACTCGGCAGGTAGATACGCTCACAAGCGATTCCGTAAAGCCCAATGCCCTATTGTTGAACGTCTGACAAATTCATTGATGATGCATGGACGTAACAACGGAAAGAAATTGATGGCCGTGCGTATTGTTAAACACGCTTTTGAGATCATCCATCTTTTAACTGGAGAAAATCCTCTCCAAGTTCTCGTGACAGCTATCATCAACTCTGGTCCTCGTGAAGATTCCACTAGGATCGGTCGTGCTGGTACAGTGCGACGTCAAGCTGTGGATGTGTCGCCACTTCGTCGTGTGAACCAAGCTATCTGGTTGTTGTGCACAGGGGCACGTGAAGCAGCATYCAGAAACATTAAGACAATTGCTGAGTGTGTTGCTGATGAACTTATTAATGCTGCTAAGGGTTCATCAAACTCTTACGCTATAAAGAAGAAGGATGAATTGGAGCGTGTCCTGCACCGTTAAGACTTGTTGGATGAGACTACCCAGTTTTCGCTCGGTGGGTGATGCGTTGAAAGATCGCTTCGATGGAGCGTCGCGGGTTAAG???CCTAATACAGAAATCGAAACGCCTAT???ACAGCGAAACGACGCAACGCGTCAAAGAATTCCGAGAAGAGATCGGWACCGATTCCAGCTTCGACCACACAATCCCGATCATAAAACACCAGGGTCAAAAGATCTAGTTTACCTTGAATCATCACCGGGTTTTTGTGAGAAGAACACGAGACTGGGCATTCCTGGCACGCAC????????????AACGACACAAGCATCGGCGTCGACGGCTGCGACCTTATGTGTTGCGGTCGAGGTTACCGGACCGAAACAATGCTTGTTGTGG-----------------------
	Junonia_almana               -------------------------------------------------------------------------------------------------------------------------------------------------------------------------------------------------------------------------------------------------------------------------------------------------------------------------------------------------------------------------------------------------------------------------------------------------------------------------------------------------------------------------------------------------------------------------------------------------------------------------------------------------------------------------------------------------------------------------------------------------------------------------------------------------------------------------------------------------------------------------------------------------------------------------------------------------------------------------------------------------------------------------------------------------------------------------------------------------------------------------------------------------------------------------------------------------------------------------------------------------------------------------------------------------------------------------------------------------------------------------------------------------------------------------------------------------------------------------------------------------------------------------------------------TGAGCAGGTATAGTAGGAACTTCATTAAGTTTATTAATTCGAACTGAATTAGGAAATCCAGGATCACTAATTGGTGATGATCAAATTTATAATACTATTGTTACAGCTCATGCTTTTATTATAATTTTTTTTATAGTTATACCAATTATAATAGGAGGATTTGGTAATTGATTAGTACCTCTTATATTAGGAGCCCCAGATATAGCTTTCCCCCGAATAAATAATATAAGATTTTGATTACTACCCCCATCATTAGTATTATTAATTTCTAGAAGAATTGTAGAAAATGGAGCAGGAACAGGATGAACAGTATACCCCCCACTTTCATCTAATATTGCTCATGGAGGATCATCAGTTGACTTAGCAATTTTTTCCCTTCATTTAGCAGGAATTTCATCAATTTTAGGAGCTATTAATTTTATTACTACAATTATTAATATACGAGTTAATGGTATATCATTTGATCAAATACCTTTATTTGTATGATCAGTAGGAATTACAGCCTTATTATTAGTTTTATCTCTTCCAGTATTAGCAGGAGCTATTACTATACTTTTAACAGACCGAAATATTAATACTTCATTTTTTGACCCAGCTGGTGGAGGAGACCCAATTTTATATCAACCTTTATTTTGATTTTTTGGTCATCCAGAAGTTAATATTTTAATTTTACCAGGATTTGGTATAATTTCCCACATTATTTCACAAGAAAGAGGAAAAAAGGAAACATTTGGATGTTTAGGTATAATTTATGCTATAATAGCAATTGGATTATTAGGATTTATTGTATGAGCCCATCATATATTTACTGTAGGAATAGATATTGATACACGAGCTTATTTCACATCAGCAACTATAATTATTGCCGTACCTACAGGAATTAAAATTTTTAGTTGATTAGCTACTTTACATGGAACTCAAATTAATTATAGACCTTCAATATTGTGAGGTTTAGGATTTATTTTTCTCTTCACAGTAGGTGGATTAACAGGAGTTGTTTTAGCTAATTCATCAATTGATATTACACTTCATGATACTTATTATGTAGTAGCTCATTTCCATTATGTTTTATCAATAGGAGCTGTATTTGCTATTTTAGGTGGTTTTATTCATTGATATCCCCTATTTTCAGGTTTAATAATAAATAATTACTTATTAAAAATTCAATTTATCTCTATATTTATTGGAGTAAATTTAACTTTTTTCCCCCAACATTTTTTAGGTCTAGC-AGGTATACCACGTCGTTATTCAGATTACCCAGATAGTTTTATATCTTGAAATATTATTTCATCCTTTGGATCATATATTTCCCTTATTTCAATAATAATAATAATTATTATTGTATGAGAATCAATAATTAATCAACGTATTATTTTATTCCCCCTAAATATACCTTCATCAATCGAATGATACCAAAATCTTCCGCCTTCAGAACACTCTTATAATGAATACACGTCGACTCCGGCAAGTCCACCACCACTGGTCACTTGATTTACAAATGTGGTGGTATCGACAAGCGTACCATCGAGAAGTTCGAGAAGGAGGCCCAGGAAATGGGTAAGGGTTCCTTCAAATACGCCTGGGTGTTGGACAAACTGAAGGCTGAGCGTGAACGTGGTATCACCATCGATATCGCCCTATGGAAGTTCGAAACCGCCAAATACTACGTCACCATCATCGACGCTCCCGGCCACAGAGATTTCATTAAGAACATGATCACCGGAACCTCACAGGCCGACTGCGCCGTGCTCATCGTCGCCGCCGGTACCGGTGAGTTCGAAGCCGGTATCTCCAAGAACGGACAGACCCGTGAACACGCTCTGCTCGCTTTCACACTCGGTGTCAAGCAGCTGATCGTGGGCGTCAACAAAATGGACTCCACCGAGCCCCCATACAGTGAGCCCCGTTTCGAGGAAATCAAGAAGGAAGTGTCCTCTTACATCAAGAAGATCGGATACAACCCAGCTGCCGTCGCTTTCGTACCCATTTCTGGCTGGCACGGCGACAACATGCTGGAGGCATCTACCAAAATGCCCTGGTTCAAGGGGTGGCAAGTGGAGCGCAAAGAAGGCAAGGCTGAAGGTAAATGCCTCATTGAGGCCCTCGATGCCATCCTTCCCCCAGCTCGTCCCACAGACAAGGCTCTGCGTCTTCCCCTGCAGGACGTATACAAAATCGGCGGTATTGGTACAGTGCCCGTAGGCAGAGTGGAGACTGGTGTTCTCAAACCCGGTACCATTGTCGTTTTCGCTCCCGCCAACATCACCACTGAAGTAAAATCTGTGGAGATGCATCACGAAGCTCTCCAGGAGGCTGTGCCCGGAGACAATGTAGGTTTCAACGTAAAGAACGTGTCTGTCAAGGAATTACGTCGTGGTTATGTCGCCGGTGACTCAAAGAACAACCCACCCAAAGGAGCTGCTGACTTCACCGCACAAGTCATTGTCCTCAACCACCCTGGTCAAATCTCCAACGGCTACACACCCGTGCTGGATTGCCACACAGCCCACATTGCCTGCAAGTTTGCCGAAATTAAAGAAAAGGTTGACCGTCGTTCCGGTAAATCGACTGAAGAGAACCCCAAATCCATCAAATCTGGTGATGCTGCCATCGTAAACCTTGTACCTTCCAAACCCCTCTGCGTGGAGGCCTTCCAGGAATTCCCTCCTCTCGGTCGTTTCGCCGTGCGT-----------------------------------------------------------------------------------------------------------------------------------------------------------------------------------------------------------------------------------------------------------------------------------------------------------------------------------------------------------------------------------------------------------------------------------------------------------------------------------------------------------------------------------------------------------------------------------------------------------------------------------------------------------------------------------------------------------------------------------------------------------------------------------------------------------------------------------------------------------------------------------------------------------------------------------------------------------------------------------------------------------------------------------------------------------------------------------------------------------------------------------------------------------------------------------------------------------------------------------------------------------------------------------------------------------------------------------------------------------------------------------------------------------------------------------------------------------------------------------------------------------------------------------------------------------------------------------------------------------------------------------------------------------------------------------------------------------------------------------------------------------------------------------------------------------------------------------------------------------------------------------------------------------------------------------------------------------------------------------------------------------------------------------------------------------------------------------------------------------------------------------------------------------------------------------------------------------------------------------------------------------------------------------------------------------------------------------------------------------------------------------------------------------------------------------------------------------------------------------------------------------------------------------------------------------------------------------------------------------------------------------------------------------------------------------------------------------------------------------------------------------------------------------------------------------------------------------------------------------------CTGCACGGTTAAGACTTGCTGGATGAGGCTGCCCAGTTTTCGCTCTGTGGGCGATGCATTAAAAGATCGCTTCGATGGTGCGTCACGGGTCATGATGCCCAATACAGAAATCGAAGCACCCGT???ACAGCGAAACGACGTAGCGCCTCACAGAGTTCCACGAAGAGATCGGTACAGATTCCAACTCAGGCCTCACAATCCCGATCATAAGACACCGGGATCCAAAGACCTAGTGTACCTCGAATCATCGCCGGGTTTCTGTGAAAAGAACCCGAGGCTGGGCATTCCCGGCACGCACGGGCGTGCCTGCAACGATACAAGCATCGGCGTCGACGGCTGCGATCTCATGTGTTGCGGCCGTGGCTACCGGACCGAAACGATGTTTGTTGTGGAACGATGCAAT------------
	Junonia_ansorgei             -------------------------------------------------------------------------------------------------------------------------------------------------------------------------------------------------------------------------------------------------------------------------------------------------------------------------------------------------------------------------------------------------------------------------------------------------------------------------------------------------------------------------------------------------------------------------------------------------------------------------------------------------------------------------------------------------------------------------------------------------------------------------------------------------------------------------------------------------------------------------------------------------------------------------------------------------------------------------------------------------------------------------------------------------------------------------------------------------------------------------------------------------------------------------------------------------------------------------------------------------------------------------------------------------------------------------------------------------------------------------------------------------------------------------------------------------------------------------------------------------------------------------------------------TGAGCAGGAATAGTAGGAACATCATTAAGTTTATTAATTCGAACTGAATTAGGAAATCCAGGATCATTAATTGGAGATGATCAAATTTATAACACTATTGTAACAGCTCATGCTTTTATTATAATTTTTTTTATAGTTATACCAATTATAATAGGAGGATTTGGTAACTGACTAGTACCTCTCATATTAGGAGCCCCAGATATAGCTTTCCCACGAATAAATAATATAAGATTTTGACTATTGCCCCCATCATTAGTCTTATTAATTTCTAGAAGAATTGTAGAAAATGGAGCAGGAACAGGATGAACAGTATACCCCCCACTATCATCTAATATCGCACATGGAGGATCATCAGTTGATTTAGCAATTTTTTCTCTTCATTTAGCTGGAATTTCATCTATTTTAGGAGCTATTAATTTTATTACAACAATTATTAATATACGAGTTAATGGAATATCATTTGATCAAATACCCCTATTTGTATGATCAGTAGGAATTACAGCTTTATTATTAGTTCTTTCTCTTCCAGTATTAGCTGGAGCTATTACAATACTTTTAACAGATCGAAATATTAATACTTCATTTTTTGATCCAGCTGGTGGAGGAGATCCAATTCTATATCAACATTTATATTGATTTTTTGGTCACCCTGAAGTTTATATTTTAATTTTACCAGGATTTGGTATAATCTCCCATATTATTTCTCAAGAAAGAGGAAAAAAAGAAACTTTTGGATGTCTAGGTATAATTTATGCAATAATAGCAATTGGATTATTAGGATTTATTGTATGAGCTCATCATATATTTACTGTAGGAATAGATATTGATACACGAGCTTATTTTACATCAGCAACTATAATTATTGCTGTACCCACAGGAATTAAAATTTTTAGTTGATTAGCTACTTTACACGGAACACAAATTAATTATAGACCTTCCATATTATGAGGATTAGGATTTATTTTTCTTTTTACAGTAGGTGGATTAACAGGAGTTGTTTTAGCTAACTCATCAATCGATATCACCCTTCATGATACTTATTATGTAGTAGCTCATTTTCACTATGTTTTATCTATAGGAGCTGTATTTGCTATTATAGGAGGTTTCATTCACTGATATCCTTTATTTACAGGATTAATAATAAATAATTATTTATTAAAAATTCAATTTATTTCAATATTTATTGGAGTAAACTTAACCTTTTTTCCTCAACATTTCTTAGGTTTAGC-AGGAATACCACGTCGTTATTCCGACTATCCAGATAGTTTTGTATCATGAAATATTATTTCCTCTTTTGGATCATATATTTCCCTTATTTCTATAATAATAATAATTATTATTGTATGAGAATCAATAATTAATCAACGTATTATTTTATTTCCATTAAATATACCATCATCAATTGAATGATACCAAAATCTTCCACCATCAGAACACTCTTATAATGAATACACGTCGACTCCGGCAAGTCCACCACCACCGGTCACTTGATTTACAAATGTGGTGGTATCGACAAGCGTACCATCGAGAAGTTCGAGAAGGAGGCCCAGGAAATGGGTAAGGGTTCCTTCAAATACGCCTGGGTGTTGGACAAACTTAAGGCTGAGCGTGAACGTGGTATCACCATCGATATCGCCCTATGGAAGTTCGAAACCGCCAAATACTACGTCACCATCATCGACGCTCCCGGCCACAGAGATTTCATCAAGAACATGATCACTGGAACCTCACAAGCCGACTGTGCCGTGCTCATCGTCGCCGCCGGTACCGGTGAGTTTGAAGCCGGTATCTCTAAGAACGGCCAGACCCGTGAACACGCTCTGCTCGCTTTCACACTCGGTGTCAAGCAGCTGATCGTGGGTGTCAACAAAATGGACTCCACCGAGCCCCCATACAGCGAGCCCCGTTTCGAGGAAATCAAGAAAGAAGTGTCCTCTTACATCNAAAAGATTGGTTACAACCCAGCTGCAGTCGCTTTCGTACCCATTTCTGGCTGGCACCGCGACAACTTGCTGGAGGCATCTACCAAAATGCCCTGGTTCAAGGGATGGCAAGTGGAGCGCAAAGAAGGCAAGGCTGAAGGTAAATGCCTCATTGAGGCTCTTGACGCCATCCTTCCCCCAGCTCGTCCCACAGACAAGGCCTTGCGTCTTCCCCTGCAGGACGTATACAAAATCGGCGGTATTGGTACGGTGCCCGTAGGCAGAGTGGAGACTGGTGTTCTCAAACCCGGTACCATTGTCGTTTTCGCCCCCGCCAACATCACCACTGAAGTAAAATCTGTGGAGATGCACCACGAAGCTCTCCAAGAGGCTGTGCCCGGAGACAACGTAGGTTTCAACGTAAAGAACGTGTCAGTTAAGGAATTGCGTCGTGGTTATGTCGCTGGTGACTCAAAGAACAACCCCCCCAAAGGAGCTGCTGACTTCACCGCACAAGTCATTGTCCTCAATCACCCTGGTCAAATCTCCAATGGCTACACACCTGTACTCGATTGCCACACAGCTCACATTGCCTGCAAGTTTGCCGAAATTAAAGAGAAGGTTGACCGTCGTTCCGGTAAATCGACTGAAGATAACCCCAAATCCATCAAATCTGGTGATGCTGCCATCGTAAACCTTGTACCTTCCAAACCCCTCTGCGTGGAAGCCTTCCAGGAATTCCCTCCTCTCGGTCGTTTCGCCGTGCGT-----------------------------------------------------------------------------------------------------------------------------------------------------------------------------------------------------------------------------------------------------------------------------------------------------------------------------------------------------------------------------------------------------------------------------------------------------------------------------------------------------------------------------------------------------------------------------------------------------------------------------------------------------------------------------------------------------------------------------------------------------------------------------------------------------------------------------------------------------------------------------------------------------------------------------------------------------------------------------------------------------------------------------------------------------------------------------------------------------------------------------------------------------------------------------------------------------------------------------------------------------------------------------------------------------------------------------------------------------------------------------------------------------------------------------------------------------------------------------------------------------------------------------------------------------------------------------------------------------------------------------------------------------------------------------------------------------------------------------------------------------------------------------------------------------------------------------------------------------------------------------------------------------------------------------------------------------------------------------------------------------------------------------------------------------------------------------------------------------------------------------------------------------------------------------------------------------------------------------------------------------------------------------------------------------------------------------------------------------------------------------------------------------------------------------------------------------------------------------------------------------------------------------------------------------------------------------------------------------------------------------------------------------------------------------------------------------------------------------------------------------------------------------------------------------------------------------------------------------------------CTGCACGGTTAAGACTTGCTGGATGAGGCTGCCCAGTTTTCGCTCTGTGGGCGATGCATTGAAAGATCGCTTCGATGGTGCGTCACGGGTGATGATGCCCAATACAGAAATTGAAGCGCCCGT???ACAGCGAAACGACGCAGCGCCTCACAGAGTTCCACGAAGAGATCGGTACAGATTCCAACTCAGGCCGCACAATCCCGATCATAAGACACCGGGRTCCAAAGACCTAGTGTACCTCGAATCATCGCCGGGTTTCTGTGAAAAGAACCCAAGGCTGGGCATTCCCGGCACGCACGGGCGTGCCTGCAACGATACGAGCATCGGCGTCGACGGCTGCGATCTCATGTGTTGCGGCCGTGGCTACCGGACCGAAACAATGTTCGTTGTGGAACGATGCAAT------------
	Junonia_atlites              -------------------------------------------------------------------------------------------------------------------------------------------------------------------------------------------------------------------------------------------------------------------------------------------------------------------------------------------------------------------------------------------------------------------------------------------------------------------------------------------------------------------------------------------------------------------------------------------------------------------------------------------------------------------------------------------------------------------------------------------------------------------------------------------------------------------------------------------------------------------------------------------------------------------------------------------------------------------------------------------------------------------------------------------------------------------------------------------------------------------------------------------------------------------------------------------------------------------------------------------------------------------------------------------------------------------------------------------------------------------------------------------------------------------------------------------------------------------------------------------------------------------------------------------TGAGCAGGTATAGTAGGAACTTCATTAAGTTTATTAATTCGAACCGAATTAGGAAACCCAGGATCATTAATTGGTGATGATCAAATTTATAATACCATTGTTACAGCTCATGCTTTTATTATAATTTTTTTTATAGTTATACCAATTATAATAGGAGGATTTGGTAATTGATTAGTACCCCTTATATTAGGTGCTCCTGATATAGCTTTCCCACGAATAAACAATATAAGATTTTGATTATTACCCCCATCATTAATTTTATTAATTTCTAGAAGAATTGTAGAAAATGGAGCAGGAACAGGATGAACAGTGTACCCCCCACTTTCATCTAATATCGCCCATGGAGGATCTTCAGTTGATTTAGCAATTTTTTCCTTACATTTAGCTGGAATCTCATCTATTTTAGGAGCTATTAATTTTATTACAACAATTATTAATATACGAATTAACGGTATATCATTTGATCAAATACCTCTATTTGTATGAGCAGTAGGAATTACCGCTTTATTATTAGTTCTTTCTCTCCCAGTTTTAGCCGGAGCTATTACTATATTACTTACAGATCGAAATATTAATACTTCATTCTTTGATCCAGCTGGTGGAGGAGACCCAATTTTATATCAACATTTATTTTGATTTTTTGGTCACCCTGAAGTTTACATTTTAATTCTACCAGGATTCGGTATAATTTCTCATATTATTTCTCAAGAAAGAGGAAAAAAAGAAACATTTGGATGTTTAGGAATAATTTATGCTATAATAGCAATTGGATTATTGGGATTTATTGTATGAGCTCATCATATATTTACAGTAGGAATAGATATTGATACACGAGCTTATTTTACATCAGCTACTATAATTATTGCTGTACCAACAGGAATTAAAATTTTTAGTTGATTAGCTACATTACACGGAACACAAATTAATTATAGACCTTCCATATTATGAAGTTTAGGTTTTATTTTTCTTTTTACTGTAGGTGGATTAACAGGAGTTGTTTTAGCAAATTCATCAATTGATATTACTCTTCATGATACTTATTATGTAGTAGCTCATTTTCATTATGTATTATCAATAGGAGCAGTATTTGCAATTTTAGGTGGTTTTATTCATTGATATCCTTTATTTACAGGTTTAATAATAAACAATTATTTATTAAAAATTCAATTTATTTCAATATTCATTGGAGTAAATTTAACTTTTTTTCCTCAACATTTTTTAGGTTTAGC-TGGAATACCTCGTCGTTATTCAGATTACCCAGATAGTTTTGTATCATGAAATATTATTTCATCTTTTGGATCTTACATTTCACTTATTTCTATAATAATAATAATTATTATTATTTGAGAATCTATAATTAATCAACGTATTATTTTATTTTCTTTAAATATACCTTCCTCAATTGAATGATATCAAAATTTTCCCCCCTCAGAACATTCATATAATGAATACACGTCGACTCCGGCAAGTCCACCACCACCGGTCACTTGATTTACAAATGTGGTGGTATCGACAAGCGTACCATCGAGAAGTTCGAGAAGGAGGCCCAGGAAATGGGTAAGGGTTCCTTCAAATACGCCTGGGTATTGGACAAACTTAAGGCTGAGCGTGAACGTGGTATCACCATCGATATTGCCCTATGGAAGTTCGAAACCGCCAAATACTACGTCACCATCATCGACGCTCCCGGCCACAGAGATTTCATCAAGAACATGATCACCGGAACCTCACAGGCCGACTGCGCCGTGCTCATCGTCGCCGCCGGTACCGGTGAGTTCGAAGCCGGTATCTCCAAGAACGGCCAGACCCGTGAGCACGCTCTGCTCGCTTTCACACTCGGTGTCAAGCAGCTGATCGTGGGTGTAAACAAAATGGACTCCACCGAGCCCCCATACAGCGAGCCCCGTTTCGAGGAAATCAAGAAGGAAGTGTCCTCATACATCAAAAAGATCGGTTACAACCCAGCTGCCGTCGCTTTCGTACCCATTTCTGGCTGGCACGGAGACAACATGCTGGAGGCATCTACCAAAATGCCCTGGTTCAAGGGATGGCAAGTGGAGCGCAAAGAAGGCAAGGCTGAAGGTAAATGCCTCATTGAGGCCCTCGACGCCATCCTTCCCCCAGCTCGTCCCACAGACAAGGCCCTGCGTCTTCCCCTGCAGGACGCATACAAAATCGGCGGTATTGGTACAGTGCCCGTAGGCAGAGTAGAAACTGGTGTTCTCAAACCCGGTACTATTGTCGTTTTCGCCCCCGCCAACATCACCACTGAAGTAAAATCTGTGGAGATGCACCACGAAGCTCTCCAAGAGGCTGTGCCCGGAGACAACGTAGGTTTCAANGTAAAGAACGTATCTGTTAAGGAATTGCGTCGTGGTTATGTCGCTGGTGACTCAAAGAACAACCCACCCAAAGGAGCTGCTGACTTCACCGCACAAGTTATTGTCCTCAACCACCCTGGACAAATCTCCAACGGCTACACACCCGTACTCGATTGCCACACAGCTCACATTGCCTGCAAGTTTGCCGAAATCAAAGAGAAGGTAGACCGTCGTTCCGGTAAATCGACTGAAGATAACCCCAAATCCATTAAATCTGGTGACGCTGCCATTGTAAACCTTGTACCTTCCAAACCCCTCTGTGTGGAAGCCTTCCAGGAATTCCCTCCTCTCGGTCGTTTCGCCGTGCGT-----------------------------------------------------------------------------------------------------------------------------------------------------------------------------------------------------------------------------------------------------------------------------------------------------------------------------------------------------------------------------------------------------------------------------------------------------------------------------------------------------------------------------------------------------------------------------------------------------------------------------------------------------------------------------------------------------------------------------------------------------------------------------------------------------------------------------------------------------------------------------------------------------------------------------------------------------------------------------------------------------------------------------------------------------------------------------------------------------------------------------------------------------------------------------------------------------------------------------------------------------------------------------------------------------------------------------------------------------------------------------------------------------------------------------------------------------------------------------------------------------------------------------------------------------------------------------------------------------------------------------------------------------------------------------------------------------------------------------------------------------------------------------------------------------------------------------------------------------------------------------------------------------------------------------------------------------------------------------------------------------------------------------------------------------------------------------------------------------------------------------------------------------------------------------------------------------------------------------------------------------------------------------------------------------------------------------------------------------------------------------------------------------------------------------------------------------------------------------------------------------------------------------------------------------------------------------------------------------------------------------------------------------------------------------------------------------------------------------------------------------------------------------------------------------------------------------------------------------------------CTGCACGGTCAAGACTTGCTGGATGAGGCTACCCAGTTTTCGCTCTGTGGGCGATTCATTGAAAGATCGCTTCGATGGTGCGTCACGGGTCATGATGCCCAATACAGAAATCGAAGCGCCCGT???ACAGCGAAATGACGTAGCGCCTCACAGAGTTCCACGAAGAGATCGGTACAGATTCCAACTCAGGCCGCACAATCCCGATCATAAGACACCGGGATCCAAAGACCTAGTGTACCTCGAATCATCGCCGGGTTTCTGTGAAAAGAACCCGAGGCTGGGCATTCCCGGCACGCACGGGCGTGCCTGCAACGATACGAGCATCGGCGTCGACGGCTGCGACCTGATGTGTTGCGGCCGTGGCTACCGGACCGAAACAATGTTCGTTGTGGAACGATGCAAT------------
	Junonia_coenia               -------------------------------------------------------------------------------------------------------------------------------------------------------------------------------------------------------------------------------------------------------------------------------------------------------------------------------------------------------------------------------------------------------------------------------------------------------------------------------------------------------------------------------------------------------------------------------------------------------------------------------------------------------------------------------------------------------------------------------------------------------------------------------------------------------------------------------------------------------------------------------------------------------------------------------------------------------------------------------------------------------------------------------------------------------------------------------------------------------------------------------------------------------------------------------------------------------------------------------------------------------------------------------------------------------------------------------------------------------------------------------------------------------------------------------------------------------------------------------------------------------------------------------------------TGAGCAGGTATAGTAGGAACTTCATTAAGTTTATTAATTCGAACTGAATTAGGAAACCCAGGATCATTAATTGGAGATGATCAAATTTATAATACTATTGTTACAGCTCATGCCTTTATTATAATTTTTTTTATAGTTATACCAATTATAATAGGAGGATTTGGTAATTGATTAGTACCTCTTATATTAGGAGCCCCTGATATAGCATTTCCACGAATAAATAATATAAGTTTTTGACTTCTACCCCCGTCATTAGTATTATTAATTTCTAGTAGAATTGTAGAAAATGGAGCAGGAACAGGATGAACAGTGTACCCCCCACTTTCATCTAATATTGCCCATGGAGGATCTTCAGTTGATTTAGCAATTTTCTCGCTTCACTTAGCAGGAATTTCTTCTATTTTAGGAGCTATTAATTTTATTACAACAATTATTAATATACGTGTAAATGGTATATCTTTTGATCAAATACCTTTATTTGTTTGAGCAGTAGGAATTACAGCATTATTATTAGTTCTTTCATTACCAGTATTAGCAGGAGCTATTACTATACTTTTAACAGATCGAAATATTAACACATCATTTTTTGATCCAGCTGGTGGAGGAGATCCAATTTTATATCAACATTTATTTTGATTTTTTGGTCACCCTGNNNNTTATATTTTAATTTTACCAGGATTTGGTATAATTTCCCATATTATTTCTCAAGAAAGAGGAAAAAAGGAAACCTTCGGATGTTTAGGAATAATTTATGCTATAATAGCAATTGGATTATTAGGATTTATTGTTTGAGCTCATCATATATTTACTGTAGGAATAGATATTGATACTCGAGCTTATTTTACATCAGCAACTATAATTATTGCTGTTCCCACAGGAATTAAAATTTTTAGTTGATTAGCTACATTACATGGAACACAAATTAATTATAGACCTTCTATATTATGAGGATTAGGATTTATTTTTCTATTTACAGTAGGTGGATTAACAGGAGTTGTTTTAGCAAACTCATCAATTGATATCACTTTACATGATACTTATTATGTAGTAGCCCATTTTCATTATGTTTTATCTATGGGAGCCGTATTTGCTATTATAGGAGGTTTTATTCATTGATATCCTTTATTCACAGGTTTAATAATAAATAATTATTTATTAAAAATTCAATTTATTTCTATATTTATTGGAGTAAATTTAACTTTTTTCCCCCAACATTTTTTAGGTTTAGC-TGGTATACCACGTCGTTATTCAGACTACCCAGATAGATTCGTTTCATGAAATATTATTTCATCCTTTGGATCATATATTTCTCTTATTTCTATAATAATAATTATTATTATTGTATGAGAATCAATAATTAATCAACGTATTATTTTATTCCCTTTAAATATACCTTCTTCAATTGAATGATACCAAAATCTTCCACCTTCAGAACACTCTTATAATGAAT-------------------------------------------------------------------------------------------------------------------------------------------------------------------CGTGGTATCACCATCGATATCGCCCTATGGAAGTTCGAAACCGCCAAATACTACGTCACCATCATCGACGCTCCTGGCCACAGAGATTTCATCAAGAACATGATCACCGGAACCTCACAGGCCGACTGCGCCGTGCTCATCGTCGCCGCCGGTACCGGTGAGTTCGAAGCCGGTATCTCCAAGAACGGTCAGACTCGTGAGCACGCTCTGCTCGCTTTCACACTCGGTGTCAAGCAGCTGATCGTAGGCGTCAACAAAATGGACTCCACCGAGCCCCCATACAGCGAGTCCCGTTTCGAGGAAATCAAGAARGAAGTGTCCTCTTACATCAAGAAGATCGGTTACAACCCAGCTGCCGTCGCTTTCGTACCCATTTCTGGCTGGCACGGAGACAACATGCTGGAGGCATCTACCAAAATGCCCTGGTTCAAGGGATGGCAAGTGGAGCGCAAAGAAGGCAAGGCTGAAGGTAAATGCCTCATTGAGGCCCTCGACGCCATCCTTCCCCCAGCTCGTCCCACAGACAAGGCCCTGCGTCTRCCCCTGCAGGACGTATACAAAATCGGCGGTATTGGTACAGTGCCCGTAGGCAGAGTGGAAACTGGTGTCCTCAAACCCGGTACCATTGTCGTTTTCGCCCCCGCCAACATCACCACTGAAGTAAAATCTGTGGAGATGCACCACGAAGCTCTCCAGGAGGCTGTGCCCGGAGACAACGTAGGTTTCAACGTAAAGAACGTGTCCGTCAAGGAATTGCGTCGTGGTTATGTCGCTGGTGACTCAAAGAACAACCCACCCAAAGGAGCTGCTGACTTCACCGCACAAGTCATTGTCCTCAACCACCCTGGTCAAATCTCCAACGGCTACACACCTGTGCTGGATTGCCACACAGCTCACATTGCCTGCAAGTTTGCCGAAATCAAAGAGAAGGTTGACCGTCGTTCTGGTAAATCGACTGAAGATAACCCCAAATCCATCAAATCTGGTGATGCTGCCATCGTAAACCTTGTACCTTCCAAACCCCTCTGYGTGGAGGCCTTCCAGGAATTCCCTCCTCTCGGTCG-------------------------------------------------------------------------------------------------------------------------------------------------------------------------------------------------------------------------------------------------------------------------------------------------------------------------------------------------------------------------------------------------------------------------------------------------------------------------------------------------------------------------------------------------------------------------------------------------------------------------------------------------------------------------------------------------------------------------------------------------------------------------------------------------------------------------------------------------------------------------------------------------------------------------------------------------------------------------------------------------------------------------------------------------------------------------------------------------------------------------------------------------------------------------------------------------------------------------------------------------------------------------------------------------------------------------------------------------------------------------------------------------------------------------------------------------------------------------------------------------------------------------------------------------------------------------------------------------------------------------------------------------------------------------------------------------------------------------------------------------------------------------------------------------------------------------------------------------------------------------------------------------------------------------------------------------------------------------------------------------------------------------------------------------------------------------------------------------------------------------------------------------------------------------------------------------------------------------------------------------------------------------------------------------------------------------------------------------------------------------------------------------------------------------------------------------------------------------------------------------------------------------------------------------------------------------------------------------------------------------------------------------------------------------------------------------------------------------------------------------------------------------------------------------------------------------------------------------------------------------------------GTTAAAACCTGCTGGATGAGGCTGCCCAGTTTTCGCTCTGTGGGCGATGCACTGAAAGATCGMTTCGATGGTGCATCACGGGTTATGATGCCCAATACAGAAATCGAAGCGCCCGT???ACAGCGAAACGACGTAGCGCCTCACAGAGTWCCACGAAGAGATCGGTACAGGTTCCAACTCAGRCCGCACAATCCCGATCAYAAGACACCGGGCTCCAAAGACCTAGTGTACCTCGAATCATCGCCGGGTTTCTGTGAAAAGAACCCGAGGCTGGGCATTCCCGGTACGCACGGGCGTGCCTGCAACGATACGAGCATCGGCGTCGACGGCTGCGATCTCATGTGTTGCGGCCGTGGCTACCGGACCGAAACAATGTTTGTTGTGGAACGATGCAATTGCACATTCCAC
	Junonia_erigone              -------------------------------------------------------------------------------------------------------------------------------------------------------------------------------------------------------------------------------------------------------------------------------------------------------------------------------------------------------------------------------------------------------------------------------------------------------------------------------------------------------------------------------------------------------------------------------------------------------------------------------------------------------------------------------------------------------------------------------------------------------------------------------------------------------------------------------------------------------------------------------------------------------------------------------------------------------------------------------------------------------------------------------------------------------------------------------------------------------------------------------------------------------------------------------------------------------------------------------------------------------------------------------------------------------------------------------------------------------------------------------------------------------------------------------------------------------------------------------------------------------------------------------------------TGAGCAGGTATAGTAGGAACTTCATTAAGTTTATTAATTCGAACTGAATTAGGAAATCCAGGATCATTAATTGGAGATGATCAAATTTATAATACTATTGTTACAGCTCATGCTTTTATTATAATTTTTTTTATAGTTATACCAATTATAATAGGAGGATTTGGTAATTGATTAGTACCTCTTATATTAGGTGCTCCTGATATGGCTTTCCCACGAATAAATAATATAAGATTTTGATTATTACCCCCATCATTAATTTTATTAATTTCTAGAAGAATTGTAGAAAATGGAGCAGGAACAGGTTGAACAGTGTACCCCCCACTTTCAGCTAATATCGCTCATGGAGGATCCTCAGTTGACTTAGCAATTTTTTCCTTACATTTAGCTGGAATTTCATCTATTTTAGGAGCTATTAATTTTATTACAACAATTATTAACATACGAATTAATGGTATATCATTTGACCAAATACCTCTATTTGTATGAGCAGTACGAATCACCGCTCTATTACTAGTTCTTTCTCTTCCAGTTTTAGCAGGAGCTATTACTATACTTCTTACAGATCGAAATATTAATACTTCATTTTTTGATCCTGCTGGTGGAGGAGATCCCATTTTATATCAACATTTATTTTGATTTTTTGGTNNNNNNNNNNNNNNNNNNNNNNNNNNNNNNNNNNNNGGAATAATTTCTCATATTATTTCCCAAGAAAGAGGAAAAAAAGAAACATTTGGATGCTTAGGAATAATTTATGCTATAATAGCAATTGGATTACTAGGATTTATTGTATGAGCTCATCACATATTTACAGTAGGAATAGATATTGATACACGAGCTTATTTTACATCAGCTACTATAATTATTGCTGTTCCAACAGGAATTAAAATTTTTAGTTGATTAGCTACATTACACGGAACACAAATTAATTATAGACCCTCTATATTATGAAGTTTAGGATTTATTTTTCTTTTTACTGTAGGTGGATTAACAGGAGTTGTTTTAGCAAATTCATCAATTGATATTACTCTTCACGATACTTACTATGTAGTAGCTCATTTTCATTATGTTTTATCAATAGGAGCTGTATTTGCAATTCTAGGAGGTTTTATTCATTGATATCCTTTATTTACAGGTTTAATAATAAATAATTATTTATTAAAAATTCAATTTATTTCCATATTCATTGGAGTAAATTTAACTTTTTTTCCCCAACATTTTTTAGGTTTAGC-TGGAATACCTCGTCGTTATTCAGATTATCCAGATAGTTTTGTATCGTGAAATATTATTTCATCCTTTGGATCATATATTTCACTTATTTCTATAATAATAATAATTATTATTATTTGAGAATCTATAATTAATCGACGTATTATTTTATTTTCTNTAAATATACCTTCCTCAATTGAATGATATCAAAATTTCCCTCCCTCAGGACATTTATATAATG----------------------------------------------------------------------------------------------------------------------------------------------------------------------CGTGGTATCACCATCGATATTGCCCTATGGAAGTTCGAAACCGCCAGATACTACGTCACCATCATCGACGCTCCCGGCCACAGAGATTTCATTAAGAACATGATCACCGGAACCTCACAGGCCGACTGCGCCGTGCTCATCGTCGCCGCCGGTACCGGTGAGTTCGAAGCCGGTATCTCCAAGAACGGCCAGACCCGTGAGCACGCTCTGCTCGCTTTCACACTCGGTGTCAAGCAGCTGATCGTGGGTGTCAACAAAATGGACTCCACCGAGCCCCCATACAGCGAACCCCGTTTCGAGGAAATCAAGAAGGAAGTGTCCTCTTACATCAAAAAGATCGGTTACAACCCAGCTGCCGTCGCTTTCGTACCCATTTCTGGCTGGCACGGAGACAACATGCTGGAGGCATCTACCAAAATGCCCTGGTTCAAGGGATGGCAAGTGGAGCGCAAAGAAGGCAAGGCTGAAGGTAAATGCCTCATTGAGGCCCTTGACGCCATCCTTCCCCCAGCTCGTCCCACAGACAAGGCCCTGCGTCTTCCCCTGCAGGACGTATACAAAATCGGCGGTATTGGTACAGTGCCCGTAGGCAGAGTAGAAACTGGTGTTCTCAAACCCGGTACTATTGTCGTTTTCGCCCCCGCCTACATCACCACTGAAGTAAAATCTGTGGAGATGCACCACGAAGCTCTCCAAGAGGCTGTGCCCGGAGACAACGTAGGTTTCAACGTAAAGAACGTATCTGTTAAGGAATTGCGTCGTGGTTATGTCGCTGGTGACTCAAAGAACAACCCACCCAAAGGAGCTGCTGACTTCACCGCACAAGTTATTGTCCTCAACCACCCTGGTCAAATCTCAAACGGCTACACACCCGTACTCGATTGCCACACAGCTCACATTGCCTGCAAGTTTGCCGAAATCAAAGAGAAGGTAGACCGTCGTTCYGGTAAATCTACTGAAGAGAACCCCAGATCCATCAAATCTGGTGATGCTGCCATCGTTAACATTGTACCTTCCANACCCCTCTGTGTGGAG------------------------------------------------------------------------------------------------------------------------------------------------------------------------------------------------------------------------------------------------------------------------------------------------------------------------------------------------------------------------------------------------------------------------------------------------------------------------------------------------------------------------------------------------------------------------------------------------------------------------------------------------------------------------------------------------------------------------------------------------------------------------------------------------------------------------------------------------------------------------------------------------------------------------------------------------------------------------------------------------------------------------------------------------------------------------------------------------------------------------------------------------------------------------------------------------------------------------------------------------------------------------------------------------------------------------------------------------------------------------------------------------------------------------------------------------------------------------------------------------------------------------------------------------------------------------------------------------------------------------------------------------------------------------------------------------------------------------------------------------------------------------------------------------------------------------------------------------------------------------------------------------------------------------------------------------------------------------------------------------------------------------------------------------------------------------------------------------------------------------------------------------------------------------------------------------------------------------------------------------------------------------------------------------------------------------------------------------------------------------------------------------------------------------------------------------------------------------------------------------------------------------------------------------------------------------------------------------------------------------------------------------------------------------------------------------------------------------------------------------------------------------------------------------------------------------------------------------------------------------------------------------------------------GTCAAGACTTGCTGGATGAGGCTACCCAGTTTTCGCTCTGTGGGCGATTCATTGAAAGATCGCTTCGATGGAGCGTCACGGGTCATGATGCCCAATACAGAAATCGAAGCGCCCGT???ACAGCGAAACGACGTAGCGCCTCATAGAGTTCCACGAAGAGATCGGTACAGATTCCAACTCAGGCCGCACAATCCCGATCATAAGACACCGGGATCCAAAGACCTAGTGTACCTCGAATCATCGCCGGGTTTCTGTGAAAAGAACCCGAGGCTGGGCATTCCCGGCACGCACGGGCGTGCCTGCAACGATACGAGTATCGGCGTCGACGGCTGCGAYCTGATGTGTTGCGGCCGTGGCTACCGGACCGAAACAATGTTCGTTGTGGAACGATGCAAC------------
	Junonia_hedonia              -------------------------------------------------------------------------------------------------------------------------------------------------------------------------------------------------------------------------------------------------------------------------------------------------------------------------------------------------------------------------------------------------------------------------------------------------------------------------------------------------------------------------------------------------------------------------------------------------------------------------------------------------------------------------------------------------------------------------------------------------------------------------------------------------------------------------------------------------------------------------------------------------------------------------------------------------------------------------------------------------------------------------------------------------------------------------------------------------------------------------------------------------------------------------------------------------------------------------------------------------------------------------------------------------------------------------------------------------------------------------------------------------------------------------------------------------------------------------------------------------------------------------------------------TGAGCAGGTATAGTAGGAACTTCATTAAGTTTATTAATTCGAACTGAATTAGGAAATCCAGGATCATTAATTGGAGATGATCAAATTTATAATACTATTGTTACAGCTCATGCTTTTATTATAATTTTTTTTATAGTTATACCAATTATAATAGGAGGATTTGGTAATTGATTAGTACCTCTTATATTAGGTGCTCCTGATATGGCTTTCCCACGAATAAATAATATAAGATTTTGATTATTACCCCCATCATTAATTTTATTAATTTCTAGAAGAATTGTAGAAAATGGAGCAGGAACAGGTTGAACAGTGTACCCCCCACTTTCAGCTAATATCGCTCATGGAGGATCCTCAGTTGACTTAGCAATTTTTTCCTTACATTTAGCTGGAATTTCATCTATTTTAGGAGCTATTAATTTTATTACAACAATTATTAACATACGAATTAATGGTATATCATTTGACCAAATACCTCTATTTGTATGAGCAGTAGGAATCACCGCTTTATTACTAGTTCTTTCTCTTCCAGTTTTAGCAGGAGCTATTACTATACTTCTTACAGATCGAAATATTAATACTTCATTTTTTGATCCTGCTGGTGGAGGAGATCCCATTTTATATCAACATTTATTTTGATTTTTTGGTNNNNNNNNNNNNNATATTTTAATTTTACCAGGATTTGGAATAATTTCTCATATTATTTCCCAAGAAAGAGGAAAAAAAGAAACATTTGGATGCTTAGGAATAATTTATGCTATAATAGCAATTGGATTACTAGGATTTATTGTATGAGCTCATCACATATTTACAGTAGGAATAGATATTGATACACGAGCTTATTTTACATCAGCTACTATAATTATTGCTGTTCCAACAGGAATTAAAATTTTTAGTTGATTAGCTACATTACACGGAACACAAATTAATTATAGACCCTCTATATTATGAAGTTTAGGATTTATTTTTCTTTTTACTGTAGGTGGATTAACAGGAGTTGTTTTAGCAAATTCATCAATTGATATTACTCTTCACGATACTTACTATGTAGTAGCTCATTTTCATTATGTTTTATCAATAGGAGCTGTATCTGCAATTCTAGGAGGTTTTATTCATTGATATCCTTTATTTACAGGTTTAATAATAAATAATTATTTATTAAAAATTCAATTTATTTCCATATTCATCGGAGTAAATTTAACTTTTTTTCCCCAACATTTTTTAGGTTTAGC-TGGAATACCTCGTCGTTATTCAGATTATCCAGATAGTTTTGTATCGTGAAATATTATTTCATCCCTTGGATCA----------------------------------------------------------------------------------------------------------------------------------------------------ACACGTCGACTCCGGCAAGTCCACCACCACCGGTCACTTGATTTACAAATGTGGTGGTATCGACAAGCGTACCATCGAGAAGTTCGAGAAGGAGGCCCAGGAAATGGGTAAGGGTTCCTTCAAATACGCCTGGGTATTGGACAAACTTAAGGCTGAGCGTGAACGTGGTATCACCATCGATATTGCCCTATGGAAGTTCGAAACCGCCAAATACTACGTCACCATCATCGACGCTCCCGGTCCCAGAGATTTCATTAAGAACATGATCACCGGAACCTCACAGGCCGACTGCGCCGTGCTCATCGTCGCCGCCGGTACCGGTGAGTTGGAAGCCGTGATCTCCATGAACGGCCAGACCCGTGAGCTCGCTCTGCTCGCTTTCACACTCGGTGTCAAGCAGCTGATCGTGGGTGTCAACAAAATGGACTCCACCGAGCCCCCATACAGCGAACCCCGTTTCGAGGAAATCAAGAAGGAAGTGTCCTCTTACATCAAAAAGATCGGTTACAACCCAGCTGCCGTCGCTTTCGTACCCATTTCTGGCTGGCACGGAGACAACATGCTGGAGGCATCTACCAAAATGCCCTGGTTCAAGGGATGGCAAGTGGAGCGCAAAGAAGGCAAGGCTGAAGGTAAATGCCTCATTGAGGCCCTTGACGCCATCCTTCCCCCAGCTCGTCCCACAGACAAGGCCCTGCGTCTTCCCCTGCAGGACGTATACAAAATCGGCGGTATTGGTACAGTGCCCGTAGGCAGAGTCGANNNNNNNNNNNNNNNNNNNNNNNNNNNNNNNNNNNNNNNNNNCGCCAACATCACCACTGAAGTAAAATCTGTGGAGATGCACCACGAAGCTCTCCAAGAGGCTGTGCCCGGAGACAACGTAGGTTTCAACGTAAAGAACGTATCTGTTAAGGAATTGCGTCGTGGTTATGTCGCTGGTGACTCAAAGAACAACCCACCCAAAGGAGCTGCTGACTTCACCGCACAAGTTATTGTCCTCAACCACCCTGGTCAAATCTCAAACGGCTACACACCCGTACTCGATTGCCACACAGCTCACATTGCCTGCAAGTTTGCCGAAATCAAAGAGAAGGTAGACCGTCGTTCCGGTAAATCGACTGAAGAGAACCCCAAATCCATCAAATCTGGTGATGCTGCCATCGTAAACCTTGTACCTTCCAAACCCCTCTGTGTGGAAGCCTTCCAGGAATTCCCTCCTCTCGGTCGTTTTCGC-----------------------------------------------------------------------------------------------------------------------------------------------------------------------------------------------------------------------------------------------------------------------------------------------------------------------------------------------------------------------------------------------------------------------------------------------------------------------------------------------------------------------------------------------------------------------------------------------------------------------------------------------------------------------------------------------------------------------------------------------------------------------------------------------------------------------------------------------------------------------------------------------------------------------------------------------------------------------------------------------------------------------------------------------------------------------------------------------------------------------------------------------------------------------------------------------------------------------------------------------------------------------------------------------------------------------------------------------------------------------------------------------------------------------------------------------------------------------------------------------------------------------------------------------------------------------------------------------------------------------------------------------------------------------------------------------------------------------------------------------------------------------------------------------------------------------------------------------------------------------------------------------------------------------------------------------------------------------------------------------------------------------------------------------------------------------------------------------------------------------------------------------------------------------------------------------------------------------------------------------------------------------------------------------------------------------------------------------------------------------------------------------------------------------------------------------------------------------------------------------------------------------------------------------------------------------------------------------------------------------------------------------------------------------------------------------------------------------------------------------------------------------------------------------------------------------------------------------------------------------CTGCACGGTCAAGACTTGCTGGATGAGGCTACCCAGTTTTCGCTCTGTGGGCGATTCATTGAAAGATCGCTTCGATGGAGCGTCACGGGTCATGATGCCCAATACAGAAATCGAAGCGCCCGT???ACAGCGAAACGACGTAGCGCCTCATAGAGTTCCACGAAGAGATCGGTACAGATTCCAACTCAGGCCGCACAATCCCGATCATAAGACACCGGGATCCAAAGACCTAGTGTACCTCGAATCATCGCCGGGTTTCTGTGAAAAGAACCCGAGGCTGGGCATTCCCGGCACGCACGGGCGTGCCTGCAACGATACGAGTATCGGCGTCGACGGCTGCGATCTGATGTGTTGCGGCCGTGGCTACCGGACCGAAACAATGTTCGTTGTGGAACGATGCAAC------------
	Junonia_hierta               -------------------------------------------------------------------------------------------------------------------------------------------------------------------------------------------------------------------------------------------------------------------------------------------------------------------------------------------------------------------------------------------------------------------------------------------------------------------------------------------------------------------------------------------------------------------------------------------------------------------------------------------------------------------------------------------------------------------------------------------------------------------------------------------------------------------------------------------------------------------------------------------------------------------------------------------------------------------------------------------------------------------------------------------------------------------------------------------------------------------------------------------------------------------------------------------------------------------------------------------------------------------------------------------------------------------------------------------------------------------------------------------------------------------------------------------------------------------------------------------------------------------------------------------TGAGCAGGTATAGTAGGAACTTCATTAAGTTTATTAATTCGAACTGAATTAGGAAATCCAGGATCATTAATTGGAGATGATCAAATTTATAATACTATTGTTACAGCTCATGCTTTTATTATAATTTTTTTCATAGTAATACCTATCATAATAGGAGGATTTGGTAATTGATTAGTACCCCTTATATTAGGAGCCCCAGATATAGCTTTCCCACGAATAAATAATATAAGATTTTGACTATTACCCCCATCATTAGTATTATTAATTTCTAGAAGAATTGTAGAAAATGGAGCAGGAACAGGATGAACAGTGTACCCCCCACTTTCATCTAATATTGCTCACGGAGGATCCTCAGTTGATTTAGCAATTTTCTCCCTTCATTTAGCGGGAATTTCTACTATTTTAGGAGCTATTAATTTTATTACAACAATTATTAATATACGAGTAAATGGAATATCTTTTGATCAAATACCTTTATTTGTTTGAGCTGTAGGAATTACAGCATTACTATTAGTTATTTCTTTACCGGTATTAGCTGGAGCTATTACTATACTTTTAACAGATCGAAATATTAATACTTCATTTTTTGATCCCGCTGGTGGAGGAGATCCAATTTTATACCAACATTTATTTTGATTTTTTGGTNCCCCAGAAGTTTATATTCTAATTTTACCAGGATATGGTATAATTTCACATATTATTTCCCAAGAAAGAGGAAAAAAAGAAACTTTCGGATGTTTAGGTATAATTTATGCAATAATAGCAATTGGATTATTAGGATTTATTGTTTGAGCTCATCATATATTTACTGTAGGAATAGATATTGATACACGAGCCTATTTTACATCAGCAACTATAATTATTGCTGTTCCTACAGGAATTAAAATTTTTAGTTGATTAGCTACATTACATGGAACACAAATCAATTATAGACCTTCTATATTATGAGGCTTAGGATTTATTTTTCTTTTTACAGTAGGTGGATTAACAGGAGTTGTTTTAGCAAATTCATCAATTGATATTACATTACATGATACTTATTATGTAGTAGCACATTTTCACTATGTTTTATCTATAGGAGCTGTATTTGCTATTATAGGAGGTTTTATTCATTGATATCCATTATTTACAGGTTTAATAATAAATAATTATTTATTAAAAATTCAATTTATCTCTATATTTATCGGAGTAAATTTAACCTTTTTCCCCCAACATTTTTTAGGTCCAGC-AGGTATACCTCGTCGTTATTCAGATTATCCAGATAGATTGGTTTCATGAAATATTATTTCATCTTTTGGATCATATATTTCCCTTATTTCTATAATAATAATAATCATTATTGTTTGAGAATCAATAATTAATCAACGTATTATTTTATTTCCTTTAAATATACCCTCCTCAATTGAATGATATCAAAATCTTCCACCATCAGAACACTCNTCTGATGAATACACGTCGACTCCGGCAAGTCCACCACCACTGGTCACTTGATTTACAAATGTGGTGGTATCGACAAACGTACCATCGAGAAGTTCGAGAAGGAGGCCCAGGAAATGGGTAAGGGTTCCTTCAAATATGCCTGGGTATTGGACAAACTGAAGGCTGAGCGTGAACGTGGTATCACCATCGATATCGCCCTATGGAAGTTCGAAACCGCCAAATACTACGTCACCATCATCGACGCTCCTGGCCACAGAGATTTCATCAAGAACATGATCACCGGAACCTCACAGGCCGACTGCGCCGTGCTCATCGTCGCCGCCGGTACCGGTGAGTTCGAAGCCGGTATCTCCAAGAACGGTCAGACTCGTGAGCACGCTCTGCTCGCTTTCACACTCGGTGTCAAGCAGCTGATCGTAGGCGTCAACAAAATGGACTCCACCGAGCCCCCATACAGCGAGTCCCGTTTCGAGGAAATCAAGAAGGAAGTGTCCTCTTACATCAAGAAGATCGGTTACAACCCAGCTGCCGTCGCTTTCGTACCCATTTCTGGCTGGCACGGAGACAACATGCTGGAGGCATCTACCAAAATGCCCTGGTTCAAGGGATGGCAAGTGGAGCGCAAAGAAGGCAAGGCTGAAGGTAAATGCCTCATTGAGGCCCTCGACGCCATCCTCCCCCCAGCTCGTCCCACAGACANGNCCCTGCGTCTTCCCCTGCAGGACGTATACANAATNGGCGGTATTGGTACNGTGCCCGTANGCNNAGTCGAAACTGGTGTCCTCAAACCCGGTACCATTGTCGTTTTCGCCCCCGCCAACATCACCACTGAAGTAAAATCTGTGGAGATGCACCACGAAGCTCTCCAGGAGGCTGTGCCCGGAGACAACGTAGGTTTCAACGTAAAGAACGTGTCCGTCAAGGAATTGCGTCGTGGTTATGTCGCTGGTGACTCAAAGAACAACCCACCCAAAGGAGCTGCTGACTTCACCGCACAAGTCATTGTCCTCAACCACCCTGGTCAAATCTCCAACGGCTACACACCTGTGCTGGATTGCCACACAGCTCACATTGCCTGCAAGTTTGCCGAAATCAAAGAGAAGGTTGACCGTCGTTCCGGTAAATCGACTGAAGAGAACCCCAAATCCATCAAATCTGGTGATGCTGCCATCGTAAACCTTGTACCTTCCAAGCCCCTCTGNGTGGAGGCCTTCCAAGAATTCCCTCCTCTCGGTCGTTTCGCCGTGCGT-----------------------------------------------------------------------------------------------------------------------------------------------------------------------------------------------------------------------------------------------------------------------------------------------------------------------------------------------------------------------------------------------------------------------------------------------------------------------------------------------------------------------------------------------------------------------------------------------------------------------------------------------------------------------------------------------------------------------------------------------------------------------------------------------------------------------------------------------------------------------------------------------------------------------------------------------------------------------------------------------------------------------------------------------------------------------------------------------------------------------------------------------------------------------------------------------------------------------------------------------------------------------------------------------------------------------------------------------------------------------------------------------------------------------------------------------------------------------------------------------------------------------------------------------------------------------------------------------------------------------------------------------------------------------------------------------------------------------------------------------------------------------------------------------------------------------------------------------------------------------------------------------------------------------------------------------------------------------------------------------------------------------------------------------------------------------------------------------------------------------------------------------------------------------------------------------------------------------------------------------------------------------------------------------------------------------------------------------------------------------------------------------------------------------------------------------------------------------------------------------------------------------------------------------------------------------------------------------------------------------------------------------------------------------------------------------------------------------------------------------------------------------------------------------------------------------------------------------------------------CTGCACGGTTAAGACCTGCTGGATGAGGCTGCCCAGTTTTCGCTCTGTGGGCGATGCACTGAAAGATCGCTTCGATGGTGCGTCACGTGTCATGATGCCCAATACAGAAATCGAAGCGCCCGT???ACAGCGAAACGACGTAGCGCCTCACAGAGTTCCACGAAGAGATCGGTACAGGTTCCAGCTCAGGCCGCACAATCCCGATCATAAAACACCGGGATCCAAAGACCTAGTGTACCTCGAATCATCGCCGGGTTTCTGTGAAAAGAACCCGAGGCTGGGCATTCCCGGCACGCACGGGCGTGCCTGCAACGATACGAGCATCGGCGTCGACGGCTGCGATCTCATGTGTTGCGGCCGTGGCTACCGGACCGAAACAATGTTTGTTGTGGAACGATGCAAT------------
	Junonia_iphita               -------------------------------------------------------------------------------------------------------------------------------------------------------------------------------------------------------------------------------------------------------------------------------------------------------------------------------------------------------------------------------------------------------------------------------------------------------------------------------------------------------------------------------------------------------------------------------------------------------------------------------------------------------------------------------------------------------------------------------------------------------------------------------------------------------------------------------------------------------------------------------------------------------------------------------------------------------------------------------------------------------------------------------------------------------------------------------------------------------------------------------------------------------------------------------------------------------------------------------------------------------------------------------------------------------------------------------------------------------------------------------------------------------------------------------------------------------------------------------------------------------------------------------------------TGAGCAGGTATAGTAGGAACCTCATTAAGTTTATTAATTCGAACCGAATTAGGAAATCCAGGATCATTAATTGGTGATGATCAAATTTATAATACCATTGTTACAGCTCATGCTTTTATTATAATTTTTTTTATAGTTATACCAATTATAATAGGAGGATTTGGTAATTGATTAGTACCCCTTATATTAGGTGCTCCTGATATAGCTTTCCCACGAATAAATAATATAAGATTTTGATTGTTACCCCCATCATTAATTTTATTAATTTCTAGAAGAATTGTAGAAAATGGAGCAGGAACAGGATGAACAGTGTACCCCCCACTCTCATCTAATATCGCCCATGGAGGATCTTCAGTTGATTTAGCAATCTTTTCCTTACATTTAGCTGGAATCTCATCTATTTTAGGAGCTATTAATTTTATTACAACAATTATTAATATACGAATTAATGGTATATCATTTGATCAAATACCTTTATTTGTATGAGCTGTAGGAATTACTGCTTTATTATTAGTTCTTTCTCTTCCAGTTTTAGCAGGAGCTATTACTATATTACTAACAGATCGAAATATTAATACTTCATTCTTTGATCCAGCTGGTGGAGGAGACCCCATTTTATATCAACATTTATTTTGATTTTTTGGTNNNNNNNNNNTTTATATTTTAATTTTACCAGGATTTGGTATAATTTCTCATATTATTTCCCAAGAAAGAGGAAAAAAAGAAACATTTGGGTGCTTAGGAATAATTTATGCTATAATAGCAATTGGATTATTGGGATTTATTGTATGAGCTCATCATATATTTACAGTAGGAATAGATATTGATACACGAGCTTACTTTACATCAGCTACTATAATTATTGCTGTTCCAACAGGAATTAAAATTTTTAGTTGATTAGCCACATTACATGGAACACAAATTAATTATAGACCTTCCATACTATGAAGTTTAGGTTTTATTTTTCTTTTTACTGTAGGTGGATTAACAGGAGTTGTTTTAGCAAATTCATCAATTGATATCACTCTTCATGATACTTATTATGTAGTAGCCCATTTTCATTATGTATTATCAATAGGAGCTGTATTTGCAATTTTAGGTGGTTTTATTCATTGATATCCTTTATTTACAGGTTTAATAATAAACAATTATTTATTAAAAATTCAATTTATTTCCATATTTATTGGAGTAAATCTAACTTTTTTTCCCCAACATTTTTTAGGATTAGC-TGGAATACCTCGTCGTTATTCAGATTATCCAGACAGTTTTGTATCATGAAATATTATTTCGTCTTTTGGATCTTACATTTCACTTATTTCTATAATAATAATAATTATTATTATTTGAGAATCTATAATTAATCAACGTATTATTTTATTTTCTTTAAATATACCTTCCTCAATTGAATGATATCAAAATTTCCCCCCCTCAGAACATTCATATAATGAAT-------------------------------------------------------------------------------------------------------------------------------------------------------------------CGTGGTATCACCATCGATATTGCCCTATGGAAGTTCGAAACCGCCAAATACTACGTCACCATCATCGACGCTCCCGGCCACAGAGATTTCATCAAGAACATGATCACCGGAACCTCACAGGCCGACTGCGCCGTGCTCATCGTCGCCGCCGGTACCGGTGAGTTCGAAGCCGGTATCTCCAAGAACGGCCAGACGCGTGAGCACGCTCTGCTCGCTTTCACACTYGGTGTCAAGCAGCTGATCGTAGGTGTCAACAAAATGGACTCCACCGAGCCCCCATACAGCGAGCCCCGTTTCGAGGAAATCAAGAAGGAAGTGTCCTCTTACATCAAAAAGATCGGTTACAACCCAGCTGCCGTCGCTTTCGTACCCATTTCTGGCTGGCACGGAGACAACATGCTGGAGGCATCTACCAAAATGCCCTGGTTCAAGGGATGGCAAGTGGAGCGCAAAGAAGGCAAGGCTGAAGGTAAATGCCTCATTGAGGCCCTCGACGCCATCCTTCCCCCAGCTCGTCCCACAGACAAGGCCCTGCGTCTTCCCCTGCAGTACGTATACAAAATCGGCGGTATTGGTACAGTGCCCGTAGGCAGAGTAGAAACCGGTGTCCTCAAACCCGGTACTATTGTCGTTTTCGCCCCCGCCAACATCACCACTGAAGTAAAATCTGTGGAGATGCACCACGAAGCTCTCCAAGAGGCTGTGCCCGGAGACAACGTAGGTTTCAACGTAAAGAACGTATCTGTTAAGGAATTGCGTCGTGGTTATGTCGCTGGTGACTCAAAGAACAACCCACCCAAAGGAGCTGCTGACTTCACCGCACAAGTTATTGTCCTCAAYCACCCTGGTCAAATCTCCAACGGCTACACACCTGTACTCGATTGCCACACAGCTCACATTGCCTGCAAGTTTGCCGAAATCAAAGAGAAGGTTGACCGTCGTTCCGGTAAATCGACTGAAGAGAACCCCAAATCCATCAGATCTGGTGATGCTGCCATCGTAAACCTTGTGCCTTCCAAACCCCTCTGTGTGGAAGCCTTCCAGGAATTCCCTCCTCTCGGT--------------------------------------------------------------------------------------------------------------------------------------------------------------------------------------------------------------------------------------------------------------------------------------------------------------------------------------------------------------------------------------------------------------------------------------------------------------------------------------------------------------------------------------------------------------------------------------------------------------------------------------------------------------------------------------------------------------------------------------------------------------------------------------------------------------------------------------------------------------------------------------------------------------------------------------------------------------------------------------------------------------------------------------------------------------------------------------------------------------------------------------------------------------------------------------------------------------------------------------------------------------------------------------------------------------------------------------------------------------------------------------------------------------------------------------------------------------------------------------------------------------------------------------------------------------------------------------------------------------------------------------------------------------------------------------------------------------------------------------------------------------------------------------------------------------------------------------------------------------------------------------------------------------------------------------------------------------------------------------------------------------------------------------------------------------------------------------------------------------------------------------------------------------------------------------------------------------------------------------------------------------------------------------------------------------------------------------------------------------------------------------------------------------------------------------------------------------------------------------------------------------------------------------------------------------------------------------------------------------------------------------------------------------------------------------------------------------------------------------------------------------------------------------------------------------------------------------------------------------------------------CCGCAGCTCGGAAATTCGTCGGATGAGGCTACCCAGTTTTCGCTCTGTGGGCGATTCATTGAAAGATCGCTTCGATGGTGCGTCACGGGTCATGATGCCCAATACAGAAATCGAAGCGCCCGT???ACAGCGAAACGACGTAGCGCCTCACAGAGTTCCACGAAGAGATCGGTACAGATTCCARCTCAGGCCGCACAATCCCGATCATAAGACACCGGGATCCAAAGACCTTGTGTACCTCGAATCATCACCGGGTTTCTGTGAAAAGAACCCGAGGCTGGGCATTCCCGGCACGCACGGGCGTGCCTGCAACGATACGAGCATCGGCGTCGACGGCTGCGACCTGATGTGTTGCGGCCGTGGCTACCGGACCGAAACAATGTTCGTTGTGGAACGATGCAATTGCACATTCCAC
	Junonia_lemonias             -------------------------------------------------------------------------------------------------------------------------------------------------------------------------------------------------------------------------------------------------------------------------------------------------------------------------------------------------------------------------------------------------------------------------------------------------------------------------------------------------------------------------------------------------------------------------------------------------------------------------------------------------------------------------------------------------------------------------------------------------------------------------------------------------------------------------------------------------------------------------------------------------------------------------------------------------------------------------------------------------------------------------------------------------------------------------------------------------------------------------------------------------------------------------------------------------------------------------------------------------------------------------------------------------------------------------------------------------------------------------------------------------------------------------------------------------------------------------------------------------------------------------------------------TGAGCAGGTATAGTAGGAACCTCATTAAGTTTATTAATTCGAACTGAATTAGGAAATCCAGGATCATTAATTGGCGATGATCAGATTTATAACACTATTGTTACAGCTCATGCTTTTATTATAATTTTTTTTATAGTTATACCAATTATAATAGGAGGATTTGGTAACTGATTAGTACCTCTTATATTAGGAGCTCCAGATATAGCTTTTCCACGAATAAATAATATAAGATTTTGATTATTACCCCCATCATTAGTATTATTAATTTCTAGTAGAATTGTAGAAAATGGAGCAGGAACAGGATGAACAGTGTACCCCCCACTCTCATCTAACATTGCCCACGGAGGATCTTCAGTTGATTTAGCAATTTTCTCTCTTCATTTAGCAGGAATTTCTTCTATTTTAGGAGCTATTAATTTTATTACAACAATTATTAATATACGAGTAAATGGTATATCTTTTGATCAAATACCTTTATTTGTTTGAGCTGTACGAATTACAGCATTATTATTAGTTCTTTCTTTACCAGTATTAGCTGGAGCTATTACCATACTTTTAACAGATCGAAATATTAATACTTCATTTTTTGATCCAGCTGGTGGAGGAGATCCCATCTTATACCAACACTTATTTTGATTTTTTGGTNNNNNNNNNNNNNNNNNNNNNNNNNNACCAGGNNNAGGTATAATTTCACACATTATTTCACAAGAAAGAGGAAAAAAAGAAACTTTTGGATGTTTAGGTATAATTTATGCAATAATAGCAATTGGATTATTAGGATTTATTGTTTGAGCTCACCATATATTTACNGTAGGAATAGATATTGATACACGAGCTTATTTTACATCAGCAACTATAATTATTGCCGTACCTACAGGAATTAAAATTTTTAGTTGATTAGCCACATTACATGGAACACAAATCAACTATAGACCTTCTATATTATGAGGTTTAGGATTTATTTTTCTTTTTACAGTAGGTGGATTAACAGGAGTGGTATTAGCAAACTCATCTATNGATATTACATTACATGACACTTATTATGTAGTAGCCCACTTCCATTATGTTTTATCTATAGGAGCTGTATTTGCCATTATAGGAGGATTAATTCACTGATATCCCTTATTTACAGGTTTAATAATAAATAATTATTTATTAAAAATTCAATTTATTTCAATATNTATTGGAGTAAATNTAACCTTTTTACCCCAACATTTCTTAGGTTTAGC-AGGTATACCACGTCGTNATTCAGATCATCCAGATAGATTTGTTTCATGAAATATTATTCCTCCTTTTGGATCATATATTTCTCTCATTACCATAATAATAATAATCATTATTGTTTGAGAATCAATACTTAATCAACGTATTATCTTATTCCCCTTAAATATACCTTCTTCAATTGAATGATATCAAAATCNNCCACCTTCAAGACACTCATATAGTGAA-ACACGTCGACTCCGGCAAGTCCACCACCACTGGTCACTTGATTTACAAATGTGGTGGTATCGACAAGCGTACCATCGAGAAGTTCGAGAAGGAGGCCCAGGAAATGGGTAAGGGTTCCTTCAAATACGCCTGGGTATTGGACAAACTTAAGGCTGAGCGTGAACGTGGTATCACCATCGATATCGCCCTATGGAAGTTCGAAACCGCCAAATACTACGTCACCATCATCGACGCTCCTGGCCACAGAGATTTCATCAAGAACATGATCACCGGAACCTCACAGGCCGACTGCGCCGTGCTCATCGTCGCCGCCGGTACCGGTGAGTTCGAAGCCGGTATCTCCAAGAACGGCCAGACTCGTGAGCACGCTCTGCTCGCTTTCACACTCGGTGTCAAGCAGCTGATCGTGGGCGTCAACAAAATGGACTCCACCGAGCCCCCATACAGCGAGTCCCGTTTCGAGGAAATCAAGAAGGAAGTGTCCTCTTACATCAAGAAGATCGGTTACAACCCAGCTGCCGTCGCTTTCGTACCCATTTCTGGCTGGCACGGCGACAACATGCTGGAGGCATCTACCAAAATGCCCTGGTTCAAGGGATGGCAAGTGGAGCGCAAAGAAGGCAAGGCTGAAGGTAAATGCCTCATTGAGGCCCTCGACGCCATCCTTCCCCCAGCTCGTCCCACAGACAAGGCCCTGCGTCTTCCCCTGCAGGACGTATACAAAATCGGCGGTATTGGTACAGTGCCCGTAGGCAGAGTGGAAACTGGTGTACTCAAACCCGGTACCATTGTCGTTTTCGCCCCCGCCAACATCACCACTGAAGTAAAATCTGTGGAGATGCACCACGAAGCTCTCCAGGAGGCTGTGCCCGGAGACAACGTAGGTTTCAATGTAAAGAACGTGTCCGTTAAGGAATTGCGTCGTGGTTATGTCGCTGGTGACTCAAAGAACAACCCACCCAAAGGAGCTGCTGACTTCACCGCACAAGTCATTGTCCTCAACCACCCTGGTCAAATCTCCAACGGCTACACACCCGTGCTGGATTGCCACACAGCTCACATTGCCTGCAAGTTTGCCGAAATCAAAGAGAAGGTTGACCGTCGTTCCGGTAAATCGACTGAAGAGAACCCCAAATCCATCAAATCTGGTGATGCTGCCATCGTAAACCTTGTACCTTCCAAACCCCTCTGTGTGGAGGCCTTCCAGGAATTCCCTCCTCTCGGTCGTTTCGCCGTGCGT-----------------------------------------------------------------------------------------------------------------------------------------------------------------------------------------------------------------------------------------------------------------------------------------------------------------------------------------------------------------------------------------------------------------------------------------------------------------------------------------------------------------------------------------------------------------------------------------------------------------------------------------------------------------------------------------------------------------------------------------------------------------------------------------------------------------------------------------------------------------------------------------------------------------------------------------------------------------------------------------------------------------------------------------------------------------------------------------------------------------------------------------------------------------------------------------------------------------------------------------------------------------------------------------------------------------------------------------------------------------------------------------------------------------------------------------------------------------------------------------------------------------------------------------------------------------------------------------------------------------------------------------------------------------------------------------------------------------------------------------------------------------------------------------------------------------------------------------------------------------------------------------------------------------------------------------------------------------------------------------------------------------------------------------------------------------------------------------------------------------------------------------------------------------------------------------------------------------------------------------------------------------------------------------------------------------------------------------------------------------------------------------------------------------------------------------------------------------------------------------------------------------------------------------------------------------------------------------------------------------------------------------------------------------------------------------------------------------------------------------------------------------------------------------------------------------------------------------------------------------CTGCACGGTTAAGACTTGCTGGATGAGGCTGCCCAGTTTTCGCTCTGTGGGCGATGCATTGAAAGATCGCTTTGATGGTGCGTCACGGGTCATGATGCCCAATACAGAAATCGAAGCGCCCGT???ACAGCGAAACGACGTAGCGCCTCACAGAGTTCCACGAAGAGATCGATACAGATTCCAACTCAGGCCGCACAATCCCGATCATAAGACACCGGGATCCAAAGACCTAGTGTACCTCGAATCATCGCCGGGTTTCTGTGAAAAGAACCCGAGGCTGGGCATTCCCGGCACGCACGGGCGTGCCTGCAACGATACGAGCATCGGCGTCGACGGCTGCGATCTCATGTGTTGCGGCCGTGGCTACCGGACCGAAACAATGTTTGTTGTGGAACGATGCAAT------------
	Junonia_orithya              -------------------------------------------------------------------------------------------------------------------------------------------------------------------------------------------------------------------------------------------------------------------------------------------------------------------------------------------------------------------------------------------------------------------------------------------------------------------------------------------------------------------------------------------------------------------------------------------------------------------------------------------------------------------------------------------------------------------------------------------------------------------------------------------------------------------------------------------------------------------------------------------------------------------------------------------------------------------------------------------------------------------------------------------------------------------------------------------------------------------------------------------------------------------------------------------------------------------------------------------------------------------------------------------------------------------------------------------------------------------------------------------------------------------------------------------------------------------------------------------------------------------------------------------TGAGCAGGTATAGTAGGAACATCATTAAGTTTATTAATTCGAACTGAATTAGGAAATCCAGGATCACTAATTGGAGATGATCAAATTTATAATACTATTGTTACAGCTCATGCTTTTATTATAATTTTTTTTATAGTAATACCAATTATAATAGGAGGATTTGGTAATTGATTAGTACCTCTTATACTAGGAGCCCCAGATATAGCTTTCCCACGAATAAATAATATAAGATTTTGATTATTACCCCCATCATTAGTATTATTAATTTCTAGTAGAATTGTAGAAAATGGAGCAGGAACAGGATGAACAGTGTACCCCCCACTTTCATCTAATATTGCTCATGGAGGATCCTCAGTTGATCTAGCAATTTTCTCTCTTCATTTAGCGGGAATTTCCTCTATTTTAGGAGCTATTAACTTTATTACAACAATTATTAATATACGAGTAAATGGTATATCTTTTGATCAAATACCTTTATTTGTTTGAGCTGTAGGAATTACAGCATTATTATTAGTTCTTTCTTTACCAGTATTAGCTGGAGCTATTACTATACTTTTAACTGATCGAAATATTAATACCTCATTTTTTGATCCAGCTGGTGGAGGAGACCCAATTTTATATCAACATTTATTTTGATTTTTTGGTCACCCTGAAGTTTATATTTTAATTTTACCAGGATTTGGTATAATTTCACATATTATTTCTCAAGAAAGAGGAAAAAAAGAAACTTTTGGGTGTTTAGGTATAATTTATGCAATAATAGCAATTGGACTATTAGGATTTATTGTTTGAGCTCATCATATATTTACTGTAGGAATAGATATTGATACACGAGCTTATTTTACATCAGCAACCATAATTATTGCTGTTCCTACAGGAATTAAAATTTTTAGTTGATTAGCTACATTACACGGAACACAAATTAATTATAGACCTTCTATATTATGAGGTTTAGGATTTATTTTTCTTTTTACAGTAGGTGGATTAACAGGAGTTGTTTTAGCAAATTCATCAATTGATATTACATTACATGATACTTATTATGTAGTAGCACATTTCCATTATGTTTTATCTATAGGAGCTGTATTTGCTATTATAGGAGGTTTTATTCACTGATATCCATTATTTACAGGTTTAATAATAAATAATTATTTATTAAAAATTCAATTTATTTCTATATTTATTGGAGTAAATTTAACATTTTTCCCTCAACATTTCTTAGGTTTAGC-AGGTATACCACGTCGTTATTCAGATTATCCAGATAGATTTGTTTCATGAAATATTATTTCATCTTTTGGATCATATATCTCTCTTATTTCTATAATAATAATAATTATTATTGTTTGAGAATCAATAATTAATCAACGTATTATTTTATTCCCTTTAAATATACCTTCTTCAATTGAATGATATCAAAATNTTCCACCCTCAGAACATTCATATAATGAATACACGTCGACTCCGGCAAGTCCACCACCACTGGTCACTTGATTTACAAATGTGGTGGTATCGACAAACGTACCATCGAGAAGTTCGAGAAGGAGGCCCAGGAAATGGGTAAGGGTTCCTTCAAATATGCCTGGGTATTGGACAAACTGAAGGCAGAGCGTGAACGTGGTATCACCATCGATATCGCCCTATGGAAGTTCGAAACCGCCAAATACTACGTCACCATCATCGACGCTCCTGGCCACAGAGATTTCATCAAGAACATGATCACCGGAACCTCACAGGCCGACTGCGCCGTGCTCATCGTCGCCGCCGGTACCGGTGAGTTCGAAGCCGGTATCTCCAAGAACGGTCAGACTCGTGAGCACGCTCTGCTCGCTTTCACACTCGGTGTCAAGCAGCTGATCGTNNGCGTCAACAAAATGGACTCCACCGAGCCCCCATACCGCGAGTCCCGTTTCGAAGAAATCNNGAAAGAAGTGTCCTCTTACATCAAGAAGATCGGTTACAACCCAGCTGCCGTCGCTTTCGTACCCATTTCTGGCTGGCACGGAGACAACATGCTGGAGGCATCTACCAAAATGCCCTGGTTCAAGGGATGGCAAGTGGAGCGCAAAGAAGGCAAGGCTGAAGGTAAATGCCTCATTGAGGCCCTCGACGCCATCCTTCCCCCAGCTCGTCCCACAGACAAGGCCCTGCGTCTTCCCCTGCAGGACGTATACAAAATCGGCGGTATTGGTACAGTGCCCGTAGGCAGAGTGGAAACTGGTGTCCTCAANCCCGGTACCATTGTCGTNTNCGCCCCCGCCAACATCACCACTGAAGTAAAATCTGTGGAGATGCACCACGAAGCTCTACAAGAGGCTGTGCCCGGAGACAACGTAGGTTTCAACGTAAAGAACGTGTCCGTCAAGGAATTGCGTCGTGGTTATGTCGCTGGTGACTCAAAGAACAACCCACCCAAAGGAGCTGCTGACTTCACCGCACAAGTCATTGTNCTTAACCACCCTGGTCAAATCTCCAACGGCTACACACCTGTGCTGGATTGCCACACAGCTCACATCGCCTGCAAGTTTGCCGAAATCAAAGAGAAGGTTGACCGTTGTTCCGGTAAATCAACTGAAGANAANCCCAAATTCATCNAATNNGGTGATGCTGCCNTCGTACACCTTGTNNCCTTNAAGNCCNTCTGT-----------------------------------------------------------------------------------------------------------------------------------------------------------------------------------------------------------------------------------------------------------------------------------------------------------------------------------------------------------------------------------------------------------------------------------------------------------------------------------------------------------------------------------------------------------------------------------------------------------------------------------------------------------------------------------------------------------------------------------------------------------------------------------------------------------------------------------------------------------------------------------------------------------------------------------------------------------------------------------------------------------------------------------------------------------------------------------------------------------------------------------------------------------------------------------------------------------------------------------------------------------------------------------------------------------------------------------------------------------------------------------------------------------------------------------------------------------------------------------------------------------------------------------------------------------------------------------------------------------------------------------------------------------------------------------------------------------------------------------------------------------------------------------------------------------------------------------------------------------------------------------------------------------------------------------------------------------------------------------------------------------------------------------------------------------------------------------------------------------------------------------------------------------------------------------------------------------------------------------------------------------------------------------------------------------------------------------------------------------------------------------------------------------------------------------------------------------------------------------------------------------------------------------------------------------------------------------------------------------------------------------------------------------------------------------------------------------------------------------------------------------------------------------------------------------------------------------------------------------------------------------------------------------------CCGCACGGTTAAGACCTGCTGGATGAGGCTGCCCAGTTTTCGCTCTGTGGGCGATGCACTGAAAGATCGCTTCGATGGTGCGTCACGGGTCATGATGCCCAATACAGAAATCGAAGCGCCCGT???ACAGCGAAACGAYGTAGCGCCTCATAGAGTTCCACGAAGAGATCGGTACAGGTTCCAACTCAGGCCGCACAATCCCGATCATAAGACACCGGGATCCAAAGACCTAGTGTACCTCGAATCATCGCCGGGTTTCTGTGAAAAGAACCCGAGGCTGGGCATTCCCGGCACGCACGGGCGTGCCTGCAACGATACGAGCATCGGCGTCGACGGCTGCGATCTCATGTGTTGCGGCCGTGGCTACCGGACCGAAACAATGTTTGTTGTGGAACGWTGCAAT------------
	Junonia_westermanni          -------------------------------------------------------------------------------------------------------------------------------------------------------------------------------------------------------------------------------------------------------------------------------------------------------------------------------------------------------------------------------------------------------------------------------------------------------------------------------------------------------------------------------------------------------------------------------------------------------------------------------------------------------------------------------------------------------------------------------------------------------------------------------------------------------------------------------------------------------------------------------------------------------------------------------------------------------------------------------------------------------------------------------------------------------------------------------------------------------------------------------------------------------------------------------------------------------------------------------------------------------------------------------------------------------------------------------------------------------------------------------------------------------------------------------------------------------------------------------------------------------------------------------------------TGAGCAGGTATAGTAGGAACTTCATTAAGTTTATTAATTCGAACTGAATTAGGAAATCCAGGATCATTAATTGGAGATGATCAAATTTATAATACTATTGTTACAGCTCATGCTTTTATTATAATTTTTTTTATAGTAATACCAATTATAATAGGAGGATTTGGTAATTGATTAGTACCTCTTATATTAGGAGCCCCAGATATAGCTTTCCCACGAATAAATAATATAAGATTTTGACTACTACCCCCATCATTAGTATTATTAATTTCTAGTAGAATTGTAGAAAATGGAGCAGGAACAGGATGAACAGTGTACCCCCCACTCTCATCTAATATTGCTCACGGAGGATCCTCAGTTGACTTAGCAATTTTCTCTCTTCATTTAGCGGGAATTTCTTCTATTTTAGGAGCTATTAATTTTATCACAACAATTATTAATATGCGAGTAAATGGAATATCTTTTGATCAAATACCTTTATTTGTCTGAGCTGTAGGACTTACAGCATTATTATTAGTTCTCTCTTTACCAGTATTAGCTGGAGCTATTACTATACTTCTAACAGATCGAAATATTAATACTTCATTTTTTGATCCAGCTGGTGGAGGAGATCCAATTTTATATCAACATTTATTTTGATTTTTTGGTCACCCTGAAGTTTATATTTTAATTTTACCAGGATTTGGTATAATTTCACATATTATTTCACAAGAAAGAGGAAAAAAAGAAACTTTTGGATGTTTAGGTATAATTTATGCAATAATAGCAATTGGATTATTAGGATTTATTGTTTGAGCCCATCATATATTTACTGTAGGAATAGATATTGATACACGGGCTTATTTTACATCAGCAACTATAATTATTGCTGTTCCCACAGGAATTAAAATTTTTAGTTGACTAGCTACATTACATGGAACACAAATCAATTATAGACCTTCTATATTATGAAGTTTAGGATTTATTTTTCTTTTTACAGTAGGCGGATTAACAGGAGTTGTTTTAGCAAATTCATCAATTGATATTACATTACATGATACTTATTATGTAGTAGCCCATTTCCATTATGTTTTATCTATAGGAGCTGTATTTGCTATTATAGGAGGATTTATTCACTGATATCCATTATTTACAGGATTAATAATAAATAATTATTTATTAAAAATCCAATTTATTTCTATATTTATTGGAGTAAATTTAACCTTTTTTCCCCAACATTTTTTAGGTTTAGC-AGGTATACCTCGTCGTNATACAGATTATCCAGATAGTTTTGTTTCATGAAATATCATTTCATGTTTTGGGTCCTATATTTCTCTTATTTCTATAATAATAATGATTATTATTGTTTGAGAATCAATGATTGATCGACGTATTATTTTATTCCCATTAAATATACCCTCCTCAATTGGATGATATCAAAATNTTCCACCTTCAGNACANTCCTACNATGNATACACGTCGACTCCGGCAAGTCCACCACCACTGGTCACTTGATTTACAAATGTGGTGGTATCGACAAACGTACCATCGAGAAGTTCGAGAAGGAGGCCCAGGAAATGGGTAAGGGTTCCTTCAAATATGCCTGGGTATTGGACAAACTTAAGGCTGAGCGTGAACGTGGTATCACCATCGATATCGCCCTATGGAAGTTCGAAACCGCCAAATACTACGTCACCATCATCGACGCTCCTGGCCACAGAGATTTCATCAAGAACATGATCACCGGAACCTCACAGGCCGACTGCGCCGTGCTCATCGTCGCTGCCGGTACCGGTGAGTTCGAAGCCGGTATCTCCAAGAACGGTCAGACTCGTGAGCACGCTCTGCTCGCTTTCACACTCGGTGTCAAGCAGCTGATCGTAGGCGTCAACAAAATGGACTCCACCGAGCCCCCATACAGCGAGTCCCGTTTCGAGGAAATCAAGAAGGAAGTGTCCTCTTACATCAAGAAGATCGGTTACAACCCAGCTGCCGTCGCTTTCGTACCCATTTCTGGCTGGCACGGCGACAACATGCTGGAGGCATCTACCAAAATGCCCTGGTTCAAGGGATGGCAAGTGGAGCGCAAAGAAGGCAAGGCTGATGGTAAATGCCTCATTGAGGCMCTCGACGCCATCCTTCCCCCAGCTCGTCCCACAGACAAGGCCCTGCGTCTTCCCCTGCAGGACGTATACAAAATCGGCGGTATTGGTACAGTGCCCGTAGGCAGAGTCGAGACTGGTGTCCTCAAACCAGGTACCATTGTCGTTTTCGCCCCCGCCAACATCACCACTGAAGTAAAATCTGTGGAGATGCACCACGAAGCTCTCCAGGAGGCTGTGCCCGGAGACAACGTAGGTTTCAACGTAAAGAACGTGTCCGTAAAGGAATTGCGTCGTGGTTATGTCGCTGGTGACTCAAAGAACAACCCACCCAAAGGAGCTGCTGACTTCACCGCACAAGTCATTGTCCTCAACCACCCTGGTCAAATCTCCAACGGCTACACACCTGTGCTGGATTGCCACACGGCTCACATTGCCTGCAAGTTTGCTGAAATCAAAGAGAAGGTTGACCGTCGTTCTGGTAAATCGACTGAAGAGAACCCCAAATCCATCAAATCTGGTGATGCTGCCATCGTAAACCTTGTACCTTCCAAACCCCTCTGCGTGGAGGCCTTCCAAGAATTCCCTCCTCTCGGTCGTTNGCNNGTGCGT-----------------------------------------------------------------------------------------------------------------------------------------------------------------------------------------------------------------------------------------------------------------------------------------------------------------------------------------------------------------------------------------------------------------------------------------------------------------------------------------------------------------------------------------------------------------------------------------------------------------------------------------------------------------------------------------------------------------------------------------------------------------------------------------------------------------------------------------------------------------------------------------------------------------------------------------------------------------------------------------------------------------------------------------------------------------------------------------------------------------------------------------------------------------------------------------------------------------------------------------------------------------------------------------------------------------------------------------------------------------------------------------------------------------------------------------------------------------------------------------------------------------------------------------------------------------------------------------------------------------------------------------------------------------------------------------------------------------------------------------------------------------------------------------------------------------------------------------------------------------------------------------------------------------------------------------------------------------------------------------------------------------------------------------------------------------------------------------------------------------------------------------------------------------------------------------------------------------------------------------------------------------------------------------------------------------------------------------------------------------------------------------------------------------------------------------------------------------------------------------------------------------------------------------------------------------------------------------------------------------------------------------------------------------------------------------------------------------------------------------------------------------------------------------------------------------------------------------------------------------GTGCACGGTTAAGACCTGCTGGATGAGGCTGCCCAGTTTTCGCTCTGTGGGTGATGCACTGAAAGATCGCTTCGATGGTGCGTCACGGGTCATGATGCCCAATACAGAAATCGAAGCGCCCGT???ACAGCGAAACGACGTAGCGCCTCACAGAGTTCCACGAAGAGATCGGTACAGGTTCCAACTCAGGCCGCACAATCCCGATCATAAGACACCGGGATCCAAAGACCTAGTGTACCTCGAATCATCGCCGGGTTTCTGTGAAAAGAACCCGAGGCTGGGCATTCCCGGCACGCACGGGCGTGCCTGCAACGATACGAGCATCGGTGTCGACGGCTGCGATCTCATGTGTTGCGGCCGTGGCTACCGGACCGAAACAATGTTTGTTGTGGAACGATGCAAT------------
	Kallima_inachus              -------------------------------------------------------------------------------------------------------------------------------------------------------------------------------------------------------------------------------------------------------------------------------------------------------------------------------------------------------------------------------------------------------------------------------------------------------------------------------------------------------------------------------------------------------------------------------------------------------------------------------------------------------------------------------------------------------------------------------------------------------------------------------------------------------------------------------------------------------------------------------------------------------------------------------------------------------------------------------------------------------------------------------------------------------------------------------------------------------------------------------------------------------------------------------------------------------------------------------------------------------------------------------------------------------------------------------------------------------------------------------------------------------------------------------------------------------------------------------------------------------------------------------------------TGAGCTGGAATAGTAGGAACTTCATTAAGTTTATTAATTCGAACTGAATTAGGAAATCCTGGATCTTTAATTGGAGATGATCAAATCTATAACACAATTGTTACAGCTCATGCTTTTATTATAATTTTTTTTATAGTTATACCCATTATAATTGGAGGATTTGGTAACTGATTAGTACCATTAATATTGGGAGCCCCAGATATAGCTTTCCCACGAATAAATAATATAAGATTTTGATTACTACCCCCATCATTAATCTTATTAATTTCTAGTAGAATTGTAGAAAATGGAGCAGGAACAGGATGAACAGTTTACCCCCCACTTTCATCTAATATTGCCCATGGAGGATCATCTGTTGATCTAGCAATTTTTTCTTTACATTTAGCGGGAATTTCTTCAATTTTAGGAGCAATTAATTTTATTACTACAATTATTAATATACGAGTTAATAATATATCCTTTGATCAAATACCATTATTTGTATGAGCTGTAGGTATTACAGCTTTATTACTTCTTTTATCTTTACCTGTATTAGCAGGAGCAATTACAATACTCCTTACTGATCGAAATATTAATACATCATTTTTTGATCCTGCTGGAGGAGGTGATCCAATTTTATATCAACATTTATTTTGATTTTTTGGTCACCCTGAAGTTTATATTTTAATTTTACCAGGATTTGGTATAATTTCTCACATTATTTCCCAAGAAAGAGGAAAAAAAGAAACTTTTGGATGTTTAGGAATAATTTATGCTATAATAGCAATTGGATTATTAGGATTTATTGTTTGAGCTCACCATATATTTACTGTAGGAATAGACATTGATACTCGAGCTTATTTTACTTCCGCAACTATAATTATTGCTGTACCAACTGGAATTAAAATTTTTAGATGATTAGCTACTCTTCACGGAACTCAAATTAATTATAGACCATCTATATTATGAAGATTAGGATTTATTTTTTTATTTACAGTAGGTGGTTTAACAGGAGTAGTATTAGCTAATTCATCAATTGATATTACACTACATGATACATATTATGTAGTTGCTCATTTTCATTATGTTTTATCTATAGGAGCTGTATTTGCTATTTTAGGGGGATTTGTTCATTGATACCCTTTATTTACAGGATTAACAATAAATAATTATCTATTAAAAATTCAATTTATTTCAATATTTATTGGAGTTAATTTAACATTTTTCCCACAACATTTTTTAGGGTTAGC-TGGTATACCACGTCGTTATTCAGATTATCCTGATAGATTTGTATCTTGAAATATTATTTCTTCATTTGGATCATATATTTCCCTTATTTCCATAATTATAATTATTATTATTATTTGAGAGTCTATAATTAATCAACGTCTTATTTTATTCCCATTAAATATACCATCTTCTATTGAATGATATCAAAATTTACCGCCCGCAGAACATTCGTATAATGAAT--------------------------------------------------------------------------------------------------------------------------------------------------------------------------------------------------------------------------------------------------------ATTTCATCAAGAACATGATCACCGGAACTTCACAGGCCGATTGCGCCGTRCTCATCGTCGCCGCCGGTACTGGTGAGTTCGAAGCCGGTATCTCAAAGAACGGTCAAACTCGTGAGCACGCTTTGCTCGCCTTCACACTCGGTGTCAAGCAGCTGATTGTGGGTGTCAACAAAATGGACTCTACTGAGCCCCCATACAGCGAACCCCGTTTCGAGGAAATCAAGAAAGAAGTATCTTCTTACATCAAAAAGATTGGTTACAACCCAGCTGCCGTCGCTTTCGTACCCATTTCTGGTTGGCACGGAGACAACATGTTGGAGGCATCTACCAAAATGCCATGGTTCAAGGGATGGCAAGTGGAGCGCAAAGAAGGCAAGGCTGAAGGTAAATGTCTTATTGAGGCCCTTGATGCCATCCTTCCCCCAGCTCGTCCCACAGACAAGGCCCTGCGTCTTCCCCTGCAGGACGTATACAAAATCGGTGGTATTGGTACAGTGCCAGTAGGCAGAGTTGAGACTGGTGTCCTCAAACCCGGTACCATTGTCGTCTTCGCCCCCGCCAACATCACCACTGAAGTAAAATCTGTGGAGATGCACCACGAAGCTCTCCAAGAGGCTGTGCCTGGAGACAATGTAGGTTTCAACGTAAAGAACGTATCTGTTAAGGAATTGCGTCGTGGTTATGTCGCTGGTGACTCAAAGAACAACCCACCCAAGGGAGCTGCAGACTTCACCGCACAAGTAATCGTGCTCAATCACCCCGGTCAAATCTCCAACGGCTACACACCCGTACTTGATTGCCACACAGCTCACATTGCCTGCAAGTTTGCCGAAATCAAAGAAAAGGTTGACCGTCGTTCTGGTAAATCGACTGAAGACAATCCCAAATCCATCAAATCTGGTGATGCTGCCATTGTAAACCTTGTACCTTCCAAACCCCTCTGTGTGGAATCCTTCCAAGAATTCCCACCTCTCGGTCGTTTCGCCGTGCGT-------------------------------------------------------------------------------------------------------------------------------------------------------------------------------------------------------------------------------------------------------------------------------------------------------------------------------------------------------------------------------------------------------------------------------------------------------------------------------------------------------------------------------------------------------------------------------------------------------------------------------------------------------------------------------------------------------------------------------------------------------------------------------------------------------------------------------------------------------------------------------------------------------------------------------------------------------------------------------------------------------------------------------------------------------------------------------------------------------------------------------------------------------------------------------------------------------------------------------------------------------------------------------------------------------------------------------------------------------------------------------------------------------------------------------------------------------------------------------------------------------------------------------------------------------------------------------------------------------------------------------------------------------------------------------------------------------------------------------------------------------------------------------------------------------------------------------------------------------------------------------------------------------------------------------------------------------------------------------------------------------------------------------------------------------------------------------------------------------------------------------------------------------------------------------------------------------------------------------------------------------------------------------------------------------------------------------------------------------------------------------------------------------------------------------------------------------------------------------------------------------------------------------------------------------------------------------------------------------------------------------------------------------------------------------------------------------------------------------------------------------------------------------------------------------------------------------------------------------------------------TTAAGACTTGCTGGATGAGGCTGCCTAGTTTTCGCTCCGTGGGGGATGCTTTAAAAGATCGCTTCGATGGAGCATCGCGGGTCATGATGCCGAATACAGAAATCGAAGCGCCCGT???ACAGCGAAACGACGCAGCGCCTCATAGAGTTCCACGAAGAGATCGGTACAGATTCCAACTTAGACCACACAATCCCGATCATAAAACACCGGGGGCCAAAGACCTAGTATACCTAGAATCATCACCGGGTTTCTGTGAAAAGAACCCGAGGCTGGGCATTCCCGGCACGCACGGGCGTGCCTGCAACGATACGAGTATCGGCGTCGACGGCTGCGATCTTATGTGTTGCGGCCGTGGTTACCGGACCGAAACAATGTTCGTTGTGGAACGATGCAAT------------
	Kallima_paralekta            GGAATGGAAGAAAAGGTTTCTGCAACCCTATCTGGTCTTGAAGGCGAACTCAAGGGTACTTTCTACCCTCTTACTGGTATGTCCAAGGAGACCCAGCAACAGCTCATTGATGACCACTTCCTCTTCAAGGAGGGTGACCGTTTCCTCCAGGCTGCCAATGCTTGCCGATTCTGGCCCACTGGCCGTGGTATCTACCACAATGAAAACAAGACCTTCCTTGTCTGGTGCAACGAAGAAGACCATCTCCGCCTTATCTCCATGCAGATGGGTGGTGACTTAAAGCAGGTATATGCAAGGCTAGTGAATGCCGTCAACGATATTGAGAAGAGGATTCCCTTCTCTCACAATGACCGTCTCGGTTTCCTGACCTTCTGCCCCACCAATTTGGGAACAACCGTTCGTGCTTCCGTGCACATCAAGCTTCCCAAGCTCGCGGCTGACAAGGCGAAGCTGGAGGAGGTCGCGTCGAAATACCACTTGCARGTGCGCGGAACCCGCGGCGAGCACACCGAAGCCGAGGGTGGTGTTTACGACATCTCCAACAAGAGGCGCATGGGTCTGACCGAGTACGATGCCGTCAAGGAGATGTACGATGGCAGCTTAGATTATTGTGTTGTAAAAATACCTAGATGGGATTTAGCNNNNNNNNNNNNNNTTAGTACCAAAATTGGGAGTTCTATGAAAAGTGTTGGAGAAGTAATGGCGATTGGTCGAAATTTTGAAGAAGCATTTCAAAAAGCTTTAAGAATGGTTGATGAAAATGTTAATGGTTTTGATCCTTATATTAAAAAAGTAAATGAAAACGAATTAAGAGAACCAACAGATAAGCGAATGTTCGTTTTAGCGGCTGCACTGAAAGAAAATTACACTGTAGAGAAACTTTATGAATTGACGAAAATTGATAGATGGTTTCTTGAAAAATTCAAAAATATTATTGACTATTATAAAATACTGGAATCCATAAATTCTGGTTCAATTACTTTTGAAATTTTAAAAAGTGCAAAACAGATTGGTTTCTCGGATAAGCAAATAGCTGCTGCAATAAAAAGTACGGAATTAGCTGTAAGAAAACTACGAGAAGAATTTAAAATTACACCGTTTGTTAAGCAAATTGACACTGTTGCCGCTGAATGGCCTGCTACTACTAATTATCTCTATWTAACATACAATGGCAGCACTCATGATTTGAAATTTTCGGAAGATTTCATAATGGTTTTAGGGTCGGGTGTGTATAGAATAGGAAGTTCCGTTGAATTCGATTGGTGCGCTGTGGGATGTCTAAGAGAATTAAAAAATCTAAATAAAAAAACCATTATGGTAAACTACAATCCTGAAACAGTTAGCACAGATTACGATATGAGCGACAGGTTGTATTTCGAAGAAATATCGTTTGAAGTGGTAATGGATATATATAACATAGAGAAACCGGATGGTGTTATCCTTTGT-------------------------------------TGAGCTGGTATAGTGGGAACTTCACTAAGTTTATTAATTCGAACTGAACTAGGAAATCCTGGATCTTTAATTGGAGATGATCAAATCTATAACACAATTGTTACAGCTCACGCTTTTATTATAATTTTTTTTATGGTTATACCCATTATAATTGGAGGATTTGGTAATTGATTAGTGCCATTAATATTAGGAGCCCCAGATATAGCCTTCCCACGAATAAACAATATAAGATTTTGATTGCTACCCCCATCATTAATCTTATTAATTTCTAGTAGAATTGTAGAAAATGGAGCAGGAACAGGATGAACAGTTTACCCCCCACTTTCATCTAATATTGCTCACGGAGGATCATCTGTTGACTTAGCAATTTTTTCTTTACATTTAGCGGGAATTTCTTCAATTTTAGGAGCAATTAATTTTATTACTACAATTATTAATATACGAGTTAATAATATATCTTTTGACCAAATACCATTATTTGTGTGAGCTGTGGGTATTACAGCTTTATTACTTCTTTTATCTTTACCTGTATTAGCGGGAGCAATTACCATACTTCTTACTGATCGAAATATTAACACATCATTTTTTGATCCTGCTGGAGGAGGTGATCCAATTTTATACCAACACTTATTTTGATTTTTTGGTNNNNNNNNNNNNNNNNNNNNNNTTTTACCAGGATTTGGTATAATTTCTCATATTATTTCTCAAGAAAGAGGGAAAAAAGAAACTTTTGGATGTTTAGGAATAATTTATGCTATAATAGCAATCGGATTATTAGGATTTATTGTTTGAGCTCACCATATATTTACCGTAGGAATAGATATTGATACTCGAGCTTATTTCACCTCTGCAACCATAATTATTGCTGTACCAACCGGAATTAAAATTTTCAGATGATTAGCTACTCTTCATGGAACTCAAATTAATTATAGACCATCTATATTATGAAGACTAGGATTTATTTTCTTATTCACAGTAGGTGGTTTAACAGGAGTAGTATTAGCTAATTCATCAATTGATATTACACTACATGATACATATTATGTAGTTGCTCATTTTCATTATGTTTTATCTATAGGAGCTGTATTTGCCATTTTGGGGGGATTTGTTCACTGATACCCCCTATTCACAGGATTAACAATAAATAATTATCTATTTAAAATTCAATTTATTTCAATATTTATTGGAGTTAATTTAACATTTTTTCCACAACATTTCTTAGGTTTAGC-TGGTATACCGCGTCGTTATTCAGACTATCCTGATAGATTTGTATCTTGAAACATTATTTCATCTTTTGGATCATATATTTCTCTTATTTCCATAATTATAATTATTATTATTATTTGAGAATTTATAATTAATCAACGTTTTATTTTATTCCCATTAAATATACCATCCTTTATTGAATGATATCAAAATTTACCGCCTGCAGAACATTTATACAATGAAT-------------------------------------------------------------------------------------------------------------------------------------------------------------------CGTGGTATCACCATTGATATCGCCCTATGGAAGTTCGAGACCGCCAAATACTATGTCACCATCATCGACGCTCCCGGTCACAGAGATTTCATCAAGAACATGATCACCGGAACTTCACAAGCCGATTGCGCCGTGCTCATCGTCGCCGCCGGTACTGGTGAGTTCGAAGCCGGTATCTCAAAGAACGGTCAAACTCGTGAGCACGCTTTGCTCGCCTTCACACTCGGTGTCAAGCAGCTGATTGTGGGTGTCAACAAAATGGATTCTACTGAGCCCCCATACAGCGAACCCCGTTTCGAGGAAATCAAGAAAGAAGTATCTTCTTACATCAAAAAGATTGGTTACAACCCAGCTGCCGTCGCTTTCGTACCCATTTCTGGTTGGCACGGAGACAACATGTTGGAGGCATCTACCAAAATGCCATGGTTCAAGGGATGGCAAGTGGAGCGCAAAGAAGGCAAGGCTGAAGGTAAATGTCTTATTGAGGCCCTTGATGCCATCCTTCCCCCAGCTCGTCCCACAGACAAAGCCCTGCGTCTTCCCCTGCAGGACGTATACAAAATCGGTGGTATTGGTACAGTGCCAGTAGGCAGAGTTGAGACTGGTGTCCTCAAACCCGGTACCATTGTCGTCTTCGCCCCCGCCAACATCACCACTGAAGTAAAATCTGTGGAGATGCACCACGAAGCTCTCCAAGAGGCTGTGCCTGGAGACAATGTAGGTTTCAACGTAAAGAACGTATCTGTTAAGGAATTGCGTCGTGGTTATGTCGCTGGTGACTCAAAGAACAACCCACCCAAGGGAGCTGCAGACTTCACCGCACAAGTAATCGTGCTCAATCACCCCGGTCAAATCTCCAACGGCTACACACCCGTACTTGATTGCCACACAGCTCACATTGCCTGCAAGTTTGCTGAAATCAAAGAAAAGGTTGACCGTCGTTCTGGTAAATCGACTGAAGACAATCCCAAATCCATCAAATCTGGTGATGCTGCCATCGTAAACCTTGTACCTTCCAAACCCCTCTGTGTGGAATCCTTCACAGAATTCCCACCTCTCGGTCG-------------TGTAGAATCAACTGGTGTTTTTACAACCACTGACAAGGCATCTGCTCACTTGGAAGGTGGTGCCAAGAAAGTCATTATCTCTGCTCCCAGTGCTGATGCACCCATGTTTGTTGTTGGTGTCAACTTAGAAGCTTATGATCCATCATTCAAAGTCATCTCTAATGCTTCTTGCACCACCAACTGCCTGGCTCCCCTTGCCAAGGTCATCCATGACAACTTTGAAATTATTGAGGGTTTGATGACAACTGTCCATGCTACTACTGCTACCCAGAAGACTGTTGATGGACCTTCTGGAAAGTTATGGCGTGATGGCCGTGGTGCACAACAGAACATTATTCCAGCTTCAACTGGTGCTGCTAAGGCTGTAGGTAAGGTAATTCCCGCTCTAAATGGAAAATTGACTGGTATGGCCTTCCGTGTGCCCGTCCCTAATGTATCAGTAGTCGACCTCACTGTTCGTTTGGGCAAACCTGCCAGTTATGATGCTATCAAACAAAAGGTTAAGGCAGCAGCCGAAGGACCATTGAAGGGCATTCTTGGATACACTGAAGACCAGGTTGTGTCCAGTGACTTCGTTGGCGATTCTCACTCTTCCATCTTTGACGCTGCTGCAGGTATCTCTCTAAATGAYAATTTTGTCAAGTTGATTAGCTGGTATGACAATGAATATGGCTACTCGAGCCGTGTTATCATCTAATCAAGGATAAATTAATCTTACCGTTTTTGGACATTGAATTACATACTTATGATTTAGGCATGGAAAACCGTGACGAAACTGACGATCAGGTCACAATTGATTGCGCTAACGCCATTAAAAAATAYAAYGTTGGCATTAAATGCGCTACTATCACACCTGATGAGRMAAGAGTAGARGAATTTAAGCTAAAGAAGATGTGGAAGAGTCCTAATGGAACAATTCGAAACATTCTCGGAGGAACTGTKTTTAGGGAGCCTATTATCTGTAAAAATATTCCACGTCTAGTCACTGGCTGGGAGAAGCCTATTATTATCGGACGTCATGCACATGCCGACCAATATAAAGGTACTGATTTTGTAGTTCCTGGAGAAGGGAAACTCGAACTTGTTTTCAGTCCACCATCTGGGGAACCAATAAAGTATGTAGTAAATGAATATAAAGGTCCCGGTGTAGCCCTTGGTATGTTTAATACAGATGCCTCTATTGTTGACTTTGCTCATTCATCGTTCAAATATGCTTTGGAAAGGAAATACCCTCTTTATTTGAGCACTAAGAATACTATTCTCAAAAAATATGACGGTCGTTTCAAGGATATCTTCCAAGAAATTTACGAGAAGGATTATAAGTCTCAATTCGACGCGGCAGGTATTTGGTATGAACACCGTTTGATTGACGATATGGTCGCCTATGCTATGAAATCCGAAATTAGAAGGTGTGGTTATGGAATTGGCAGACTGTGCTTTGCCGCTTCTTGCTGGAGTTTTGCCAACTGCCAACCCAGAGGATGCTTTCAAGGATGTAGCTGCGGCTTTTCTTGTTGGTGCTATGCCAAGAAGAGAAGGTATGGAGAGGAAAGACCTCCTTTCTGCGAATGTTCGCATATTCAAAGAACAAGGTCAGGCTCTTGACAAAGTTGCTCGTAAGGATGTCAAAGTTCTTGTGGTTGGTAACCCTGCAAACACAAATGCTTTGATTTGCTCAAAATATGCACCTTCAATACCTAAAGAAAACTTTACTGCAATGACTCGTCTCGATCAAAATCGTGCCCAATCTCAACTTGCTGCCAAACTTGGGGTACCTGTAAAGGATGTTAAAAATGTAATCATTTGGGGTAACCACTCATCCACCCAATTTCCCGATGCATCTAATGCTGTTGTTACATTTGGTGGAGCTGAGAAATCTGTTCCCGCAGTTATAAATGATGATGAATACTTGAAGACAACATTTGTGAGCACTGTACAAAAGCGTGGAGCAGCTGTTATTGCTGCTAGAAAAATGTCATCTGCATTGTCTGCTGCTAAGGCTGCCTCCGACCACATGAAGGACTGGTTCCAAGGCACTGGTGATCGTTGGGTWAGTATGGGCGTTGTATCAGATGGCTCATATGGCACMCCTAGAGATGTTGTATACTCATTCCSTTGTACTGTTAGTAAYGGAGGATGGTACCGAAGCGGGCGGCATGGTCATCGAAAGCATGCCATTGCCACAACCGGCTGACATTCCCGAAATCAAATTGTTTGGGAGATGGAGCTGTTATGATGTCCAGGTTTCAGATATGTCGCTGCAAGATTACATTTCAGTCAAGGAAAAATACGCTAAATACTTGCCACACTCGGCAGGCAGATACGCGCACAAGCGATTCCGTAAAGCTCAGTGCCCTATTGTTGAACGTCTGACCAATTCCCTGATGATGCACGGACGTAACAATGGAAAGAAATTGATGGCCGTGCGTATTGTTAAACATGCTTTTGAGATCATCCATCTTCTGACCGGAGAGAATCCCCTACAAGTCCTTGTGACAGCTATTATCAACTCTGGCCCTCGTGAAGATTCCACAAGAATCGGACGTGCTGGTACAGTACGTCGTCAAGCTGTGGATGTGTCGCCCCTGCGTCGTGTGAACCAAGCTATCTGGTTGTTGTGCACAGGAGCACGTGAAGCAGCATTCAGAAACATTAAGACAATTGCAGAGTGTGTTGCCGATGAGCTTATCAATGCTGCTAAGGGTTCATCAAACTCTTATGCTATTAAGAAAAAGGATGAGTTGGAGCGTG--CTGCACTGTTAAGACTTGCTGGATGAGGCTGCCTAGTTTTCGCTCCGTGGGGGATGCTTTAAAAGATCGCTTCGATGGAGCATCGCGGGTCATGATGCCGAATACAGAAATCGAAGCGCCCGT???ACAGCGAAACGAYGCAGCGCCTCATAGAGTTCCACGAAGAGATCGGTACAGATTCCAACTTAGACCACACAATCCCGATCATAAAACACCGGGGGYCAAAGACCTAGTATACCTAGAATCATCACCGGGTTTCTGTGAAAAGAACCCGAGGCTGGGCATTCCCGGCACGCACGGGCGTGCCTGCAACGATACGAGTATCGGCGTCGACGGCTGCGATCTTATGTGTTGCGGCCGTGGTTACCGGACCGAAACAATGTTCGTTGTGGAACGATGCAATAGCACATTCCAC
	Kaniska_canace               ------------------------------------------------------------------------------------------------------------------------------------------------------------------------------------------------------------------------------------------------------------------------------------------------------------------------------------------------------------------------------------------------------------------------------------------------------------------------------------------------------------------------------------------------------------------------------------------------------------------------------------------------------------------------------------------------------------------------------------------------------------------------------------------------------------------------------------------------------------------------------------------------------------------------------------------------------------------------------------------------------------------------------------------------------------------------------------------------------------------------------------------------------------------------------------------------------------------------------------------------------------------------------------------------------------------------------------------------------------------------------------------------------------------------------------------------------------------------------------------------------TAAAGATATTGGTACTTTATATTTTATTTTTGGAATTTGAGCAGGAATAGTAGGAACATCTCTTAGTTTACTAATTCGAACTGAATTAGGAAATCCAGGATCTCTAATTGGAGATGATCAAATTTATAATACTATTGTTACAGCTCATGCTTTTATTATAATTTTTTTTATAGTTATACCTATTATAATCGGAGGATTTGGTAATTGATTAATTCCATTAATATTAGGAGCACCTGATATAGCTTTTCCACGAATAAATAATATAAGATTTTGACTTCTTCCCCCCTCATTAATTTTATTAATTTCTAGTAGAATTGTTGAAAATGGAGCAGGAACAGGATGAACAGTTTATCCCCCTCTTTCATCAAATATTGCTCATAGAGGAGCTTCAGTAGATTTAGCAATCTTTTCCTTACATTTAGCTGGAATTTCATCAATTTTAGGAGCTATTAATTTTATTACAACAATTATTAATATACGAATTAATAATATATCATTTGATCAAATACCCTTATTTGTCTGAGCTGTAGGTATTACAGCCTTACTTCTTTTACTTTCTCTTCCTGTTTTAGCTGGAGCTATTACTATACTTCTTACAGATCGTAATATTAATACTTCATTTTTTGATCCTGCAGGAGGAGGAGATCCTATTTTATATCAACATTTATTTTGATTTTTTGGACATCCTGAAGTTTATATTTTAATTTTACCAGGATTTGGAATAATTTCCCATATTATTTCACAAGAAAGAGGAAAAAAAGAAACTTTTGGATGTTTAGGAATAATTTACGCTATAATAGCAATTGGACTATTAGGATTTATTGTGTGAGCTCATCATATATTTACAGTAGGAATAGATATTGATACTCGAGCTTATTTTACATCAGCAACAATAATTATTGCAGTACCAACAGGTATTAAAATTTTTAGATGATTAGCAACTTTACATGGAACTCAAATTAATTATAGACCTTCTATATTATGAAGATTAGGATTTATTTTTTTATTTACTGTTGGGGGATTAACAGGAGTTATTTTAGCTAATTCATCCATTGATATTACTCTTCACGATACTTATTATGTAGTAGCACATTTTCATTATGTTCTGTCTATAGGAGCTGTATTTGCTATTTTAGGAGGATTTATTCATTGATATCCATTATTTACCGGATTAATAATAAATAATTACTTATTAAAAATTCAATTTATTTCTATATTTATCGGTGTTAATTTAACTTTTTTCCCTCAGCATTTTTTAGGATTAGC-AGGTATACCTCGACGATATTCAGATTATCCAGATAGATTTATATCTTGAAATATTATTTCATCATTTGGATCTTATATTTCTCTTTTATCAATAATAATAATTATTATTATTATTTGAGAATCTATAATTAACCAACGAATTATTTTATTTTCATTAAATATACCATCATCTATTGAATGATATCAAAATCTTCCTCCATCTGAACATTCTTATAATGAATACACGTAGACTCCGGCAAGTCCACAACCACCGGTCACTTGATTTACAAATGCGGTGGTATCGACAAACGTACCATCGAGAAGTTCGAGAAGGAAGCCCAGGAAATGGGTAAGGGTTCCTTCAAGTATGCCTGGGTGTTGGACAAACTGAAGGCTGAGCGTGAACGTGGTATCACCATCGATATTGCTCTGTGGAAGTTCGAGACCGCTAAATACTACGTCACCATCATCGACGCTCCCGGTCACAGAGATTTCATCAAGAACATGATCACCGGAACTTCACAAGCCGATTGTGCTGTGCTCATCGTCGCTGCCGGTACTGGTGAGTTTGAAGCTGGTATTTCAAAGAACGGTCAAACCCGTGAGCACGCTCTGCTCGCCTTCACACTTGGTGTCAAGCAGCTGATTGTGGGTGTTAACAAAATGGACTCCACTGAGCCCCCTTACAATGAAAGCCGTTTCGAGGAAATCAAGAAAGAAGTATCCTCTTACATCAAAAAGATCGGTTACAACCCAGCTGCCGTCGCTTTCGTACCCATTTCTGGCTGGCACGGAGACAACATGCTGGAGGCATCCACCAAGATGCCCTGGTTCAAGGGATGGCAAGTGGAGCGTAAAGAAGGCAAAGCTGAAGGTAAATGCCTTATTGAGGCTTTGGATGCCATCCTTCCCCCAGCTCGTCCCACAGACAAAGCCCTGCGTCTTCCCCTGCAGGACGTTTACAAAATCGGTGGTATTGGTACAGTGCCAGTAGGCAGAGTTGAAACTGGTGTCCTCAAACCCGGTACTATTGTTGTTTTCGCTCCCGCCAACATCACCACTGAAGTAAAGTCCGTGGAGATGCACCACGAAGCCCTCCAAGAGGCYGTGCCCGGAGACAATGTTGGTTTCAACGTAAAGAACGTGTCTGTTAAGGAATTGCGTCGTGGGTATGTCGCTGGTGACTCCAAGAACAACCCMCCTAAGGGAGCTGCTGACTTCACYGCACAAGTCATTGTGCTCAACCACCCTGGTCAAATCTCCAATGGCTACACACCTGTGCTTGATTGTCACACTGCTCACATTGCCTGCAAGTTCGCTGAAATTAAAGAAAAGGTTGACCGTCGTTCTGGTAAATCCACTGAAGATAACCCTAAGTCCATCAAATCTGGTGACGCAGCCATTGTAAACCTCGTACCTTCCAAGCCCCTCTGTGTGGAGGCCTTCCAGGAATTCCCACCTCTAGGTCGTTTCGCTGTACGTTGTWGAATCAACAGGTGTCTTCACAACAACTGACAAGGCATCTGCTCATTTGGAAGGTGGTGCTAAAAAGGTCATTATCTCTGCTCCCAGTGCTGATGCACCAATGTTTGTTGTTGGTGTTAACTTGGAAGCYTATGATCCATCATACAAAGTTATCTCTAATGCTTCTTGCACTACCAACTGTCTGGCGCCCCTTGCCAAGGTCATCCATGACAACTTTGAAATTATTGAGGGTTTGATGACAACTGTTCAYGCTACTACTGCYACCCAGAAGACAGTTGATGGACCCTCTGGCAAGTTATGGCGTGATGGCCGTGGTGCKCAACAGAACATCATTCCGGCTGCAACTGGTGCTGCCAAGGCTGTAGGYAAGGTAATTCCCGCCCTAAATGGAAAGCTAACTGGTATGGCCTTCCGTGTGCCTGTTCCCAATGTATCGGTGGTWGACCTCACTGTCCGTCTTGGCAAACCCGCCAGTTATGATGCGATCAAACAAAAAGTTAAGGAAGCAGCTGAAGGCCCAATGAAGGGTATTTTGGGATACACTGAAGACCAGGTTGTATCTACTGACTTTGTTGGTGACTCTCACTCATCCATTTTTGATGCTGCTGCTGGTATCTCTCTCAATGACAACTTTGTCAAACTTATTAGCTGGTATGACAATGAATATGGCTACTCTAGCCGTGTCATT---------------------------------------------------------------------------------------------------------------------------------------------------------------------------------------------------------------------------------------------------------------------------------------------------------------------------------------------------------------------------------------------------------------------------------------------------------------------------------------------------------------------------------------------------------------------------------------------------------------------------------------------------------------------------------------------------------------------------------------------------------------------------------------------------------------------------------------------------------------------------------------------------------------------------------------------------------------------------------------------------------------------------------------------------------------------------------------------------------------------------------------------------------------------------------------------------------------------------------------------------------------------------------------------------------------------------------------------------------------------------------------------------------------------------------------------------------------------------------------------------GGAAGGTGCTGAAGTGGGCAGCATGGCCATCGACAGCATGCCATTGCCGCAACCGGCTGACATTCCCGAAATTAAACTGTTCGGGAGATGGAGCTGTTACGATGTCCAGGTTTCAGATATGTCGCTACAGGATTACATTTCAGTCAAGGAAAAATACGCCAAATACTTGCCACACTCGGCAGGTAGATACGCTCACAAGCGATTCCGTAAAGCCCAATGCCCTATTGTTGAACGTCTGACAAATTCATTGATGATGCATGGACGTAACAATGGAAAGAAACTGATGGCCGTGCGTATTGTTAAGCACGCTTTCGAGATCATCCATCTTCTTACTGGAGAAAATCCTCTTCAAGTTCTTGTGACAGCTATCATCAATTCTGGTCCTCGTGAAGATTCCACTAGGATCGGTCGTGCCGGTACAGTGCGTCGTCAAGCTGTGGATGTGTCGCCACTTCGTCGTGTGAACCAAGCTATCTGGTTGTTGTGCACAGGAGCACGTGAAGCAGCATTCAGAAACATTAAGACAATTGCAGAGTGTGTTGCTGATGAGCTTATTAATGCTGCTAAGGGTTCATCAAACTCTTATGCTATAAAGAAAAAGGATGAATTGGAGCGTG--ATGCACCGTTAAGACTTGTTGGATGAGGCTACCCAGTTTTCGCTCGGTGGGTGATGCATTGAAAGATCGCTTCGATGGAGCGTCCCGTGTCATGATGCCTAACACAGAAATCGAAGCGCCCGT???ACAGCGAAATGACGCAGCGCCTCACAGAGTACCAAGAAGAGATCGGTACAGATTCCAGCTTCGACCACACAATCCCGATCATAAAACACCGGGATCAAAAGACCTAGTCTACCTTGAATCATCACCGGGTTTTTGTGAGAAGAACCCGAGGCTGGGCATTCCCGGCACGCACGGGCGTGCCTGCAACGATACGAGCATCGGCGTCGACGGCTGCGACCTCATGTGTTGCGGTCGTGGTTACCGGACCGAAACAATGCTTGTTGTAGAACGATGCAATAGCACATTCCAC
	Melitaea_cinxia              GGAATGGAAGAGAAAGTTTCATCGACCCTGTCTGGCCTCGAGGGTGAACTCAAGGGTACCTTCTACCCCCTKACTGGCATGTCCAAGGAGACACAGCAGCAACTCATCGATGACCACTTCCTCTTCAAGGAGGGTGACCGTTTCCTCCAGGCTGCTAAYGCTTGCCGATTCTGGCCCACTGGCCGTGGTATCTACCACAACGAGAACAAGACCTTCCTCGTCTGGTGCAATGAAGAGGATCATCTCCGTATTATCTCTATGCAGATGGGTGGTGACTTGAAGCAAGTATACAAGAGGCTAGTGACTGCAGTCAATGATATTGAGAAGAGAATTCCTTTCTCCCATAATGACCGTCTCGGTTTCCTAACCTTCTGCCCCACTAATCTGGGTACGACCGTTCGTGCGTCCGTACACATCAAGCTGCCCAAACTCGCAGCAGACAAGGCAAAGCTTGAAGAAGTCGCTGCCAAATACCACTTGCAAGTCCGTGGAACCCGCGGTGAGCACACCGAGGCYGAGGGCGGAGTCTACGACATTTCCAATAAGAGGCGCATGGGTCTGACCGAGTACGACGCCGTCAAGGAGATGTACGACGGTAGCTTAGACTATTGTGTGGTAAAAATACCAAGATGGGATTTAGCCGAGTNNAATARAGTTAGTACCAAAATCGGAAGTTCTATGAAAAGTGTAGGTGAAGTAATGGCGATAGGTCGAAACTTTGAAGAAGCCTTTCAAAAAGCTTTAAGAATGGTTGACGAAAACGTTAATGGATTTGATCCCTATATTAAAAAAGCTAATGATAATGAACTCAGAGAACCTACAGACAAACGAATGTTCGTTTTAGCGGCCTCACTGAAAGAGAATTACACTGTTGAGAAACTTTATGAACTGACAAAAATTGATAGATGGTTTCTTGAAAAATTAAAAAATATAATCGATTATTATAAAATATTAGAATCCATAGATTCTGGCTCAATAAGTTTTGAAATTTTAAAACGTGCAAAACAAATAGGATTTTCGGATAAACAAATAGCTGCTGCAATAAAAAGTACAGAATTAGCTGTTAGAAAATTACGAGAAGAATATAAAATTACACCATGCGTTAAACAAATTGATACAGTTGCTGCAGAATGGCCCGCTACTACTAATTATCTATATCTAACGTATAAYGGGAGTGCCCATGATTTAGAATTTTCAGAAGATTTCATAATGGTTTTAGGATCAGGTGTTTATAGAATAGGCAGTTCAGTGGAATTCGATTGGTGTGCTGTAGGTTGTCTGAGAGAACTGAAAAATCAAAATAAAAAAACCATTATGGTAAATTACAATCCTGAAACTGTAAGTACAGATTACGACATGAGTGACAGGTTATATTTCGAAGAAATATCATTTGAAGTTGTAATGGATATTTATAATATAGAAAAACCGGACGGTGTAATTCTGTGT-------------------------------------TGAGCAGGTATGTTAGGAACCTCATTAAGACTTTTAATTCGAACTGAGTTAGGAAATCCCGGATCTTTAATTGGAGATGATCAAATTTATAATACTATTGTTACTGCCCATGCTTTTATTATAATTTTTTTTATAGTTATACCTATTATAATTGGGGGATTTGGAAACTGATTAATTCCATTAATATTAGGAGCTCCTGATATGGCATTCCCTCGAATAAATAATATAAGATTTTGATTACTTCCCCCATCATTAATATTATTAATTTCTAGAAGAATTGTAGAAAATGGAGCAGGTACAGGGTGAACAGTTTATCCCCCACTTTCATCTAACATCGCTCATAGAGGATCTTCTGTTGATTTAGCAATCTTTTCATTACATTTAGCCGGAATTTCATCAATTTTAGGAGCTATTAATTTCATTACTACAATTATTAATATACGTATTAACAATATATCATTCGACCAAATACCCCTATTTGTTTGAGCTGTAGGTATTACAGCAGTTTTACTACTTTTATCTTTACCAGTACTGGCCGGAGCAATTACAATACTTTTAACCGATCGTAATATTAATACCTCATTTTTTGATCCTGCCGGAGGAGGAGATCCTATTTTATATCAACACTTATTTTGATTTTTTGGTNNNNNNGAAGTATATATTTTAATTTTACCAGGATTTGGTATAATTTCTCATATTATTTCTCAAGAAAGTGGAAAAAAAGAAACTTTTGGATGTTTAGGTATAATTTATGCAATAATAGCAATCGGATTATTAGGATTTATCGTTTGAGCTCACCACATATTTACAGTAGGAATAGATATTGATACTCGAGCTTATTTTACATCAGCAACTATAATTATTGCTGTACCAACAGGAATCAAGATTTTCAGTTGATTAGCAACTTTACATGGAACACAAATTAATTATAGACCCTCTATATTATGAAGTTTAGGTTTTATTTTTTTATTTACTGTAGGGGGATTAACAGGAGTTGTATTAGCTAATTCATCAATTGACATTACTTTACACGATACATATTATGTAGTAGCACATTTTCATTATGTTTTATCTATAGGTGCTGTATTTGCTATTATAGGAGGATTTATTCATTGATATCCTTTATTTACAGGACTAATAATAAATAATTATTTATTAAAAATCCAATTTATTTCAATATTTATTGGTGTAAATTTAACTTTTTTTCCACAACACTTTTTAGGTTTAGC-AGGAATACCTCGACGATATTCAGACTATCCTGATAGATTTATATCATGAAATATTATTTCATCATTTGGTTCATATATTTCACTTATCTCTACAATAATAATAATAATAATTATCTGAGAATCAATAATTAACCAACGTATAATTTTATTCCCACTAAATATACCCACTTCAATCGAATGATATCAAAATTTACCCCCATCAGAACATTCATATAATGAATACACGTCGACTCCGGCAAGTCCACGACCACCGGTCACTTGATCTACAAATGCGGTGGTATCGACAAGCGTACCATCGAGAAGTTCGAAAAGGAGGCCCAGGAAATGGGCAAGGGGTCCTTCAAATATGCCTGGGTATTAGACAAACTGAAGGCTGAGCGAGAACGTGGTATCACGATCGATATCGCTCTATGGAAGTTCGAAACCGCCAAATACTACGTCACCATCATCGACGCTCCTGGCCACAGAGATTTCATCAAGAACATGATCACCGGAACCTCKCAGGCCGATTGCGCCGTGCTTATCGTCGCTGCCGGTACTGGTGAATTCGAAGCCGGTATCTCAAAGAACGGCCAGACCCGTGAGCACGCTCTGCTCGCTTTCACTCTCGGTGTCAAGCAACTGATAGTCGGCGTCAACAAAATGGACTCAACTGAACCCCCTTACAGTGAGTCCCGTTTCGAGGAAATCAAGAAGGAAGTTTCTTCCTACATCAAGAAGATCGGTTACAACCCAGCTGCCGTCGCTTTCGTACCCATTTCTGGCTGGCACGGAGACAACATGCTGGAGCCATCCACCAAAATGCCTTGGTTCAAGGGATGGCAAGTGGAGCGTAAAGAAGGCAAGGCTGAAGGTAAGTGCCTTATTGAGGCTCTGGATGCCATCCTTCCTCCAGCGCGTCCCACAGACAAGGCTCTGCGTCTTCCCCTGCAGGACGTCTACAAAATCGGTGGTATTGGTACGGTGCCAGTAGGCAGAGTTGAGACTGGTGTTCTCAAACCTGGTACCATTGTCGTCTTCGCTCCCGCCAAYATCACCACTSAAGTCAAGTCTGTGGAGATGCACCACGAAGCTCTCCAAGAGGCCGTACCTGGAGACAATGTTGGTTTCAACGTAAAGAACGTTTCCGTCAAGGAATTGKGTCGTGGTTACGTCGCTGGCGACTCAAAGAACAATCCACCCAAGGGAGCTGCCGACTTCACCGCTCAAGTCATTGTGCTCAACCACCCCGGTCAAATCTCCAATGGCTACACACCAGTACTTGATTGTCACACAGCCCACATTGCTTGCAAGTTTGCTGAAATCAAAGAGAAGGTTGACCGTCGTTCTGGTAAATCAACTGAGGAAAATCCCAAATCCATCAAATCTGGTGATGCTGCCATCGTCAACCTCGTACCTTCCAAGCCCCTCTGTGTTGAGGCCTTCCAAGAATTCCCACCTCTCGGCCG---------------------------------------CCACGGATAAGGCATCTGCTCATTTGGAAGGTGGAGCTAAGAAAGTAATTATCTCTGCTCCCAGTGCTGACGCACCCATGTTTGTCGTTGGTGTTAACTTGGAAGCCTAYGATCCATCATACAAAGTCATCTCTAATGCTTCCTGCACAACTAACTGTTTGGCTCCCCTTGCCAAGGTCATCCATGACAACTTTGAAATTGTTGAGGGTTTGATGACTACTGTTCATGCTACTACTGCTACCCAGAAGACTGTCGACGGTCCCTCTGGCAAGTTATGGCGTGATGGTCGTGGTGCCCAACAAAATATCATTCCCGCTTCAACTGGTGCCGCTAAAGCTGTAGGCAAAGTTATTCCTGCACTCAATGGTAAACTCACTGGTATGGCCTTCCGTGTGCCAGTTCCTAATGTATCTGTAGTTGACCTTACTGTGCGTCTTGGCAAACCAGCCAGCTACGATGCCATCAAGCAAAAGGTTAAGGAAGCAGCTGAAGGACCCTTGAAGGGTATTCTTGGATACACCGAAGACCAAGTTGTATCTACTGACTTTGTYGGTGATTCCCACTCTTCTATCTTTGATGCTGCTGCTGGTATCTCTCTAAAYGATAACTTTGTCAAGCTT---------------------------------------------ATCTTATCAAGGATAAATTAATCTTACCATTTTTGGATATTGAATTACATACTTACGATTTGGGAATGGAATACCGTGACAAAACGGATGACCAGGTGACAATCGATTGTGCTAACGCTATCAAGAAATACAATGTTGGTATTAAGTGCGCTACTATTACGCCAGATGAAAAAAGAGTAGAAGAATTTAATTTGAAAAAGATGTGGAGAAGTCCTAATGGAACAATCCGTAATATCCTTGGAGGAACTGTTTTCCGAGAGGCAATCATCTGTAAGAATATTCCTCGTCTAGTTACGGGRTGGGAGAAGCCCATTATAATCGGACGTCATGCACACGCTGATCAATATAAGGCTACTGACTTTGTCGTTCCTGGCGAAGGCAAACTTGAACTCGTGTTCACTCCGCCGTCTGGTGAACCAGTAAAGTACGTTGTAAATGAATACAAAGGTCCCGGTGTCGCTCTTGGTATGTTCAATACAGATGCCTCTATTATTGACTTTGCTCATTCTTCATTCAAATATGCATTGGATAGGAAATACCCACTTTACTTAAGCACTAAGAACACTATTCTCAAAAAATATGACGGTCGTTTCAAGGATATTTTCCAAGAAATTTATGAAAAAGATTATAAGAGTCAATTTGAAGCCGCCGGTATCTGGTATGAACATCGTTTGATCGACGATATGGTCGCTTATGCTATGAAGTCTGAATTTAGAAGGAGTTGTTATGGAATTGGCAGATTGTGCTTTGCCCCTTCTCGCTGGAGTTTTGCCCACTGCTAACCCTGAGGAGGCTTTCAAGGATGTAGCTGCTGCCTTCCTAGTTGGTGCTATGCCCAGAAGAGAAGGCATGGAAAGAAAGGACCTTCTTTCTGCCAATGTACGTATTTTCAAAGAACAGGGTCAAGCACTTGACAAAGTAGCTCGCAAGGATGTCAAGGTTCTTGTAGTTGGTAATCCTGCAAATACAAATGCTTTGATTTGCTCTAAATATGCCCCCTCTATACCTAAAGAAAACTTTACTGCTATGACTCGTCTTGACCAAAATCGTGCCCAATCTCAGTTGGCTGCCAAACTTGGGGTACCTGTAAAGGATGTTAAAAATGTTATCATTTGGGGTAACCACTCATCCACTCAATTCCCTGATGCATCAAATGCTGTTGTTACAATTGGTGGAGTACAGAAATCTGTACCAGAAGCTATAAATGATGATGAATTTTTGAAGACTGCCTTTGTAACCACTGTACAAAAACGTGGAGCAGCTGTCATTGCTGCTAGAAAAATGTCATCTGCATTGTCTGCCGCTAAAGCGGCATCTGATCACATGAGGGACTGGTTCCTTGGCACTGGTGATCGTTGGGTGAGCATGGGTGTGGTGTCTGATGGGTCATATGGCACACCAAGGGATGTTGTATATTCATTCCCCGTTACTATTAGTAATGGC---TGATGCTGAAGCGGGCAGCATGGCTGTTGAAAGCATGCCATTGCCACAACCCGCTGACATTCCGGAGATTAAATTGTTCGGAAGATGGAGTTGTTACGATGTCCAGGTTTCRGATATGTCCCTGCAAGATTACATTTCAGTAAAGGAAAAATACGCTAAGTACTTGCCTCACTCTGCAGGCAGATACGCACACAAGCGATTCCGTAAAGCTCAGTGCCCAATTGTTGAACGTCTGACAAACTCCCTGATGATGCATGGACGCAATAATGGTAAGAAGCTGATGGCAGTGCGTATCGTTAAGCACGCATTTGAGATCATCCATCTACTGACTGGGGAAAATCCCCTCCAAGTTCTTGTGACGGCCATTATCAACTCTGGACCTCGTGAAGATTCGACGAGAATCGGTCGTGCCGGTACAGTACGTCGTCAAGCTGTGGACGTCTCTCCTCTGCGTCGTGTGAACCAGGCTATCTGGTTGTTGTGCACCGGAGCACGGGAAGCAGCTTTCAGAAACATCAAGACAATTGCTGAGTGCGTCGCTGATGAGCTTATCAACGCTGCTAAGGGTTCATCAAACTCTTACGCTATCAAGAAGAAGGATGAGTTAGAACGTG--CTGTGCCGTCAAGATCCGTCGGATGAGGTCGCCTAGTTTCCGCTCCGTGGGTGATGCTCTTAAAGACCGCTTTGATGGGGCTTCACGGGTCATGATGCCAAGTACAGAGAGTGACGTGCCCTTAAGACAGCGAAACGATGCAGCACCACACAGAATTCCACGACGAGATCGTTATAGGTTCCAACTCCGTCCACTTAATCCTGATCATAAAACACCGGGCACTAAAGACCTAGTGTACCTAGAACCATCGCCAGGTTTCTGTGAAAAAAACACAAGGCTGGGGATTCCCGGCACGCATGGGCGTGCTTGTAACGACACGAGCATAGGTGTCGACGGCTGCGATCTTATGTGTTGCGGCCGTGGTTACAGGACCGATACGATGTGCGTTGTGGAACGATGCAAT------------
	Nymphalis_vaualbum          -------------------------------------------------------------------------------------------------------------------------------------------------------------------------------------------------------------------------------------------------------------------------------------------------------------------------------------------------------------------------------------------------------------------------------------------------------------------------------------------------------------------------------------------------------------------------------------------------------------------------------------------------------------------------------------------------------------------------------------------------------------------------------------------------------------------------------------------------------------------------------------------------------------------------------------------------------------------------------------------------------------------------------------------------------------------------------------------------------------------------------------------------------------------------------------------------------------------------------------------------------------------------------------------------------------------------------------------------------------------------------------------------------------------------------------------------------------------------------------------------------------------------------------------TGAGCAGGAATAGTGGGAACATCTCTCAGTTTATTAATTCGAACTGAATTAGGAAATCCTGGATCTTTAATTGGGGATGATCAAATTTATAATACAATTGTTACAGCCCATGCTTTTATTATAATTTTTTTTATAGTTATACCTATTATAATTGGGGGATTTGGTAATTGATTAGTCCCACTAATACTAGGAGCACCTGATATAGCTTTCCCACGAATAAATAATATAAGATTTTGACTTCTTCCACCATCATTAATTTTATTAATTTCTAGTAGAATTGTTGAAAATGGAGCAGGAACAGGATGAACAGTTTACCCCCCACTTTCTTCCAACATTGCCCATAGAGGAGCATCAGTAGATTTAGCAATTTTCTCACTACATTTAGCTGGAATTTCATCGATTTTAGGAGCTATTAATTTTATCACAACAATTATTAATATACGAATTAACAACATATCTTTTGATCAAATACCCTTATTTGTATGAGCTGTAGGAATTACAGCATTACTTCTTTTACTTTCTCTTCCTGTTTTAGCTGGAGCTATTACAATACTTCTCACAGATCGTAATATTAATACATCATTTTTCGATCCTGCTGGAGGAGGTGATCCCATTTCTTATCAGCATTTATTTTGATTTTTTGGTNNNNNNNNNNNNNNNNNNNNNNNNNNNNNNNNNNNNNNNNNNNNNNNNNNNNNNNNNNNNNNNGAAAGAGGAAAAAAGGAAACTTTTGGTTGTTTAGGAATAATTTATGCTATAATAGCAATTGGATTATTGGGGTTTATTGTATGAGCACATCATATATTTACAGTGGGTATAGATATTGATACTCGGGCTTATTTTACATCAGCAACAATAATTATTGCGGTACCAACTGGTATTAAAATTTTCAGATGATTAGCAACTTTACATGGAACTCAAATTAATTATAGACCTTCTATATTATGAAGATTAGGATTTATTTTTTTATTCACTGTTGGAGGATTAACAGGAGTTATTTTAGCTCATTCATCTATTGATATTACTCTTCATGATACTTACTATGTAGTAGCTCATTTTCATTATGTTTTATCAATAGGAGCTGTATTTGCTATTTTAGGGGGATTTGTTCATTGATACCCTTTATTCACAGGATTAATAATAAATAATTACTTATTAAAAATTCTATTCATCTCTATATTTATTGGTGTTAATTTAACTTTTTTTCCCCAACACTTTTTAGGTTTAGC-GGGTATACCTCGACGATATTCAGACTACCCAGATAGATTTATATCCTGAAATATTATTTCATCATTCGGTTCTTATATTTCACTTTTATCGATAATAATAATTATTATTATTATTTGAGAATCTATAATTAACCAACGAATTATCTTATTTTCATTAAATATACCATCATCTATTGAATGATATCAAAATCTCCCACCTTCTGAACATTCATATAA------------------------------------------------------------------------------------------------------------------------------------------------------------------------CGTGGTATCACCATTGATATGGCTCTGTGGAAGTTCGAGACCGCTAAGTACTACGTCACCATCATCGACGCTCCTGGTCACAGAGATTTCATCAAGAACATGATCACCGGAACTTCACAAGCCGATTGCGCTGTGCTCATCGTCGCTGCCGGTACTGGTGAGTTTGAAGCTGGTATCTCAAAGAACGGTCAAACCCGTGAGCACGCACTGCTCGCCTTCACACTTGGTGTCAAGCAGCTGATTGTGGGTGTCAACAAAATGGACTCGACTGAGCCCCCATACAATGAAAGCCGTTTCGAGGAAATCAAGAAAGAAGTATCCTCTTACATTAAAAAGATCGGTTACAACCCAGCTGCAGTCGCTTTCGTACCCATTTCTGGCTGGCACGGAGACAACATGCTGGAGGCATCCACCAAGATGCCCTGGTTCAAGGGATGGCAAGTGGAGCGTAAAGAAGGAAAGGCTGAAGGTAAATGCCTTATTGAGGCTTTGGATGCCATCCTTCCCCCAGCTCGTCCCACAGACAAAGCCCTGCGTCTACCCCTGCAGGACGTTTACAAAATCGGTGGTATTGGTACAGTGCCAGTAGGCAGAGTTGAAACTGGTGTCCTCAAACCCGGTACTATTGTTGTTTTCGCTCCCGCCAACATCACCACTGAAGTAAAGTCCGTAGAGATGCACCACGAAGCTCTCCAAGAGGCTGTGCCCGGAGACAATGTTGGTTTCAACGTCAAGAACGTTTCTGTTAAGGAATTGCGTCGTGGGTATGTCGCTGGTGACTCAAAGAACAACCCACCCAAGGGAGCTGCTGACTTCACCGCACAAGTCATTGTGCTCAACCACCCTGGTCAAATCTCCAATGGGTACACACCTGTACTTGATTGCCACACAGCTCACATTGCCTGCAAGTTCGCTGAAATTAAAGAAAAGGTTGACCGTCGTTCTGGTAAATCCACTGAAGATAACCCTAAATCCATCAAATCTGGTGACGCAGCCATTGTAAACCTCGTACCTTCCAAACCCCTCTGTGTCGAAGCCTTCCAGGAATTCCCACCTCTAGGTCG-------------TGTAGAATCAACAGGTGTCTTCACAACAACTNACAAGGCATCTGCTCATTTGGAAGGTGGTGCCAAAAAGGTCATTATCTCTGCTCCCAGTGCTGATGCGCCAATGTTTGTTGTTGGTGTTAACTTGGAAGCCTATGATCCATCATACAAAGTTATCTCTAATGCTTCGTGCACTACCAACTGTCTGGCGCCCCTTGCCAAGGTCATCCATGACAACTTTGAAATTATTGAGGGTTTGATGACAACAGTTCACGCTACTACTGCTACCCAGAAGACAGTTGATGGACCCTCTGGCAAGTTATGGCGTGATGGCCGTGGTGCCCAACAGAACATCATTCCGGCTGCAACTGGTGCTGCCAAAGCTGTAGGCAAGGTAATTCCCGCTCTCAATGGAAAGCTGACTGGTATGGCCTTCCGTGTGCCTGTTCCCAATGTATCTGTGGTTGACCTCACAGTCCGTCTTGGTAAACCCGCCAGTTATGATGCGATCAAACAAAAAGTTAAAGAAGCAGCTGAAGGCCCAATGAAGGGTATTTTGGGATACACTGAAGACCAGGTTGTATCTACTGACTTTGTTGGTGACTCTCACTCATCCATCTTTGATGCTGCTGCTGGTATCTCTCTCAATGACAACTTTGTCAAACTTATTAGCTGGTATGACAATGAATACGGCTACTCTAGCCGTGTCATT---------------------------------------------------------------------------------------------------------------------------------------------------------------------------------------------------------------------------------------------------------------------------------------------------------------------------------------------------------------------------------------------------------------------------------------------------------------------------------------------------------------------------------------------------------------------------------------------------------------------------------------------------------------------------------------------------------------------------------------------------------------------------------------------------------------------------------------------------------------------------------------------------------------------------------------------------------------------------------------------------------------------------------------------------------------------------------------------------------------------------------------------------------------------------------------------------------------------------------------------------------------------------------------------------------------------------------------------------------------------------------------------------------------------------------------------------------------------------------------------------GGATGGTGCTGAGGTGGGCAGCATGGCCATCGACAGCATGCCATTGCCGCAACCGGCTGACATTCCCGAAATTAAACTGTTCGGGAGATGGAGCTGTTACGATGTCCAGGTTTCAGATATGTCGCTACAGGATTACATTTCAGTCAAGGAAAAATACGCCAAATACTTGCCACACTCGGCAGGTAGATACGCTCACAAGCGATTCCGTAAAGCCCAATGCCCTATTGTTGAACGTCTGACAAATTCATTGATGATGCATGGACGTAACAACGGAAAGAAATTGATGGCCGTGCGTATTGTTAAGCACGCTTTTGAGATCATCCATCTTCTTACTGGAGAAAATCCTCTTCAAGTTCTCGTGACAGCTATCATCAATTCTGGTCCTCGTGAAGATTCCACTCGRATCGGTCGTGCTGGTACAGTGCGTCGTCAAGCTGTGGATGTGTCGCCACTTCGTCGTGTGAACCAAGCTATCTGGTTGTTGTGCACAGGAGCACGTGAAGCAGCATTCAGAAACATTAAGACCATTGCAGAGTGTGTTGCTGATGAGCTTATTAATGCTGCCAAGGGTTCATCAAACTCTTATGCTATAAAGAAAAAGGATGAATTGGAGCGTG--CTGCACTGTTAAGACTTGTTGGATGAGGCTACCCAGTTTTCGCTCGGTGGGTGATGCATTGAAAGATCGCTTTGATGGAGCGTCTCGGGTCATGATGCCTAATACAGAAATCGAAGCGCCCGT???ACAGCGAAATGATGCAGCGCCTCACAGAGTACCAAGAAGAGATCGGTACAGATTCCAGCTTCGACCACACAATCCCGATCATAAAACACCGGGATCAAAAGACCTAGTCTACCTTGAATCATCACCGGGTTTTTGTGAGAAGAACCCGAGGCTGGGCATTCCCGGCACGCACGGGCGTGCCTGCAACGATACGAGCATCGGCGTCGACGGCTGCGACCTCATGTGTTGCGGTCGTGGTTACCGGACCGAAACAATGCTTGTTGTGGAACGATGCAATAGCACATTCCAC
	Phyciodes_cocyta             GAAATGGAAGAGAAGGTTTCATCCACCCTGTCTGGACTCCAGGGTGAACTCAAGGGTACCTTCTACCCCCTGACTGGCATGTCCAAGGAGACACAGCAACAGCTCATCGATGACCACTTCCTCTTCAAGGAGGGTGACCGTTTCCTCCAGGCTGCCAATGCTTGCCGCTTCTGGCCAACTGGCCGTGGTATCTACCACAATGAGAACAAGACCTTCCTTGTATGGTGCAATGAGGAGGACCATCTCCGTTTAATCTCCATGCAGATGGGTGGTGACCTGAAGCAAGTATACAAGAGGCTAGTAGATGCCGTCAATGACATCGAGAAGAGGATTCCATTCTCCCACAATGACCGTCTCGGTTTCCTCACCTTCTGCCCCACAAACTTGGGCACAACCGTTCGCGCTTCAGTGCACATTAAGCTGCCCAAGCTCGCCGCTGACAAGGCGAAGTTGGAGGAAGTCGCTTCTAAGTACCACTTGCAAGTGCGTGGAACCCGCGGTGAGCACACCGAGGCCGAGGGCGGAGTCTATGACATCTCCAACAAGAGGCGCATGGGTCTGACCGAGTACGAGGCCGTCAAGGAAATGTACGATGGTAGTCTAGATTATTGTGTGGTAAAAATACCAAGATGGGATTTAGCCAAGTTTAATCGTGTCAGTACCAAAATTGGAAGTTCTATGAAAAGTGTAGGCGAAGTAATGGCGATAGGTCGAAATTTTGAAGAAGCCTTTCAAAAAGCYYTAAGAATGGTTGACGAAAACGTCAATGGGTTTGATCCATACATAAAAAAAGCAAATGATAACGACCTTAGAGAACCAACAGATAAGCGAATGTTCGTTTTAGCAGCCTCACTGAAAGAGAATTATACTGTTGAAAAACTTTATGAACTAACAAAAATTGATAGATGGTTTCTCGAAAAACTAAAAAATATAATTGATTATTATAAAATATTAGAATCCATAGATTCTGGGTCCATAAATTCTGAAATTTTAAAACGTGCTAAACAAATAGGATTTTCTGATAAACAAATAGCTGCTGCAATAAAAAGTACTGAATTAGCTGTTCGAAAATTAAGAGAAGAATATAAAATTACACCCTGCGTTAAACAAATTGATACAGTTGCTGCAGAATGGCCCGCTACAACTAATTATCTCTATTTGACTTATAACGGTAGTACTCATGATTTGGAATTTTCAGAAGATTTTATTATGGTTTTGGGATCAGGTGTATATAGAATAGGCAGTTCAGTGGAATTCGATTGGTGTGCTGTAGGCTGTCTAAGAGAACTCAAAAATCAAGGTAAAAAAACCATTATGGTAAATTACAATCCTGAAACTGTAAGTACAGATTACGACATGAGCGACAGGTTGTATTTCGAAGAAATATCGTTTGAAGTTGTTATGGATATTTATAACATAGAAAAACCTGATGGTGTAATTCTATGT-------------------------------------TGAGCAGGAATAGTAGGAACTTCTTTAAGACTTTTAATTCGAACTGAATTAGGAAATCCCGGATCTTTAATTGGAGATGATCAAATTTATAATACTATTGTTACAGCTCATGCTTTTATTATAATTTTTTTTATAGTTATACCTATTATAATTGGAGGATTTGGAAATTGATTAGTACCTTTAATATTAGGAGCTCCTGATATAGCTTTCCCCCGAATAAATAATATAAGTTTTTGATTACTACCCCCATCATTAATTTTATTAATTTCTAGTAGAATTGTAGAAAATGGAGCAGGAACAGGATGAACAGTTTACCCACCCCTCTCATCTAATATTGCCCATAGAGGAGCTTCAGTAGACTTAGCAATTTTTTCCCTTCATTTAGCGGGAATTTCATCAATTTTAGGAGCTATTAATTTTATTACTACAATTATTAATATACGTGTTAACAATATATCTTTTGATCAAATACCTTTATTCGTTTGAGCTGTTGGTATTACAGCTTTATTACTATTACTTTCATTGCCAGTATTAGCTGGTGCTATTACAATACTTTTAACTGATCGAAATATTAATACTTCATTTTTTGACCCTGCTGGAGGAGGAGATCCTATTCTTTATCAACACTTATTTTGATTTTTTGGACATCCAGAAGTATATATTCTTATTTTACCGGGATTTGGAATAATTTCCCATATTATTTCTCAAGAAAGAGGAAAAAAAGAAACTTTTGGTTGTTTAGGTATAATTTATGCTATAATAGCAATTGGTCTTTTAGGATTTATTGTTTGAGCTCATCATATATTTACAGTAGGTATAGATATTGATACTCGAGCCTATTTCACATCAGCAACTATAATTATTGCAGTACCAACAGGTATTAAAATTTTTAGATGATTAGCAACTCTTCATGGTACACAAATTAATTATAGTCCTTCTATATTATGAAGATTAGGTTTTATTTTCTTATTTACTGTTGGAGGATTAACAGGAGTTGTATTAGCTAATTCTTCAATTGATATTACTCTTCATGATACATATTATGTTGTAGCTCATTTTCATTATGTTCTATCTATAGGAGCTGTATTTGCTATTATAGGAGGATTTATTCATTGATATCCATTATTTACTGGATTAATAATAAATAATTATTTATTAAAAATTCAATTTATTTCTATATTTATTGGGGTAAATTTAACTTTTTTCCCTCAACATTTCTTAGGATTAGC-TGGAATACCTCGACGATACTCAGATTATCCTGATAGATTTGTATCTTGAAATATTATCTCTTCATTTGGCTCTTATATTTCTCTTATTTCAACAATAATAATAATAATTATTATTTGAGAATCAATAATTAATCAACGTATTATTTTATTTCCATTAAATATATCTTCCTCTATTGAATGATATCAAAATTTACCTCCTTCAGAACATTCATATAAT-----------------------------------------------------------------------------------------------------------------------------------------------------------------------CGTGGTATCACCATCGATATCGCTCTATGGAAGTTCGAAACCGCCAAGTACTACGTCACCATCATCGACGCTCCTGGCCACAGAGATTTCATCAAGAACATGATCACCGGAACCTCTCAGGCTGATTGCGCCGTGCTCATCGTCGCCGCCGGTACTGGTGAGTTCGAAGCCGGTATCTCGAAGAACGGCCAGACCCGTGAGCACGCCCTGCTCGCTTTCACCCTCGGTGTCAAACAACTGATCGTTGGTGTCAACAAAATGGACTCCACTGAGCCACCATACAGCGAATCCCGTTTCGAGGAAATCAAGAAGGAAGTCTCTTCCTACATCAAGAAGATCGGTTACAACCCAGCTGCCGTTGCTTTCGTACCCATTTCTGGCTGGCACGGAGACAACATGTTGGAGGCATCCACCAAAATGCCATGGTTCAAGGGATGGCAAGTGGAGCGCAAAGAAGGCAAGGCTGACGGTAAGTGCCTTATTGAGGCCCTCGATGCCATCCTTCCCCCCGCGCGTCCCACAGACAAGGCCCTGCGTCTTCCCCTACAGGACGTCTACAAAATCGGTGGTATTGGTACAGTGCCAGTAGGCAGAGTTGAAACTGGTGTCCTCAAGCCCGGCACCATCGTCGTCTTCGCTCCCGCCAACATCACCACTGAAGTTAAGTCTGTGGAGATGCACCACGAAGCTCTCCAAGAGGCTGTGCCCGGAGACAACGTTGGTTTCAACGTAAAGAACGTATCTGTCAAGGAATTGCGTCGTGGTTACGTCGCTGGCGACTCWAAGAACAACCCWCCCAAGGGAGCCGCTGACTTCACTGCACAAGTCATCGTGCTCAACCACCCCGGTCAAATCTCCAACGGCTACACACCCGTACTCGAYTGCCACACAGCCCACATTGCTTGCAAGTTTGCYGAAATCAAAGAGAAGGTTGWCCGTCGTTCAGGAAAATCCACTGAGGAAAATCCCAAATCCATCAAATCTGGTGATGCTGCCATCGTAAACTTAGTACCTTCCAAGCCCCTGTGTGTGGAGTCCTTCCAGAAGTTCCCACCTCTCGGTCG----------------------------------------------------------------------------------------------------------------------------------------------------------------------------------------------------------------------------------------------------------------------------------------------------------------------------------------------------------------------------------------------------------------------------------------------------------------------------------------------------------------------------------------------------------------------------------------------------------------------------------------------------------------------------------------------------------------------------------------------------------------------------------------------------------------------------------------------------------------------------------------------------------------------------------------------------------------------------------------------------------------------------------------------------------------------------------------------------------------------------------------------------------------------------------------------------------------------------------------------------------------------------------------------------------------------------------------------------------------------------------------------------------------------------------------------------------------------ATTAGAAGGTGTTGTTATGGAATTGGCAGACTGTGCTTTGCCTCTACTCGCTGGAGTTTTGCCAACTGCTAACCCRGAGGAGGCTTTTAAAGATGTAGCCGCTGCYTTCCTAGTTGGTGCTATGCCAAGAAGAGAAGGCATGGAGAGAAAGGACCTTCTCTCTGCCAATGTACGCATTTTCAAGGAACAAGGTCAAGCTCTTGAYAAAGTAGCTCGCAAGGATGTCAAAATTCTTGTGGTTGGTAATCCCGCTAACACAAAYGCACTGATTTGCTCAAAATATGCCCCTTCCATACCTAAAGAAAACTTTACTGCCATGACCCGTCTTGACCAGAATCGTGCCCAATCTCAATTGGCTGCYAAACTTGGAGTACCAGTGAAAGATGTTAAAAATGTTGTCATTTGGGGTAACCACTCATCCACTCAGTTCCCTGACGCATCAAACGCTATTGTTACAATTGGTGGAGTAGAGAAATCTGTACCACAAGCTATAAACGATGAAGAGTTCTTGAGAGGTGCGTTTGTAAGCACTGTACAAAAGCGTGGAGCTGCTGTCATTGCTGCTAGAAAAATGTCATCTGCACTGTCTGCCGCTAAAGCAGCTTCTGATCATATGAGGGATTGGTTCCTTGGCACTGGTGATCGTTGGGTGAGCATGGGTGTTGTCTCAGATGGATCATATGGAACACCTAGAGATGTTGTATTTTCATTCCCAGTTACTATTAGTAATGGC-----------------------TGGCTGTTGAAAGCATGCCGTTACCTCAACCCGCTGACATTCCGGAAATCAAATTGTTCGGAAGATGGAGTTGTTACGATGTCCAGGTATCTGATATGTCCCTGCAGGATTACATTTCAGTAAAGGAAAAATACGCTAAGTACTTGCCTCACTCTGCAGGCAGATACGCACACAAGCGATTCCGCAAGGCTCAGTGCCCAATTGTCGAACGTCTCACTAATTCTCTGATGATGCATGGACGCAACAACGGCAAGAAGCTGATGGCAGTGCGTATCGTGAAGCACGCATTTGAGATCATCCATCTCCTGACTGGGGAAAATCCCCTTCAAGTTCTTGTGACAGCCATCATCAACTCTGGACCTCGTGAAGATTCTACTAGGATCGGTCGTGCTGGTACAGTACGTCGTCAAGCCGTGGACGTTTCTCCTCTGCGTCGTGTGAACCAGGCTATCTGGCTGTTGTGCACTGGAGCTCGGGAAGCAGCTTTCAGGAACATCAAGACAATTGCTGAGTGCGTTGCTGATGAACTTATCAACGCTGCTAAGGGTTCATCAAACTCTTACGCTATCAAGAAGAAGGATGAGTTGGAGCGTG---CGCNNNNNNNNNNNCTGCTGGATGAGGCTGCCGAGTTTTCGCTCCGTGGGTGATGCACTTAAAGATCGCTTTGATGGKGCTTCTCGGGTYATGATGCCCAGCACAGAGAGTGACATGCCCTTACGACAGCGTAACGATGCAGCACCGCACAGAGTTCCTCGACGAGATCGTTACAGATTACAGCTCCGTCCTCTCAATCCTGACCATAAAGCACCGGGAACTAAAGACCTAGTCTATCTGGAACCATCGCCAGGTTTCTGTGAAAAGAACACAAGGCTGGGGATTCCTGGCACCCACGGGCGTACTTGCAATGACACGAGTATCGGCGTCGACGGCTGCGACCTCATGTGTTGCGGCCGAGGTTACCGGACCGACACAATGTTCGTTGTTGAAAGATGCAATAGCACATTCCAC
	Poligonia_caureum           GAAATGGAAGAGAAAGTTTCCTCAACTTTATCTGGTCTTGATGGCGAACTTAAGGGTACTTTCTACCCCCTTACTGGCATGTCCAAGGAAACTCAACAACAACTTATCGATGATCATTTCCTCTTCAAGGAGGGTGACCGTTTCCTCCAGGCTGCCAATGCTTGCCGCTTCTGGCCCTCCGGCCGTGGTATCTACCACAATGAAAACAAAACCTTCCTGGTTTGGTGCAATGAGGAAGACCATCTCCGCATCATTTCCATGCAGATGGGTGGTGACCTGAAGCAAGTCTACAAGAGGCTAGTGACTGCTGTCAATGACATTGAAAAGAGGATCCCCTTCTCTCACCATGACCGTCTTGGTTTCCTGACCTTCTGCCCCACCAACCTGGGAACAACCGTGCGTGCTTCCGTGCACATCAAGTTGCCCAAACTCGCAGCTGACAAGGCAAAGTTGGAGGAAGTCGCGTCGAAATACCACTTGCAGGTGCGCGGAACCCGCGGCGAGCACACCGAGGCCGAAGGTGGTGTTTACGACATCTCCAACAAGAGGCGCATGGGTCTCACCGAGTACGATGCCGTCAAGGAGATGTACGATGGCAGCTTAGATTATTGTGTAGTAAAAATTCCAAGATGGGATTTAGCTAAATTTAACAGGGTAAGTACCAAAATTGGAAGCTCGATGAAAAGTGTAGGAGAAGTTATGGCAATCGGTCGAAATTTTGAAGAAGCATTTCAAAAAGCTTTAAGAATGGTCGATGAAAACGTTAATGGTTTTGACCCTTACATCAAGAAAGTAAATGAAAACGAACTGAGAGAGCCAACTGATAAGCGGATGTTTGTGTTAGCTGCTGCACTGAAAGACAATTACACTGTTGAAAAACTTTATGAATTAACAAAAATTGATCGATGGTTTCTTGAAAAACTTAAAAATATTATTGACTATTACAAAACATTGGAATCCATTGATTCAGGTTCAATTACTTTTGAAATTCTAAAAAGCGCAAAACAAATAGGATTCTCGGATAAGCAAATAGCTGCTGCAATAAAGAGTACTGAGTTAGCTGTACGAAAACTTCGAGAAGAATTTAAAATAACTCCGTTTGTTAAGCAAATTGATACAGTTGCCGCTGAATGGCCTGCCACGACTAATTATCTGTATCTAACTTATAATGGTAGTAYTCATGACTTGAATTTCCCTGGAGATTTTGTAATGGTTTTAGGATCAGGTGTATATAGAATAGGTAGTTCAGTTGAATTCGATTGGTGCGCTGTGGGATGTCTAAGAGAATTAAAAAATCAAGGCAAAAAAACCATTATGGTAAACTACAACCCCGAAACAGTTAGTACAGATTACGATATGAGCGATAGGTTGTACTTCGAAGAAATATCATTTGAAGTAGTRATGGACATATATAACTTGGAAAAACCTGATGGTGTTATACTTTGC-------------------------------------TGAGCAGGAATAGTTGGAACATCTCTTAGTTTATTAATTCGAACTGAATTAGGAAACCCAGGATCTTTAATTGGAGATGATCAAATTTATAATACAATTGTTACAGCTCATGCTTTTATTATAATTTTTTTTATAGTTATACCCATTATAATTGGAGGGTTTGGTAATTGATTAATCCCATTAATATTAGGAGCACCAGATATAGCTTTTCCACGAATAAACAATATAAGATTTTGACTTCTTCCCCCCTCATTAATCTTATTAATTTCTAGTAGAATTGTTGAAAATGGAGCAGGAACAGGATGAACAGTTTACCCCCCACTTTCATCTAATATTGCTCATAGAGGATCATCAGTAGATTTAGCAATTTTTTCCCTACATTTAGCTGGAATTTCATCAATTTTAGGAGCTATTAATTTTATTACAACAATTATTAATATACGAATTAATAATATATCTTTTGATCAAATACCTTTATTTGTATGAGCTGTAGGTATTACAGCTTTACTTTTATTACTTTCTCTTCCCGTTTTAGCAGGAGCTATTACCATACTTTTAACAGATCGTAATATTAATACATCATTTTTTGATCCTGCAGGAGGAGGAGATCCTATTTTATATCAACATCTATTCTGATTTTTTGGTCACCTGNNNNNNNATATTTTAATTTTACCAGGATTTGGAATAATTTCTCATATTATTTCACAAGAAAGAGGAAAAAAGGAAACTTTTGGCTGTTTAGGAATAATTTATGCTATAATAGCAATTGGACTATTAGGATTTATTGTATGAGCTCATCATATATTCACAGTAGGTATAGATATTGATACTCGAGCTTACTTTACATCAGCAACAATAATTATTGCAGTACCAACAGGTATTAAAATTTTTAGATGATTAGCAACTTTACATGGAACTCAAATTAATTATAGACCTTCTATATTATGAAGATTAGGATTTATTTTCTTATTTACTGTAGGAGGATTAACAGGAGTTGTTTTAGCTAATTCATCAATCGATATTACTCTTCACGATACTTATTATGTAGTAGCACATTTCCATTATGTTTTATCCATGGGAGCTGTATTTGCTATTTTAGGGGGATTTATTCATTGATACCCATTATTTACAGGATTAATAATAAATAACTATTTACTAAAAATTCAATTTATTTCTATATTTATTGGTGTTAATTTAACCTTTTTCCCTCAACATTTCTTGGGATTAGC-AGGAATGCCTCGACGATATTCAGATTATCCAGATAGATTTATATCTTGAAATATTATTTCATCATTTGGATCTTATATTTCCCTTTTATCTATAATAATAATAATTATTATTATTTGAGAATCTATAATTGGTCAACGAATTATTTTATTTTCATTAAATATACCATCCTCTATTGAATGATATCAAAATCTCCCACCAGCTGAACATTCATATAATGAAT-------------------------------------------------------------------------------------------------------------------------------------------------------------------CGTGGTATCACCATCGATATTGCTCTGTGGAAGTTCGAGACCGCTAAATACTACGTCACCATCATCGACGCTCCCGGTCACAGAGATTTCATCAAGAACATGATCACCGGAACTTCACAAGCCGATTGCGCTGTGCTCATCGTCGCTGCCGGTACTGGTGAGTTCGAAGCTGGTATCTCAAAGAACGGTCAAACCCGTGAGCACGCTCTGCTCGCCTTTACACTTGGTGTCAAGCAGCTGATTGTGGGTGTTAACAAAATGGACTCCACTGAGCCCCCATACAATGAGAGCCGTTTCGAGGAAATCAAGAAAGAAGTATCCTCTTACATTAAAAAGATCGGTTACAACCCAGCTGCCGTCGCTTTCGTACCCATTTCTGGCTGGCACGGAGACAACATGTTGGAGCCATCCACCAAGATGCCCTGGTTCAAGGGATGGCAAGTGGARCGTAAAGAAGGCAAAGCTGAAGGTAAATGCCTTATTGAGGCTTTGGATGCCATCCTTCCCCCTGCTCGTCCCACAGACAAAGCCCTGCGTCTTCCCTTGCAGGACGTTTACAAAATCGGTGGTATTGGTACAGTGCCAGTAGGCAGAGTTGAAACTGGTGTCCTCAAACCCGGTACTATTGTTGTTTTCGCTCCCGCCAACATCACCACTGAAGTAAAGTCTGTAGAGATGCACCACGAAGCCCTCCAAGAGGCTGTGCCCGGAGACAATGTTGGTTTCAACGTCAAGAACGTATCTGTTAAGGAATTGCGTCGTGGGTATGTCGCTGGTGACTCAAAGAACAACCCACCCAAGGGAGCTGCTGACTTCACCGCACAAGTCATTGTGCTCAACCACCCTGGTCAAATCTCCAATGGCTACACACCTGTACTTGATTGCCACACAGCTCACATTGCCTGCAAGTTCGCTGAAATTAAAGAGAAGGTTGACCGTCGTTCTGGTAAATCCACTGAAGATAACCCTAAATCCATCAAATCTGGTGACGCAGCCATTGTAAACCTCGTACCTTCCAAACCCCTCTGTGTGGAAGCCTTCCAGGAATTCCCACCTTATGGCTG-------------TGTAGAATCAACTGGTGTCTTCACAACAACTGACAAGGCATCTGCTCATTTGGAAGGTGGTGCCAAAAAGGTCATTATCTCTGCTCCCAGTGCTGATGCACCAATGTTTGTTGTTGGTGTTAACTTGGAAGCCTATGATCCATCATACAAAGTTATCTCTAATGCTTCCTGCACTACCAACTGCCTGGCACCCCTTGCCAAGGTCATCCATGACAACTTTGAAATTATTGAAGGTCTGATGACAACTGTTCAYGCTACTACTGCTACCCAGAAGACAGTTGATGGACCCTCTGGCAAGTTATGGCGTGATGGCCGTGGTGCCCAACAAAACATCATTCCRGCTGCAACTGGTGCTGCCAAAGCTGTAGGCAAGGTCATTCCTGCCCTCAATGGAAAGCTGACTGGTATGGCCTTCCGTGTGCCTGTTCCCAAYGTATCTGTGGTTGACCTMACTGTCCGTCTTGGCAAACCCGCCAGTTACGATGCGATCAAGCAAAAAGTTAAGGAAGCAGCTGAAGGCCCAATGAAGGGTATTTTGGGATACACTGAAGACCAGGTTGTATCTACTGACTTTGTTGGTGACTCTCACTCATCCATCTTTGATGCTGCTGCTGGTATCTCTCTCAATGACAACTTTGTCAAACTTATTAGCTGGTATGACAATGAATATGGCTACTCTAGCCGTGTCATT--------------------ATCTTACCATTTTTGGACATTGAATTACACACTTATGACTTAGGTATGGAAAACCGTGATAAGACTGACGATCAGGTTACAATTGACTGTGCTAATGCTATTAAAAAATACAACGTTGGTATTAAATGCGCTACTATTACGCCTGATGAGAAAAGAGTCGAAGAATTTAACCTAAAAAAGATGTGGAAGAGCCCTAATGGCACAATCCGTAATATTCTTGGAGGTACTGTTTTCAGAGAAGCCATAATCTGTAAGAATATTCCACGTCTAGTAACTGGTTGGGAAAAACCAATTATTATTGGACGTCACGCTCATGCTGATCAATATAAAGCTACTGATTTCGTAGTTCCTGGAGCAGGAAAGCTAGAACTTGTGTTCACTCCACAATCTGGTGAACCAATAAAGTATGTCGTAAATGAATATAAGGGTCCCGGTGTCGCTCTCGGTATGTTCAACACAGATGCCTCTATTATTGATTTTGCTCATGCTTCCTTCAAATATGCCTTGGGAAGAAAGTACCCTCTTTACTTGAGTACTAAGAACACAATTCTGAAAAAGTATGATGGCCGTTTCAAGGATATTTTCCAAGAAATTTACGAGAAAGACTATAAGTCGCAGTATGAAGCTGCAGGTATTTGGTATGAACATCGTTTGATCGACGATATGGTCGCCTATGCCATGAAGTCTGAAATTAGAAGGTGTTGTTATGGAATTGGCTGACTGTGCTTTGCCACTCCTAGCAGGAGTTTTGCCTACTGCTAATCCCGAGGAAGCTTTTAAGGATGTTTCTGCAGCATTCCTTGTCGGTGCCATGCCAAGAAGGGAAGGCATGGAGAGGAAAGACCTCCTATCTGCTAATGTACGCATTTTCAAAGAACAGGGTCAAGCCCTTGACAAAGTTGCTCGGAAGGATGTAAAAATTCTTGTTGTGGGCAACCCAGCAAATACAAATGCCTTAATTTGCTCAAAATATGCACCCTCAATACCTAAAGAAAACTTTACTGCTATGACCCGTCTCGATCAAAATCGTGCCCAATCTCAATTGGCTGCAAAACTAGGGGTACCTGTTAAGGATGTTAAAAATGTAATCATTTGGGGAAATCACTCATCTACTCAATTCCCTGATGCGTCTAATGCTCTTGTTGAAATTGGTGGTGCAGAGAAATCTGTTGCTAAAGCCATAAATGATGATGAATTTTTGAAGACAACATTTGTAAGCACAGTACAGAAGCGAGGTGCTGCCGTAATTGCTGCCAGAAAAATGTCATCTGCACTGTCTGCTGCTAAAGCAGCTTCTGACCATATGCGAGACTGGTTCCTTGGTACAGGTGACCGTTGGGTCAGCATGGGTGTTGTATCTGATGGGTCGTATGGGACACCTAGAGATGTTGTATATTCATTCCCTGTTACTGTTAGCAACGGGGGATGGTGCCGAAGTGGGCAGCATGGCCATCGACAGCATGCCATTGCCGCAACCGGCTGACATTCCCGAAATTAAACTGTTTGGGAGATGGAGCTGTTACGATGTCCAGGTTTCAGATATGTCGCTACAGGAYTACATTTCAGTCAAGGAAAAATACGCCAAATACTTGCCACACTCGGCAGGTAGATACGCWCACAAGCGATTCCGTAAAGCCCAATGCCCTATTGTTGAACGTCTGACAAATTCATTGATGATGCATGGACGTAACAACGGAAAGAAATTGATGGCCGTGCGTATTGTCAAGCACGCTTTCGARATCATCCATCTTCTGACTGGAGAAAATCCTCTTCAAGTGCTCGTGACAGCTATCATCAATTCTGGTCCTCGTGAAGATTCCACTAGGATCGGTCGTGCTGGTACAGTGCGTCGTCAAGCTGTGGATGTGTCCCCRCTTCGTCGTGTGAACCAAGCTATCTGGTTGTTGTGCACAGGAGCACGTGAAGCAGCATTCAGAAACATTAAGACAATTGCAGAGTGTGTTGCTGATGAGCTTATTAATGCTGCTAAGGGTTCATCTAACTCTTATGCTATAAAGAAAAAGGATGAATTGGAGCGTG----------------ACTGCTGGATGAGGCTACCCAGTTTTCGCTCGGTGGGTGATGCGTTGAAAGATCGCTTCGATGGAGCGTCGCGGGTCATGATGCCTAATACAGAAATMGAAGCGCCCGT???ACAGCGAAATGACGCAGCGCCTCACAGAGTACCAAGAAGAGATCGGTACAGATTCCAGCTTCGACCACACAATCCCGATCATAAAACACCGGGATCAAAAGACCTAGTCTACCTCGAATCATCGCCGGGTTTTTGTGAGAAGAACCCGAGGCTGGGCATTCCCGGCACGCACGGGCGTGCCTGCAACGATACGAGCATCGGCGTCGACGGCTGCGACCTCATGTGTTGCGGTCGTGGTTACCGTACCGAAACAATGCTTGTTGTGGAACGATGCAATAGCACATTCCAC
	Poligonia_calbum            ----------------------------------------------------------------------------------------------------------------------------------------------------------------------------------------------------------------------------------------------------------------------------------------------------------------------------------------------------------------------------------------------------------------------------------------------------------------------------------------------------------------------------------------------------------------------------------------------------------------------------------------------------------------------------------GTACCAAAATTGGAAGCTCGATGAAAAGTGTAGGAGAAGTTATGGCAATAGGGCGAAATTTTGAAGAAGCATTTCAAAAAGCTTTAAGAATGGTCGATGAAAACGTTAATGGTTTTGACCCTTACATCAAGAAAGTAAATGAAAACGAACTGAGAGAACCAACTGATAAGCGGATGTTCGTGTTAGCTGCTGCACTGAAAGACAATTACACTGTTGAAAAACTTTATGAATTAACAAAAATTGATCGATGGTTTCTTGAAAAACTTAAAAATATTATTGACTATTATAAAACACTGGAATCCATTGATTCAGGTTCAATTACTTTTGAAATTCTAAAAAGCGCAAAACAAATAGGATTCTCGGATAAGCAAATAGCTGCTGCAATAAAGAGTACTGAATTAGCTGTACGAAAACTTCGAGAAGAATTTAAAATAACTCCGTTTGTTAAGCAAATTGATACAGTTGCCGCTGAATGGCCTGCCACGACTAATTATCTGTATCTAACTTATAATGGTAGTACTCATGACTTGAATTTCCCTGGAGATTTTGTAATGGTTTTAGGATCAGGTGTATATAGAATAGGAAGTTCAGTTGAATTCGATTGGTGCGCTGTGGGATGTCTAAGAGAATTAAAAAATCAAGGCAAAAAAACCATTATGGTAAACTACAACCCCGAAACAGTTAGTACMGATTACGATATGAGCGATAG--------------------------------------------------------------------------------------------------------------------TGAGCAGGAATAGTAGGAACATCTCTTAGTTTATTAATTCGAACTGAATTAGGAAATCCAGGATCTTTAATTGGAGATGATCAAATCTATAACACAATTGTTACAGCTCATGCTTTCATTATAATTTTTTTTATAGTTATACCTATTATAATTGGAGGATTTGGTAATTGATTAATTCCATTAATACTAGGAGCACCAGATATAGCTTTTCCACGAATAAATAATATAAGATTTTGACTCCTCCCCCCCTCATTAATCTTATTAATTTCTAGTAGAATTGTTGAAAATGGAGCAGGAACAGGATGAACAGTTTATCCCCCACTTTCTTCTAATATTGCTCATAGAGGATCATCAGTAGATTTAGCAATTTTTTCATTACATTTAGCTGGAATTTCATCAATTTTAGGAGCTATTAATTTTATTACAACAATTATTAATATACGAATTAATAATATATCTTTTGATCAAATACCTTTATTCGTATGAGCTGTAGGTATTACAGCTTTACTTTTATTACTTNCTTTACCTGTTTTAGCTGGAGCTATTACTATACTTTTAACAGATCGTAATATTAACACATCATTTTTTGATCCCGCAGGAGGAGGAGATCCTATTTTATATCAACATTTATTTTGATTTTTTGGTCACCCTGAAGTTTATATTTTAATTTTACCAGGATNTGGAATAATNNCTCATATTATTTCCCAAGAAAGAGGAAAAAAGGAAACTTTTGGATGTTTAGGAATAATTTATGCTATAATAGCAATTGGATTGTTAGGATTTATTGTATGAGCACATCATATATTCACAGTAGGTATAGATATTGATACTCGAGCTTATTTTACATCAGCAACAATAATTATTGCAGTACCTACAGGTATTAAAATTTTCAGATGATTAGCAACTTTACACGGAACACAAATTAATTATAGACCTTCTATATTATGAAGATTAGGATTTATTTTTTTATTTACTGTAGGAGGATTAACAGGAGTTATTTTAGCTAATTCATCTATTGATATTACCCTTCATGATACTTATTATGTTGTAGCTCATTTTCACTATGTTTTATCTATAGGAGCTGTATTTGCTATTATAGGAGGATTTATTCATTGATATCCATTATTTACTGGATTAATAATAAATAATTATTTATTAAAAATTCAATTTATTTCTATATTTATTGGTGTTAATTTAACTTTTTTTCCTCAACATTTCTTAGGATTGGC-AGGAATACCTCGACGATATTCAGATTATCCAGATAGATTTATATCTTGAAATATTATCTCTTCATTAGGGTCTTATATTTCCCTTTTATCTATAATAATAATAATAATAATTATTTGAGAATCTATAATTAACCAACGAATTATTTTATTTTCATTAAATATACCATCATCTATTGAATGATATCAAAATCTTCCACCAGCTGAACATTCATATAATGAAT-------------------------------------------------------------------------------------------------------------------------------------------------------------------CGTGGTATCACCATCGATATTGCTCTGTGGAAGTTCGAGACCGCTAAATACTACGTCACCATCATCGACGCTCCCGGTCACAGAGATTTCATCAAGAACATGATCACCGGAACTTCACAAGCCGATTGCGCTGTGCTCATCGTCGCTGCCGGTACTGGTGAGTTCGAAGCTGGTATCTCAAAGAACGGTCAAACCCGTGAGCACGCTCTGCTCGCCTTCACACTTGGTGTCAAGCAGCTGATTGTGGGTGTTAACAAAATGGACTCCACTGAGCCCCCATACAATGAGGGCCGTTTCGAGGAAATCAAGAAAGAAGTATCCTCTTACATTAAAAAGATTGGTTACAACCCAGCTGCCGTCGCTTTCGTACCCATTTCTGGCTGGCACGGAGACAACATGTTGGAGGCATCCACCAAGATGCCCTGGTTCAAGGGATGGCAAGTGGAGCGTAAAGAAGGCAAAGCTGAAGGTAAATGCCTTATTGAGGCTTTGGATGCCATCCTTCCCCCAGCTCGTCCCACAGACAAAGCCCTGCGTCTTCCCCTACAGGACGTTTACAAAATCGGTGGTATTGGTACAGTGCCAGTAGGCAGAGTTGAAACTGGTGTCCTCAAACCCGGTACTATTGTTGTTTTCGCTCCCGCCAACATCACCACTGAAGTAAAGTCCGTGGAGATGCACCACGAAGCCCTCCAAGAGGCTGTGCCCGGAGACAATGTTGGTTTCAACGTCAAGAACGTATCTGTTAAGGAATTGCGTCGTGGGTATGTCGCTGGTGACTCAAAGAACAACCCACCCAAGGGAGCTGCTGACTTCACCGCACAAGTCATTGTGCTCAACCACCCTGGTCAAATCTCCAATGGCTACACGCCTGTACTTGATTGCCACACAGCTCACATTGCCTGCAAGTTCGCTGAAATTAAAGAAAAGGTTGACCGTCGTTCTGGTAAATCCACTGAAGATAACCCCAAATCCATCAAATCTGGTGACGCAGCCATCGTAAACCTCGTACCTTCCAAGCCCCTCTGCGTGGAGGCCTTCCAGGAATTCCCACCTCTAGGTCG-------------TGTAGAATCAACAGGTGTCTTCACAACAACCGACAAGGCATCTGCTCATTTGGAAGGTGGTGCCAAAAAGGTCATTATCTCTGCTCCCAGTGCTGATGCACCAATGTTTGTTGTTGGTGTTAACTTGGAAGCATATGACCCGTCATACAAAGTTATCTCTAATGCTTCTTGCACTACCAACTGTCTGGCGCCCCTTGCCAAGGTCATCCATGACAACTTTGAAATTATTGAAGGTCTGATGACAACTGTTCACGCTACTACTGCTACCCAGAAGACAGTTGATGGACCCTCTGGCAAGTTATGGCGCGATGGCCGTGGTGCCCAACAGAACATCATTCCGGCTGCAACTGGTGCTGCCAAAGCTGTAGGCAAGGTAATTCCTGCCCTTAATGGGAAGCTGACTGGTATGGCTTTCCGTGTGCCTGTTCCCAATGTATCTGTGGTTGACCTTACTGTCCGTCTTGGCAAACCCGCCAGTTATGATGCAATTAAGCAAAAAGTTAAGGAAGCAGCTGAGGGCCCCATGAAGGGTATTTTGGGATACACTGAAGACCAGGTTGTATCTACTGACTTTGTTGGTGACTCTCACTCATCCATCTTTGATGCTGCTGCTGGTATCTCTCTTAATGACAACTTTGTCAAACTTATTAGCTGGTATGACAACGAATATGGCTACTCTAGCCGTGTCATT--------------AAATTGATCTTACCATTTTTGGACATTGAATTACANANTTATGACTTAGGTATGGAAAACCGTGATAAGACTGACGATCAGGTTACAATTGACTGTGCTAATGCTATTAAAAAATACAAYGTTGGTATTAAATGCGCTACTATTACRCCTGATGAGAAAAGAGTCGAAGAATTTAACCTAAAAAAKATGTGGAAGAGCCCTAATGGTACAATCCGTAATATTCTTGGAGGTACTGTTTTCAGAGAAGCCATAATYTGTAAGAATATTCCACGTCTAGTAACTGGTTGGGAAAAACCAATTATTATTGGACGTCACGCTCATGCTGATCAATATAAAGCTACTGATTTCGTAGTTCCTGGAGCAGGAAAACTAGAACTTGTGTTCACTCCACAATCTGGTGAACCAATAAAGTATGTCGTAAATGAATATAAAGGTCCCGGTGTCGCTCTCGGTATGTTCAACACAGATGCCTCTATTATTGATTTTGCTCATGCTTCCTTCAAATATGCCTTGGGMAGAAAGTACCCTCTTTACTTGAGTACTAAGAACACAATTCTGAAAAAGTATGATGGCCGTTTCAAGGATATTTTCCAAGAAATTTACGAGAAAGACTATAAGTCGCAATATGAAGCTGCAGGTATTTGGTATGAACATCGTTTGATCGACGATATGGTCGCCTATGCCATGAAATCTGAA--TAGAAGGTGTTGTTATGGAATTGGCTGACTGTGCTTTGCCACTCCTAGCAGGAGTTTTGCCTACTGCTAATCCCGAGGAAGCTTTTAAGGATGTTTCYGCAGCATTCCTTGTCGGTGCCATGCCAAGAAGGGAAGGCATGGAGAGGAAAGACCTCCTATCTGCTAATGTACGCATTTTCAAAGAACARGGTCAAGCCCTKGACAAAGTTGCTCGCAAAGATGTAAAAATTCTTGTTGTGGGCAACCCAGCAAACACAAATGCCTTAATTTGCTCGAAATATGCACCCTCAATACCTAAAGAAAATTTTACTGCTATGACCCGTCTYGATCAAAATCGTGCCCAATCTCAATTGGCTGCAAAGCTAGGGGTACCTGTTAAGGATGTTAAAAATGTAATAATTTGGG--------------------------------------------------------------------------------------------------------------------------------------------------------------------------------------------------------------------------------------------------------------------------------------------------------------------------------------GGATGGTGCCGAAGTGGGCAGCATGGCCATCGACAGCATGCCATTGCCACAACCGGCTGACATTCCCGAAATTAAACTGTTCGGGAGATGGTGTTGTTACGATGTCCAGGTTTCAGATATGTCGCTACAGGATTACATTTCAGTCAAGGAAAAATACGCCAAATACTTGCCACACTCGGCAGGTAGATACGCTCACAAGCGATTCCGTAAAGCCCAATGCCCTATTGTTGAACGTCTGACAAATTCATTGATGATGCATGGACGTAACAACGGAAAGAAATTGATGGCCGTGCGTATTGTTAAACACGCTTTTGAGATCATCCATCTTCTGACCGGAGAAAATCCTCTTCAAGTTCTCGTGACGGCTATCATCAATTCTGGTCCTCGTGAAGATTCCACTAGGATCGGTCGTGCTGGGACGGTGCGTCGTCAAGCTGTGGATGTTTCGCCACTTCGTCGTGTAAACCAAGCTATCTGGTTGTTGTGCACAGGAGCACGTGAAGCCGCATTCAGAAACATTAAGACAATTGCAGAGTGTGTTGCTGATGAGCTCATTAATGCCGCTAAGGGTTCCTCAAACTCTTATGCTATTAAGAAAAAGGATGAACTGGAGCGTG---------GTCAAGACTTGNTGGATGAGGCTACCCAGTTTTCGCTCAGTGGGTGATGCGTTGAAAGATCGCTTCGATGGAGCGTCGCGGGTCATGATGCCTAATACAGAAATCGAAGCGCCCGT???GCAGCGAAATGACGCAGCGCCTCACAGAGTACCAAGAAGAGATCGGTATAGATTCCAGCTTCGACCACACAATCCCGATCATAAAACACCGGGATCAAAAGACCTAGTCTACCTTGAATCATCACCGGGTTTTTGTGAGAAGAACCCGAGGCTGGGCATTCCCGGCACGCACGGGCGTGCCTGCAACGATACGAGCATCGGAGTCGACGGCTGCGACCTCATGTGTTGCGGTCGTGGTTACCGGACCGAAACAATGCTTGTTGTGGAACGATGCAAT------------
	Precis_andremiaja            -------------------------------------------------------------------------------------------------------------------------------------------------------------------------------------------------------------------------------------------------------------------------------------------------------------------------------------------------------------------------------------------------------------------------------------------------------------------------------------------------------------------------------------------------------------------------------------------------------------------------------------------------------------------------------------------------------------------------------------------------------------------------------------------------------------------------------------------------------------------------------------------------------------------------------------------------------------------------------------------------------------------------------------------------------------------------------------------------------------------------------------------------------------------------------------------------------------------------------------------------------------------------------------------------------------------------------------------------------------------------------------------------------------------------------------------------------------------------------------------------------------------------------------------TGAGCAGGAATAGTAGGAACTTCATTAAGTTTATTAATTCGAACTGAATTAGGAAATCCAGGATCACTAATTGGAGATGATCAAATTTATAATACTATTGTTACAGCTCATGCTTTTATTATAATTTTTTTTATAGTTATACCTATTATAATAGGAGGATTTGGTAATTGACTTGTCCCCCTTATATTAGGAGCCCCAGATATAGCCTTCCCCCGAATAAATAATATAAGATTTTGATTATTACCCCCCTCATTAGTTCTATTAATCTCTAGAAGAATCGTAGAAAATGGAGCAGGAACAGGATGAACAGTGTACCCCCCACTATCGTCTAATATTGCCCATGGAGGATCTTCAGTAGATTTAGCAATTTTCTCATTACATTTAGCAGGAATTTCTTCTATTTTAGGTGCTATTAATTTTATTACAACAATAATTAATATACGAATTAATAACATATCATTTGATCAAATACCTTTATTTGTTTGAGCAGTAGGAATTACAGCTTTATTATTAGTTCTTTCTCTTCCAGTATTAGCAGGTGCTATTACTATACTTTTAACAGATCGTAATATTAATACCTCATTTTTTGACCCAGCTGGAGGAGGAGATCCAATCCTATATCAACATTTATTTTGATTTTTTGGTCACCCTGAAGTTTATATTTTAATTTTACCAGGATTTGGTATAATTTCCCATATTATTTCTCAAGAAAGAGGTAAAAAAGAAACCTTTGGATGTTTAGGTATAATTTATGCTATAATAGCAATTGGATTATTAGGATTTATTGTATGAGCACATCATATATTTACTGTAGGTATAGATATTGATACTCGAGCTTATTTTACATCAGCAACTATAATTATTGCAGTACCAACAGGAATTAAAATTTTTAGTTGATTAGCAACATTACATGGAACACAAATTAATTATAGACCTTCTATATTATGAGGATTAGGATTTATTTTTTTATTCACAGTTGGGGGATTAACCGGAGTTGTTTTAGCTAACTCATCTATTGATATTACCCTACATGATACATATTATGTAGTAGCCCATTTTCATTATGTTTTATCTATAGGAGCTGTATTTGCCATTATAGGAGGATTTATTCATTGATATCCACTATTTACAGGATTAATAATAAATAATTATTTATTAAAAATTCAATTTATTTCTATATTTATTGGAGTAAATTTAACCTTCTTCCCTCAACATTTTTTAGGTTTAGC-GGGTATACCTCGTCGTTATTCAGATTATCCAGATAGATTTGTATCTTGAAATATTATCTCATCATTTGGTTCATATATTTCTCTTATTTCTATAATAATAATTATTATTATTATTTGAGAATCAATGATTAATCAACGTATTATTTTATTTCCCTTAAATATACCATCTTCTATTGAATGATATCAAAATCTTCCCCCATCAGAACACTCATATAATGAAT------------------------------------------------------------------------------------------------------------------------------------------------------------------------------------------------------------------------------------------------------AGATTTCATCAAGAACATGATCACCGGAACCTCTCAGGCCGATTGTGCCGTGCTTATTGTCGCCGCCGGTACTGGTGAGTTCGAAGCCGGTATCTCAAAGAACGGTCAGACCCGTGAGCACGCTCTGCTCGCCTTCACACTCGGTGTCAAGCAGCTGATCGTAGGTGTCAACAAAATGGACTCCACTGAGCCCCCATACAATGAATCCCGTTTCGAGGAAATCAAGAAAGAAGTGTCCTCTTACATCAAGAAGATCGGTTACAACCCAGCTGCYGTCGCTTTCGTACCCATTTCTGGCTGGCACGGAGATAACATGCTGGAGGCTTCCACCAAAATGCCCTGGTTCAAGGGATGGCAAGTGGAGCGCAAAGAAGGCAAGGCTGAAGGTAAATGCCTCATCGAGGCTCTGGACGCCATCCTTCCCCCAGCACGTCCCACAGACAAGGCCCTGCGTCTTCCCCTGCAGGACGTTTACAAAATCGGTGGTATTGGTACAGTGCCCGTAGGCAGAGTTGAGACTGGTGTCCTTAAGCCCGGTACCATTGTCGTTTTCGCTCCCGCCAACATCACCACTGAAGTAAAATCTGTGGAGATGCACCACGAAGCTCTCCAAGAGGCTGTGCCCGGAGACAATGTAGGTTTCAACGTAAAGAACGTGTCTGTTAAGGAATTACGTCGTGGTTATGTTGCTGGTGACTCAAAGAACAACCCACCCAAAGGAGCTGCCGACTTCACCGCACAAGTTATTGTTCTCAACCACCCTGGTCAAATTTCCAACGGCTACACACCCGTGCTCGATTGCCACACAGCTCACATTGCCTGCAAGTTCGCAGAAATCAAAGAGAAGGTTGACCGTCGTTCTGGTAAATCGACTGAAGATAACCCTAAATCCATCAAATCTGGTGATGCCGCCATTGTCAACCTTGTACCTTCCAAACCCCTCTGTGTGGAAGCTTTCCAGGAATTCCCCCCTCTCGGTCGTTTCGCCGTGCGT-----------------------------------------------------------------------------------------------------------------------------------------------------------------------------------------------------------------------------------------------------------------------------------------------------------------------------------------------------------------------------------------------------------------------------------------------------------------------------------------------------------------------------------------------------------------------------------------------------------------------------------------------------------------------------------------------------------------------------------------------------------------------------------------------------------------------------------------------------------------------------------------------------------------------------------------------------------------------------------------------------------------------------------------------------------------------------------------------------------------------------------------------------------------------------------------------------------------------------------------------------------------------------------------------------------------------------------------------------------------------------------------------------------------------------------------------------------------------------------------------------------------------------------------------------------------------------------------------------------------------------------------------------------------------------------------------------------------------------------------------------------------------------------------------------------------------------------------------------------------------------------------------------------------------------------------------------------------------------------------------------------------------------------------------------------------------------------------------------------------------------------------------------------------------------------------------------------------------------------------------------------------------------------------------------------------------------------------------------------------------------------------------------------------------------------------------------------------------------------------------------------------------------------------------------------------------------------------------------------------------------------------------------------------------------------------------------------------------------------------------------------------------------------------------------------------------------------------------------------------------TGTTAAGACTTGCTGGATGAGGCTGCCCAATTTCCGCGCCGTGGGTGATGCATTAAAAGATCGCTTCGATGGTGCGTCGCGAGTCATGATGCCCAATACGGAGATCGAAGCACCTGT???ACAGCGAAACGACGCAGCGCCTCACAGAGTTCCACGAAGAGACCGGTACAGGTTCCAACTCAGGCCACACAATCCCGATCATAAAACGCCGGGATCGAAAGACCTAGTGTACCTTGAATCATCGCCGGGTTTCTGTGAAAAGAACCCGAGGCTGGGCATTCCCGGTACGCACGGGCGTGCCTGCAACGATACGAGCATCGGCGTCGATGGCTGCGATCTCATGTGTTGCGGCCGTGGCTACCGGACCGAAACAATGTTCGTTGTGGAACGATGCAAT------------
	Precis_archesia              -------------------------------------------------------------------------------------------------------------------------------------------------------------------------------------------------------------------------------------------------------------------------------------------------------------------------------------------------------------------------------------------------------------------------------------------------------------------------------------------------------------------------------------------------------------------------------------------------------------------------------------------------------------------------------------------------------------------------------------------------------------------------------------------------------------------------------------------------------------------------------------------------------------------------------------------------------------------------------------------------------------------------------------------------------------------------------------------------------------------------------------------------------------------------------------------------------------------------------------------------------------------------------------------------------------------------------------------------------------------------------------------------------------------------------------------------------------------------------------------------------------------------------------------TGAGCAGGAATAGTAGGAACTTCATTAAGTTTATTAATTCGAACTGAATTAGGAAATCCAGGATCATTAATTGGAGATGATCAAATTTATAATACTATTGTCACAGCCCATGCTTTTATTATAATTTTTTTTATAGTTATACCAATCATAATAGGAGGATTTGGTAATTGACTAATTCCTCTTATATTAGGAGCCCCAGATATAGCTTTCCCCCGAATAAATAATATAAGATTCTGATTACTACCCCCATCATTAATTTTATTAATTTCTAGAAGAATTGTAGAAAATGGAGCAGGAACAGGATGAACAGTGTACCCCCCACTATCATCTAATATTGCACATGGAGGATCATCAGTAGATCTAGCAATTTTTTCTTTACACCTAGCAGGAATTTCTTCTATTTTAGGTGCTATGAATTTTATTACAACAATAATTAATATACGAATTAATAATATATCATTTGATCAAATACCCCTATTTGTTTGAGCAGTAGGAATTACAGCTTTATTATTAGTTCTTTCTCTCCCAGTATTAGCAGGTGCCATTACTATACTATTAACAGATCGTAATATTAATACTTCATTTTTTGATCCAGCCGGAGGAGGAGATTCCATTTTNNNNNNNNNNNNNNNNNNNNNNNNNNNNNNNNNNNNNNTTTATATTTTAATTTTACCAGGATTTGGTATAATTTCTCACATTATTTCACAAGAAAGAGGTAAAAAAGAAACTTTTGGATGTTTAGGTATAATTTATGCTATAATAGCAATTGGATTATTAGGATTTATTGTATGAGCACACCATATATTTACTGTAGGTATAGATATTGATACTCGAGCTTATTTTACCTCAGCTACTATAATTATTGCAGTACCAACAGGAATTAAAATTTTTAGTTGATTAGCAACCCTTCACGGAACACAAATTAATTATAGTCCCTCTATATTATGAGGTTTAGGATTTATTTTTCTATTTACAGTAGGAGGTTTAACTGGAGTTGTATTAGCCAATTCATCTATTGATATTACACTTCACGATACATATTATGTAGTAGCTCATTTTCATTATGTATTATCAATAGGAGCTGTTTTTGCCATTATAGGAGGATTTATTCATTGATATCCATTATTTACTGGATTAATAATAAATAATTATTTATTAAAAATTCAATTTATCTCCATATTTATTGGAGTAAACTTAACATTTTTTCCCCAACATTTTTTAGGTTTAGC-GGGGATACCTCGTCGTTACTCAGACTATCCAGATAGATTTGTATCTTGAAATATTATCTCTTCATTTGGTTCTTATATTTCTCTTATTTCCATAATAATAATTATTATTATTATTTGAGAATCAATAATTAACCAACGTATTATCCTATTTCCTTTAAATATACCATCTTCTATTGAATGATATCAAAACCTTCCGCCATCAGAACACTCTTATAATGAAT-------------------------------------------------------------------------------------------------------------------------------------------------------------------CGTGGTATCACCATCGATATCGCTTTATGGAAGTTCGAAACCGCCAAATACTACGTCACCATCATCGACGCTCCCGGTCACAGAGATTTCATCAAGAACATGATCACCGGAACCTCGCAGGCCGATTGCGCCGTGCTCATCGTCGCCGCCGGTACTGGTGAGTTCGAAGCCGGTATTTCAAAGAACGGTCAGACTCGTGAGCATGCTCTGCTCGCCTTCACACTTGGTGTCAAGCAGCTGATCGTAGGTGTCAACAAAATGGACTCCACTGAGCCCCCATACAGCGAGCCCCGTTTCGAGGAAATCAAGAAAGAAGTGTCCTCTTACATCAAGAAGATCGGTTACAACCCAGCTGCCGTCGCTTTCGTACCCATTTCTGGCTGGCACGGAGACAACATGCTGGAGGCATCTACCAAAATGCCCTGGTTCAAGGGATGGCAAGTGGAGCGCAAAGAAGGCAAGGCTGAAGGTAAATGCCTCATCGAGGCTCTGGACGCCATCCTYCCCCCAGCTCGTCCCACAGACAAGGCCCTGCGTCTACCCCTGCAGGACGTTTACAAAATCGGTGGTATTGGTACAGTGCCCGTAGGCAGAGTTGAGACTGGTGTCCTGAAGCCCGGTACCATTGTCGTTTTCGCTCCCGCCAACATCACCACTGAAGTAAAATCTGTGGAGATGCACCACGAAGCTCTCCAAGAGGCTGTGCCTGGAGACAACGTAGGTTTCAACGTAAAGAACGTGTCTGTTAAGGAATTGCGTCGTGGTTATGTTGCTGGTGACTCAAAGAACAACCCACCCAAAGGAGCTGCCGACTTCACCGCACAAGTCATTGTTCTCAACCACCCTGGTCAAATCTCCAACGGCTACACACCCGTGCTCGATTGCCACACAGCTCACATTGCCTGCAAGTTCGCAGAAATCAAAGAGAAGGTTGACCGTCGTTCTGGTAAATCGACTGAAGATAACCCCAAATCCATCAAATCCGGTGATGCCGCCATNGTCTACCTTGTACCTTCCAAACCCCTC----------------------------------------------------------------------------------------------------------------------------------------------------------------------------------------------------------------------------------------------------------------------------------------------------------------------------------------------------------------------------------------------------------------------------------------------------------------------------------------------------------------------------------------------------------------------------------------------------------------------------------------------------------------------------------------------------------------------------------------------------------------------------------------------------------------------------------------------------------------------------------------------------------------------------------------------------------------------------------------------------------------------------------------------------------------------------------------------------------------------------------------------------------------------------------------------------------------------------------------------------------------------------------------------------------------------------------------------------------------------------------------------------------------------------------------------------------------------------------------------------------------------------------------------------------------------------------------------------------------------------------------------------------------------------------------------------------------------------------------------------------------------------------------------------------------------------------------------------------------------------------------------------------------------------------------------------------------------------------------------------------------------------------------------------------------------------------------------------------------------------------------------------------------------------------------------------------------------------------------------------------------------------------------------------------------------------------------------------------------------------------------------------------------------------------------------------------------------------------------------------------------------------------------------------------------------------------------------------------------------------------------------------------------------------------------------------------------------------------------------------------------------------------------------------------------------------------------------------------------------------------------------------------------------GCGCCGTTAAGACTTGCTGGATGAGGCTGCCCAATTTCCGCGCCGTGGGCGATGCATTAAAAGATCGCTTCGATGGAGCGTCGCGGGTCATGATGCCCAATACGGAAATCGAAGCGCCTGT???ACAACGAAACGACGCAGCGCCTCACAGAGTTCCACGAAGAGACCGGTACAGGTTCCAACTCAGGCCGCACAATCCCGATCATAAAACGCCGGGATCGAAAGACCTAGTGTACCTTGAATCATCGCCGGGTTTCTGTGAAAAGAACCCGAGGCTGGGCATTCCCGGTACGCACGGGCGTGCCTGCAACGATACGAGCATCGGCGTCGACGGCTGCGATCTCATGTGTTGCGGCCGTGGCTACCGGACCGAAACAATGTTCGTTGTGGAACGATGCAAT------------
	Precis_ceryne                -------------------------------------------------------------------------------------------------------------------------------------------------------------------------------------------------------------------------------------------------------------------------------------------------------------------------------------------------------------------------------------------------------------------------------------------------------------------------------------------------------------------------------------------------------------------------------------------------------------------------------------------------------------------------------------------------------------------------------------------------------------------------------------------------------------------------------------------------------------------------------------------------------------------------------------------------------------------------------------------------------------------------------------------------------------------------------------------------------------------------------------------------------------------------------------------------------------------------------------------------------------------------------------------------------------------------------------------------------------------------------------------------------------------------------------------------------------------------------------------------------------------------------------------TGAGCAGGAATAGTAGGAACTTATTTAAGAATATTAATACGAACTGAATTAGGAAACCCAGGATCATTAATTGGAGATGATCAAATTTACAATACTATTGTTACAGCTCATGCTTTTATCATAATTTTTTTTATAGTAATACCTATAATAATAGGAGGATTTGGTAATTGACTAGTTCCTCTTATATGAGGAGCCCCAGATATAGCTTTCCCTCGAATAAATAATATAAGATTCTGATTATTACCCCCCTCACTAGTTTTATTAATTTCTAGAAGAATCGTAGAAAATGGAGCAGGAACAGGATGAACAGTGTACCCCCCACTATCATCCAATATTGCACATAGAGGAGCATCAGTAGATTTAGCAATTTTTTCACTTCACTTAGCAGGAATCTCTTCCATTTTAGGTGCTATTAATATTATTACGACAATAATAATTATACGATTCAATAATATATCATTTGATCAAATACCTTTATTTGTTTGAGCAGTAGGAATTACAGCTTTATGATTAGTTCTTTCTCTTCCAGTATTAGCAGGTGCTATTACTATACTTTTAACAGATCGTAATATTAATACTTCATTTTTTGACCCAGCTGGGGGAGGAGATCCAATTCTATATCAACATTTATTTTGATTTTTTGGTNNNNNNNNNNNNNATATTTTAATTTTACCAGGATTTGGTATAATTTCTCATATGATTTCCCAAAAAAGAGGAAAAAAAGAAACCTTTGGATGTTTAGGTATAATTTATGCTATAATAGCAATTGGATTATTAGGATTTATTGTTTGAGCTCATCATATATTTACTGTAGGTATAGATATTGATACTCGAGCCTATTTTACTTCAGCAACTATAATTATTGCAGTACCAACAGGAATTAAAATTTTTAGTTGATTAGCAACATTACACGGAACACAAATTAATTACAGACCTTCTATATTATGAGGATTAGGTTTTATTTTTTTATTTACAGTAGGAGGTTTAACTGGAGTTGTATTAGCTAATTCATCTATTGATATTACTCTTCATGATACATATTATGTAGTAGCTCATTTTCATTATGTTTTATCTATGGGAGCTGTTTTCGCTATTATAGGAGGATTTATTCATTGATACCCTTTATTTACTGGTTTAATAATAAATAATTACTTATTAAAAATTCAATTTATTTCAATATTTATTGGAGTAAATTTAACATTTTTTCCCCAACATTTTTTAGGTTTAGC-AGGTATACCTCGTCGTTATTCAGATTATCCAGATAGATTTGTATCTTGAAATATTATCTCTTCATTTGGTTCTTATATCTCTCTTATTTCTATAATAATAATTATTATTATTATTTGAGAATCAATAATTAATCAACGTATTATTTTATTTCCTTTAAATATGCCATCTTCTATTGAATGATACCAAAATCTACCACCATCAGAACACTCCTATAATGAAT-------------------------------------------------------------------------------------------------------------------------------------------------------------------CGTGGTATCACCATCGATATCGCCCTATGGAAGTTCGAAACCGCCAAATACTACGTCACCATCATCGACGCTCCCGGTCACAGAGATTTCATCAAGAACATGATCACCGGAACCTCKCAGGCCGATTGCGCCGTGCTTATCGTCGCCGCCGGTACTGGTGAGTTCGAAGCCGGTATCTCAAAGAACGGTCAGACCCGTGAGCACGCTCTGCTCGCCTTCACACTCGGTGTCAAGCAGCTGATCGTAGGTGTCAACAAAATGGACTCCACTGAGCCCCCATACAATGAGGCCCGTTTCGAGGAAATCAAGAAAGAAGTATCCTCTTACATCAAGAAGATCGGTTACAACCCAGCTGCCGTCGCTTTCGTACCCATTTCTGGCTGGCACGGAGACAACATGCTGGAGGCATCTACCAAGATGCCCTGGTTCAAGGGATGGCAAGTGGAGCGCAAAGAAGGCAAGGCTGAAGGTAAATGCCTCATCGAGGCTCNNNNCGCCATCCTTCCCCCNNNNNNNNNNNNNNNNNNNNNNNNNNNNNNNNNNNNNNNNNNNNNNNNNNNNNNNNNNNNNNNNNNNNNNGTGCCCGTAGGCAGAGTTGAGACTGGTGTCCTTAAGCCCGGTACCATTGTCGTTTTCGCTCCCGCCAACATCACCACTGAAGTAAAATCTGTGGAGATGCACCACGAAGCTCTCCAAGAGGCTGTGCCCGGAGACAATGTAGGTTTCAACGTAAAGAACGTGTCTGTTAAGGAATTGCGTCGTGGTTATGTTGCTGGTGACTCAAAGAACAACCCACCCAAAGGAGCTGCTGACTTCACTGCACAAGTTATTGTTCTCAACCACCCTGGTCAAATCTCCAACGGCTACACACCTGTGCTCGATTGCCACACAGCTCACATTGCCTGCAAGTTCGCAGAAATCAAAGAGAAGGTTGACCGTCGTTCTGGTAAATCAACTGAAGATAACCCTAAATCCATCAAATCTGGTGATGCCGCCATTGTCAACCTTGTACCTTCCAAACCCCTCTGCGTGGAAGCTTTCCAGGAATTCCCCCCTCTCGGTCGTTTCGCCGTGCGT-----------------------------------------------------------------------------------------------------------------------------------------------------------------------------------------------------------------------------------------------------------------------------------------------------------------------------------------------------------------------------------------------------------------------------------------------------------------------------------------------------------------------------------------------------------------------------------------------------------------------------------------------------------------------------------------------------------------------------------------------------------------------------------------------------------------------------------------------------------------------------------------------------------------------------------------------------------------------------------------------------------------------------------------------------------------------------------------------------------------------------------------------------------------------------------------------------------------------------------------------------------------------------------------------------------------------------------------------------------------------------------------------------------------------------------------------------------------------------------------------------------------------------------------------------------------------------------------------------------------------------------------------------------------------------------------------------------------------------------------------------------------------------------------------------------------------------------------------------------------------------------------------------------------------------------------------------------------------------------------------------------------------------------------------------------------------------------------------------------------------------------------------------------------------------------------------------------------------------------------------------------------------------------------------------------------------------------------------------------------------------------------------------------------------------------------------------------------------------------------------------------------------------------------------------------------------------------------------------------------------------------------------------------------------------------------------------------------------------------------------------------------------------------------------------------------------------------------------------------------CCGCACTGTTAAGACTTGCTGGATGAGGCTGCCCAATTTCCGCGCCGTGGGYGATGCATTAAAAGATCGCTTCGATGGTGCGTCGCGGGTCATGATGCCCAATACGGAGATCGAAGCGCCTGT???ACAGCGAAACGACGCAGCGCCTCACAGAGTTCCACGAAGAGATCGGTACAGGTTCCAACTCAGGCCGCACAATCCCGATCATAAAACGCCGGGATCGAAAGACCTAGTGTACCTTGAATCATCGCCGGGTTTCTGTGAAAAGAACCCGAGGCTGGGCATTCCCGGTACGCACGGGCGTGCCTGCAACGATACGAGCATCGGCGTCGACGGCTGCGATCTCATGTGTTGCGGCCGCGGCTACCGGACCGAAACAATGTTCGTCGTGGAACGATGCAAT------------
	Precis_octavia               -------------------------------------------------------------------------------------------------------------------------------------------------------------------------------------------------------------------------------------------------------------------------------------------------------------------------------------------------------------------------------------------------------------------------------------------------------------------------------------------------------------------------------------------------------------------------------------------------------------------------------------------------------------------------------------------------------------------------------------------------------------------------------------------------------------------------------------------------------------------------------------------------------------------------------------------------------------------------------------------------------------------------------------------------------------------------------------------------------------------------------------------------------------------------------------------------------------------------------------------------------------------------------------------------------------------------------------------------------------------------------------------------------------------------------------------------------------------------------------------------------------------------------------------TGAGCAGGAATAGTAGGAACTTCATTAAGTTTATTAATTCGAACTGAATTAGGAAATCCAGGATCATTAATCGGAGATGATCAAATCTATAATACCATTGTTACAGCCCATGCTTTTATTATAATTTTTTTTATAGTTATACCCATTATAATAGGAGGATTTGGTAATTGATTAGTTCCACTTATATTAGGAGCCCCAGATATAGCTTTCCCCCGAATAAATAATATAAGATTTAGATTATTACCCCCATCATTGGTTTTATTAATTTCTAGAAGAATCGTAGAAAATGGAGCAGGAACAGGATGAACAGTGTACCCCCCACTATCATCTAATATTGCACATGGAGGATCTTCAGTAGACTTAGCAATTTTCTCTTTACATTTAGCAGGAATTTCTTCTATCTTAGGTGCTATTAATTTTATTACGACAATAATTAATATACGAATTAATAATATATCATTTGATCAAATACCATTATTTGTTTGAGCAGTAGGAATTACAGCCCTATTATTAGTCCTTTATCTTCCAGTATTAGCAGGTGCTATTACAATACTTTTAACAGATCGTAATATTAATACTTCATTTTTTGATCCAGCGGGAGGAGGAGACCCCATCTTATATCAACACTTATTTTGATTTTTTGGTNNNNNNNNNNTTTATATTTTAATTTTACCAGGATTTGGTATAATCTCACATATTATTTCTCAAGAAAGAGGTAAAAAAGAAACTTTTGGATGTTTAGGTATAATTTATGCTATAATAGCAATTGGTTTACTAGGATTTATTGTATGAGCTCATCATATATTTACAGTAGGTATAGATATTGATACTCGAGCTTATTTTACTTCAGCAACTATAATTATTGCAGTACCAACAGGAATCAAAATCTTCAGTTGATTAGCAACATTACATGGAACACAAATTAACTATAGACCCTCTATATTATGAGGATTAGGATTTATTTTTTTATTCACAGTAGGAGGTTTAACTGGAGTTGTATTAGCTAACTCATCAATTGATATTACTCTTCATGATACATATTATGTAGTAGCCCATTTCCATTATGTATTATCTATAGGAGCTGTTTTTGCTATTATAGGAGGATTTATTCATTGATATCCCCTATTTACTGGATTAATAATAAATAATTATTTATTGAAAATTCAATTTATTTCCATATTTATTGGAGTAAATTTAACATTTTTTCCGCAACATTTTTTAGGTTTAGC-AGGTATACCTCGTCGTTATTCAGATTATCCAGATAGATTTGTATCTTGAAATATTATTTCCTCATTTGGTTCTTATATCTCTCTTATTTCTATAATAATAATTATCATTATTATCTGAGAATCAATAATTAACCAACGTATTATTTTATTCCCATTAAATATACCATCTTCTATTGAATGATATCAAAATCTTCCCCCATCAGAACACTCTCATAATGAAT-------------------------------------------------------------------------------------------------------------------------------------------------------------------CGTGGTATCACCATCGATATCGCCCTATGGAAGTTCGAAACCGCCAAATACTACGTCACCATCATCGACGCTCCCGGTCACAGAGATTTCATCAAGAACATGATCACCGGAACCTCGCAGGCCGATTGCGCCGTGCTCATCGTCGCCGCCGGTACTGGTGAGTTCGAAGCCGGTATTTCAAAGAACGGTCAGACTCGTGAGCACGCTCTGCTCGCTTTCACACTTGGTGTCAAGCAGCTGATCGTAGGTGTCAACAAAATGGACTCCACYGAGCCCCCATACAGCGAGCCCCGTTTCGAGGAAATCAAGAAAGAAGTGTCCTCTTACATCAAGAAGATCGGTTACAACCCAGCTGCCGTCGCTTTCGTACCCATTTCTGGCTGGCACGGAGACAACATGCTGGAGGCATCTACCAAAATGCCCTGGTTCAAGGGATGGCAAGTGGARCGCAAAGAAGGCAAGGCTGAAGGTAAATGCCTCATCGAGGCTCTGGATGCCATCCTTCCCCCAGCTCGTCCCACAGACAAGGCCCTGCGTCTACCCCTGCAGGACGTTTACAAAATCGGTGGTATTGGTACAGTGCCCGTAGGCAGAGTTGAGACTGGTGTCCTGAAGCCCGGTACCATTGTCGTTTTCGCTCCCGCTAACATCACCACTGAAGTAAAATCTGTGGAGATGCACCACGAAGCTCTCCAAGAGGCTGTGCCCGGAGACAATGTAGGTTTCAACGTAAAGAACGTGTCTGTTAAGGAATTGCGTCGTGGTTATGTTGCTGGTGACTCAAAGAACAACCCACCCAAAGGAGCTGCCGACTTCACCGCACAAGTCATTGTTCTCAACCACCCTGGTCAAATCTCCAACGGCTACACACCCGTGCTCGATTGCCACACAGCTCACATTGCCTGCAAGTTCGCAGAAATCAAAGAGAAGGTTGACCGTCGTTCTGGTAAATCGACTGAAGAYAAYCCCAAATCCATCAAATCTGGTGATGCCGCCATTGTCAACCTCGTACCTTCCAAACCCCTCTGCGTGGAAGCTTTCCAGGAATTCCCCCCTCTCGGTCG-------------------------------------------------------------------------------------------------------------------------------------------------------------------------------------------------------------------------------------------------------------------------------------------------------------------------------------------------------------------------------------------------------------------------------------------------------------------------------------------------------------------------------------------------------------------------------------------------------------------------------------------------------------------------------------------------------------------------------------------------------------------------------------------------------------------------------------------------------------------------------------------------------------------------------------------------------------------------------------------------------------------------------------------------------------------------------------------------------------------------------------------------------------------------------------------------------------------------------------------------------------------------------------------------------------------------------------------------------------------------------------------------------------------------------------------------------------------------------------------------------------------------------------------------------------------------------------------------------------------------------------------------------------------------------------------------------------------------------------------------------------------------------------------------------------------------------------------------------------------------------------------------------------------------------------------------------------------------------------------------------------------------------------------------------------------------------------------------------------------------------------------------------------------------------------------------------------------------------------------------------------------------------------------------------------------------------------------------------------------------------------------------------------------------------------------------------------------------------------------------------------------------------------------------------------------------------------------------------------------------------------------------------------------------------------------------------------------------------------------------------------------------------------------------------------------------------------------------------------------------------CGCACTGTTAAGACTTGCTGGATGAGGCTGCCCAATTTCCGCGCCGTGGGCGATGCATTAAAAGATCGCTTCGATGGTGCGTCGCGGGTCATGATGCCCAACACGGAAATCGAAGCGCCCGT???ACAGCGAAACGACGCAGCGCCTCACAGAGTTCCACGAAGAGATCGGTACAGGTTCCAACTCAGGCCGCACAATCCCGATCATAAAACGCCGGGATCGAAAGACCTAGTGTACCTTGAATCATCGCCGGGTTTCTGTGAAAAGAACCCGAGGCTGGGCATTCCCGGTACGCACGGGCGTGCCTGCAACGATACGAGCATCGGCGTCGACGGCTGCGATCTCATGTGTTGCGGCCGTGGCTACCGGACCGAAACAATGTTCGTTGTGGAACGATGCAAT------------
	Protogoniomorpha_anacardii   -------------------------------------------------------------------------------------------------------------------------------------------------------------------------------------------------------------------------------------------------------------------------------------------------------------------------------------------------------------------------------------------------------------------------------------------------------------------------------------------------------------------------------------------------------------------------------------------------------------------------------------------------------------------------------------------------------------------------------------------------------------------------------------------------------------------------------------------------------------------------------------------------------------------------------------------------------------------------------------------------------------------------------------------------------------------------------------------------------------------------------------------------------------------------------------------------------------------------------------------------------------------------------------------------------------------------------------------------------------------------------------------------------------------------------------------------------------------------------------------------------------------------------------------TGAGCAGGAATAGTAGGAACTTCATTAAGTTTATTAATTCGAACAGAATTAGGAAATCCAGGATCATTAATTGGAGATGATCAAATTTATAATACTATTGTAACAGCTCATGCTTTTATTATAATTTTTTTTATAGTAATACCTATTATAATAGGAGGATTTGGAAATTGATTAGTTCCCCTTATATTAGGAGCCCCAGATATAGCATTCCCACGAATAAATAATATAAGATTTTGATTACTACCCCCATCATTAGTATTATTAATCTCTAGAAGAATTGTGGAAAATGGAGCAGGAACAGGATGAACAGTCTACCCCCCACTATCATCTAATATTGCCCATGGTGGATCCTCTGTTGATTTAGCAATTTTTTCTTTACATTTAGCAGGAATTTCATCTATTTTAGGAGCAATTAATTTTATCACAACAATTATTAATATACGAATTAATAGCATATCCTTTGATCAAATACCTTTATTTGTCTGATCTGTTGGTATTACAGCCTTATTATTAGTACTCTCACTCCCAGTATTAGCAGGTGCCATTACAATATTATTAACTGATCGAAATATTAATACCTCATTTTTTGATCCAGCTGGAGGAGGAGATCCCATTTTATATCAACATTTATTTTGATTTTTTGGTNNNNNNNNNNTTTATATTTTAATTTTACCAGGATTCGGAATAATTTCACACATTATCTCCCAAGAAAGAGGAAAAAAAGAAACTTTTGGATGTTTAGGAATAATTTATGCTATAATAGCAATTGGATTACTAGGATTTATTGTTTGAGCACATCACATATTTACAGTAGGTATAGATATTGATACCCGAGCATATTTCACATCAGCAACCATAATTATTGCCGTACCAACAGGAATTAAAATTTTCAGTTGATTAGCTACTTTACACGGAACACAAATTAATTATAGACCTTCAATATTATGAGGATTAGGATTTATTTTTCTTTTTACAGTAGGTGGATTAACCGGAGTTGTATTAGCTAACTCCTCTATTGATATTACTCTTCATGATACTTATTATGTTGTAGCTCATTTTCATTATGTATTATCTATAGGGGCTGTATTTGCCATTATAGGCGGATTTATTCATTGATATCCTTTATTTACTGGACTAATAATAAATAATTATTTATTAAAAATTCAATTTATTTCAATATTTATTGGAGTAAATTTAACATTTTTTCCACAACATTTTTTAGGGCTAGC-TGGAATACCTCGTCGTTATTCAGACTATCCAGATAGTTTTGTTTCATGAAATATTATTTCATCATTTGGTTCATATATTTCCCTTATCTCTACAATAATAATTATTATTATTATTTGAGAATCTATAATTAACCAACGTATTATTTTATTCCCATTAAATATACCATCATCAATTGAATGATATCAAAATTTACCACCAGCAGAACACTCATACAATGAAT-------------------------------------------------------------------------------------------------------------------------------------------------------------------CGTGGTATCACCATCGATATCGCTCTGTGGAAGTTCGAAACCGCCAAATACTACGTCACCATCATCGACGCTCCCGGACACAGAGATTTCATCAAGCACATGATCACGGGAACCTCGCAGGCCGACTGCGCCGTGCTCATCGTCGCCGCCGGTACCGGTGAGTTCGAAGCCGGTATCTCCAAGAACGGCCAGACYCGCGAGCACGCTCTGCTCGCCTTCACACTCGGTGTCAAGCAGCTGATCGTGGGCGTCAACAAAATGGACTCCACTGAGCCCCCATACAGCGAACCTCGTTTCGAGGAAATCAAGAAAGAAGTGTCCTCCTACATCAAGAAGATCGGTTACAAYCCAGCTGCCGTCGCTTTCGTACCCATTTCTGGCTGGCACGGAGAYAACATGCTGGAGGCATCTACCAAAATGCCATGGTTCAAGGGATGGCAAGTGGAGCGCAAAGAAGGCAAGGCTGAAGGTAAATGCCTCATTGAGGCCCTTGATGCCATCCTCCCCCCCGCTCGTCCCACAGACAAGGCCCTGCGTCTTCCCCTGCAGGATGTTTACAAAATCGGTGGTATTGGTACAGTGCCAGTAGGCAGAGTGGAGACTGGTGTCCTTAAACCCGGTACCATTGTCGTTTTCGCTCCAGCCAACATCACCACTGAAGTAAAGTCCGTGGAGATGCATCACGAAGCTCTCCAAGAGGCTGTGCCCGGAGACAACGTAGGTTTCAACGTAAAGAACGTGTCTGTTAAGGAATTGCGTCGTGGTTATGTTGCTGGTGACTCCAAGAACAACCCACCCAAAGGAGCTGCTGACTTCACCGCACAAGTCATCGTACTCAACCACCCCGGYCAAATTTCCAACGGCTACACACCTGTACTCGATTGCCACACAGCTCACATTGCCTGCAAGTTTGCCGAAATYAAAGAAAAGGTTGACCGTCGTTCCGGTAAATCCACTGAAGATAATCCCAAATCTATCAAATCTGGTGATGCTGCCATCGTAAACCTCGTACCTTCCAAACCCCTCTGCGTGGAAGCCTTCCAGGAATTCCCCCCTCTTGGTCG-----------------------------------------------------------------------------------------------------------------------------------------------------------------------------------------------------------------------------------------------------------------------------------------------------------------------------------------------------------------------------------------------------------------------------------------------------------------------------------------------------------------------------------------------------------------------------------------------------------------------------------------------------------------------------------------------------------------------------------------------------------------------------------------------------------------------------------------------------------------------------------------------------------------------------------------------------------------------------------------------------------------------------------------------------------------------------------------------------------------------------------------------------------------------------------------------------------------------------------------------------------------------------------------------------------------------------------------------------------------------------------------------------------------------------------------------------------------------------------------------------------------------------------------------------------------------------------------------------------------------------------------------------------------------------------------------------------------------------------------------------------------------------------------------------------------------------------------------------------------------------------------------------------------------------------------------------------------------------------------------------------------------------------------------------------------------------------------------------------------------------------------------------------------------------------------------------------------------------------------------------------------------------------------------------------------------------------------------------------------------------------------------------------------------------------------------------------------------------------------------------------------------------------------------------------------------------------------------------------------------------------------------------------------------------------------------------------------------------------------------------------------------------------------------------------------------------------------------------------------------------------------------------------------GTTTTCGTTCGTTGGCGAATGCATTGAAGGATCGCTTCGATGGCGCATCGCGGGTCATGATGCCCAAKACGGAAATCGAAGCGCCCGT???RCAGCGAAACGACGCAGCGCCTCACAGAGTWCCACGAAGAGATCGGTATAGATTCCAACTCAAGCCGCACAATCCCGATCATAAAACACCGGGATCCAAAGACCTAGTGTACCTCGAATCATCGCCGGGTTTCTGTGAAAAGAACCCGAGGCTGGGCATTCCCGGCACGCACGGGCGTGCCTGCAACGATACGAGCATCGGCGTCGACGGCTGCGATCTCATGTGTTGCGGCCGTGGCTACCGGACCGAAACAATGTTCGTTGTGGAACGATGCAATWGCACATTCCAC
	Protogoniomorpha_parhassus   -------------------------------------------------------------------------------------------------------------------------------------------------------------------------------------------------------------------------------------------------------------------------------------------------------------------------------------------------------------------------------------------------------------------------------------------------------------------------------------------------------------------------------------------------------------------------------------------------------------------------------------------------------------------------------------------------------------------------------------------------------------------------------------------------------------------------------------------------------------------------------------------------------------------------------------------------------------------------------------------------------------------------------------------------------------------------------------------------------------------------------------------------------------------------------------------------------------------------------------------------------------------------------------------------------------------------------------------------------------------------------------------------------------------------------------------------------------------------------------------------------------------------------------------TGAGCAGGAATAGTAGGAACCTCATTAAGTTTATTAATTCGAACTGAATTAGGAAATCCAGGATCATTAATTGGTGATGATCAAATTTATAATACTATTGTAACAGCTCATGCTTTTATTATAATTTTCTTTATAGTTATACCCATTATAATAGGGGGATTTGGAAACTGATTAGTTCCCCTTATATTGGGAGCTCCAGATATAGCTTTCCCACGAATAAATAACATAAGATTTTGATTATTACCCCCATCATTAGTATTATTAATTTCTAGAAGAATTGTAGAAAATGGAGCAGGAACAGGATGAACAGTCTACCCCCCACTATCATCTAATATTGCCCATGGTGGATCATCTGTCGATTTAGCAATTTTTTCTTTACATTTAGCAGGAATTTCATCTATCTTAGGAGCAATCAATTTTATTACAACAATCATTAACATACGAGTTAATGGTATATCTTTTGATCAAATACCCCTATNTGTTTGATCTGTTGGAATTACAGCTCTATTATTAGTACTTTCACTTCCCGTATTAGCAGGTGCTATTACCATATTATTAACTGATCGAAATATTAATACTTCATTCTTTGATCCAGCTGGAGGAGGAGATCCAATTCTATATCAACATTTATTTTGATTTTTTGGTNNNNNNNNNNTTTATATTTTAATTTTACCAGGATTTGGAATAATTTCACATATTATTTCTCAAGAAAGAGGAAAAAAAGAAACTTTTGGATGTTTAGGAATAATTTATGCAATAATAGCAATTGGATTATTAGGATTTATTGTCTGAGCACATCATATATTTACAGTAGGTATAGATATTGATACCCGAGCATATTTTACATCAGCAACTATAATTATTGCTGTACCAACAGGAATTAAAATTTTTAGTTGATTAGCTACTTTACACGGAACACAAATTAACTATAGCCCCTCTATATTATGAGGATTAGGATTTATTTTTCTTTTTACAGTAGGTGGATTAACTGGAGTTGTATTAGCCAATTCTTCTATTGATATCACTCTTCACGATACTTATTATGTTGTAGCTCACTTCCATTATGTATTGTCCATAGGAGCAGTATTTGCTATTATAGGAGGATTTATTCATTGATATCCCCTATTTACCGGATTAATAATAAATAATTATTTATTAAAAATTCAATTTATTTCAATATTTATTGGTGTAAATTTAACATTTTTCCCTCAACATTTCCTAGGATTAGC-TGGTATACCCCGTCGTTATTCAGATTATCCAGATAGATTTGTATCGTGAAATATTATTTCATCATTTGGCTCATATATTTCCCTTATCTCCACAATAATAATTATTATTATTATCTGAGAATCTATAATTAATCAACGTATTATTTTATTTCCTTTAAATATGCCATCCTCAATTGAATGATATCAAAATTTACCACCCTCAGAACACTCATACAATGAAT-------------------------------------------------------------------------------------------------------------------------------------------------------------------CGTGGTATCACCATCGATATCGCTCTGTGGAAGTTCGAAACCGCCAAATACTACGTCACCATCATCGACGCTCCCGGACACAGAGATTTCATCAAGAACATGATCACGGGAACCTCGCAGGCCGACTGCGCCGTGCTCATCGTCGCCGCCGGTACCGGTGAGTTCGAAGCCGGTATCTCCAAGAACGGCCAGACCCGCGAGCACGCTCTGCTCGCCTTCACACTCGGTGTCAAGCAGCTGATCGTRGGCGTCAACAAAATGGACTCCACTGAGCCCCCATACAGCGAACCTCGTTTCGAGGAAATCAAGAAAGAAGTGTCCTCCTACATCAAGAAGATCGGTTACAACCCAGCTGCCGTCGCTTTCGTACCCATTTCTGGCTGGCACGGAGACAACATGCTGGAGGCATCTACCAAAATGCCATGGTTCAAGGGATGGCAAGTGGAGCGCAAAGAAGGCAAGGCTGAAGGTAAATGCCTCATTGAGGCCCTTGATGCCATCCTCCCCCCCGCTCGTCCCACAGACAAGGCCCTGCGTCTNNNNNNNNNNNNNNNNNNNNNNNNNNGTGGTATTGGTACAGTGCCAGTAGGCAGAGTGGAGACTGGTGTCCTTATACCCGGTACCATTGTCGTTTTCGCTCCCGCCAACATCACCACTGAAGTAAAGTCCGTGGAGATGCACCACGAAGCTCTCCAAGAGGCTGTGCCCGGAGACAACGTAGGTTTCAACGTAAAGAACGTGTCTGTTAAGGAATTGCGTCGTGGTTATGTTGCTGGTGACTCCAAGAACAACCCACCCAAAGGAGCTGCTGACTTCACCGCACAAGTCATCGTCCTCAACCACCCCGGTCAAATTTSCAACGGCTACACACCTGTACTCGATTGCCACACAGCTCACATTGCCTGCAAGTTCGCCGAAATCAAAGAAAAGGTTGACCGTCGTTCCGGTAAATCCACTGAAGATAATCCCAAATCTATCAAATCTGGTGATGCTGCCATCGTAAACCTCGTACCTTCCAAACCCCTCTGCGTGGAAGCCTTCCAGGAATTCCCCCCTCTTGGTCG------------------------------------------------------------------------------------------------------------------------------------------------------------------------------------------------------------------------------------------------------------------------------------------------------------------------------------------------------------------------------------------------------------------------------------------------------------------------------------------------------------------------------------------------------------------------------------------------------------------------------------------------------------------------------------------------------------------------------------------------------------------------------------------------------------------------------------------------------------------------------------------------------------------------------------------------------------------------------------------------------------------------------------------------------------------------------------------------------------------------------------------------------------------------------------------------------------------------------------------------------------------------------------------------------------------------------------------------------------------------------------------------------------------------------------------------------------------------------------------------------------------------------------------------------------------------------------------------------------------------------------------------------------------------------------------------------------------------------------------------------------------------------------------------------------------------------------------------------------------------------------------------------------------------------------------------------------------------------------------------------------------------------------------------------------------------------------------------------------------------------------------------------------------------------------------------------------------------------------------------------------------------------------------------------------------------------------------------------------------------------------------------------------------------------------------------------------------------------------------------------------------------------------------------------------------------------------------------------------------------------------------------------------------------------------------------------------------------------------------------------------------------------------------------------------------------------------------------------------------------------------CGTTAAGACTTGCTGGATGAGGCTGCCCAGTTTTCGCTCTGTTGGCGATGCATTGAAGGATCGCTTCGATGGCGCATCGCGGGTCATGATGCCCAATACGGAAATCGAAGCGCCCGT???ACAGCGAAACGACGCAGCGCCTCACAGAGTTCCACGAAGAGATCGGTATAGATTCCAACTCAGGCCGCACAATCCCGATCATAAAACACCGGGATCCAAGGACCTAGTGTACCTCGAATCATCGCCGGGTTTCTGTGAAAAGAACCCGAGGCTGGGCATTCCCGGCACGCACGGGCGTGCCTGCAACGATACGAGCATCGGCGTCGACGGCTGCGATCTCATGTGTTGCGGCCGTGGCTACCGGACCGAAACAATGTTCGTTGTGGAACGATGCAAT------------
	Salamis_anteva               -------------------------------------------------------------------------------------------------------------------------------------------------------------------------------------------------------------------------------------------------------------------------------------------------------------------------------------------------------------------------------------------------------------------------------------------------------------------------------------------------------------------------------------------------------------------------------------------------------------------------------------------------------------------------------------------------------------------------------------------------------------------------------------------------------------------------------------------------------------------------------------------------------------------------------------------------------------------------------------------------------------------------------------------------------------------------------------------------------------------------------------------------------------------------------------------------------------------------------------------------------------------------------------------------------------------------------------------------------------------------------------------------------------------------------------------------------------------------------------------------------------------------------------------TGAGCAGGAATAGTAGGAACTTCTTTAAGTTTATTAATTCGAACTGAATTAGGGAATCCAGGATCATTAATTGGAGATGATCAAATTTATAATACTATTGTAACAGCTCATGCTTTTATTATAATTTTTTTTATAGTTATACCTATTATAATAGGGGGATTTGGTAATTGATTAGTTCCCCTTATATTAGGAGCACCAGATATAGCATTCCCACGAATAAATAATATAAGATTTTGATTATTACCACCATCATTAGTATTATTAATTTCTAGAAGAATTGTAGAAAATGGAGCAGGAACAGGATGAACAGTATACCCCCCACTTTCATCAAATATTGCACATGGAGGATCATCAGTTGATTTAGCAATTTTTTCACTACATTTAGCAGGAATTTCATCTATTTTAGGAGCTATTAATTTCATTACAACAATTATTAATATACGAGTTAATGGAATATCATTTGATCAAATACCTTTATTTGTATGAGCAGTAGGAATTACAGCTTTATTATTAGTTTTATCTTTACCAGTATTAGCTGGAGCTATTACAATATTATTAACTGATCGAAATATTAATACATCATTTTTTGATCCAGCAGGAGGAGGTGATCCAATCTTATACCAACACTTATTTTGATTTTTTGGTCACCCTGAANNNNNTATTTTAATTTTACCTGGATTTGGTATAATTTCTCATATTATCTCCCAAGAAAGAGGAAAAAAAGAAACATTTGGATGTTTAGGTATAATTTATGCAATAATAGCAATTGGATTATTAGGATTTATTGTATGAGCACACCATATATTTACAGTAGGTATAGATATTGATACTCGAGCTTACTTCACATCAGCAACAATAATTATTGCTGTTCCCACAGGAATTAAAATTTTTAGTTGATTAGCTACATTACATGGAACACAAATTAACTATAGTCCCTCTATATTATGAGGATTAGGTTTTATTTTTTTATTTACAGTAGGAGGATTAACAGGAGTTGTTTTAGCTAACTCTTCTATTGACATTACTTTACATGATACTTATTATGTAGTAGCTCATTTTCATTATGTTTTATCAATAGGAGCTGTATTTGCTATTATAGGAGGATTTATTCATTGATACCCATTATTTACTGGATTAATAATAAATAATTATTTATTAAAAATTCAATTTATCTCCATATTTATTGGAGTAAATCTAACATTTTTTCCACAACATTTTTTAGGTTTAGC-TGGAATACCTCGACGTTACTCAGATTACCCAGATAGTTTTGTATCCTGAAATATTATCTCATCATTTGGATCTTATATCTCTCTTATTTCTATAATAATAATAATTATTATTATATGAGAGTCTATAATTAATCAACGTATTATTTTATTCCCATTAAATATACCATCCTCAATTGAATGATATCAAAATTTACCTCCATCAGAACATTCTTATAATGAAT------------------------------------------------------------------------------------------------------------------------------------------------------------------------------------------------------------------------------------------------------------------------------------------GGCCGATTGCGCCGTGCTCATCGTCGCCGCCGGTACCGGTGAGTTTGAAGCCGGTATCTCTAAGAACGGTCAGACTCGTGAGCATGCTCTGCTCGCGTTCACCCTCGGTGTCAAGCAGCTGATAGTAGGTGTCAACAAAATGGACTCCACTGAGCCCCCATACAGCGAGCCCCGTTTCGAGGAAATCAAGAAAGAAGTATCTTCTTACATCAAGAAGATCGGTTACAATCCAGCTGCCGTCGCTTTCGTACCCATTTCTGGCTGGCACGGAGACAACATGCTGGAGGCATCCACCCCAATGCCATGGTTCAAGGGATGGCAAGTGGAGCGCAAAGAAGGCAAGGCTGAAGGTAAATGCCTCATTGAGGCCCTGGACGCCATCCTTCCCCCAGCTCGTCCCACAGACNNNNNNNNNNNNNNNNNNNNNNAGGACGTCTACAAAATCGGTGGTATCGGTACAGTGCCAGTAGGCAGAGTGGAGACTGGTGTCCTCAAGCCCGGTACCATTGTCGTTTTCGCTCCCGCCAACATCACCACTGAAGTAAAATCTGTGGAGATGCACCACGAAGCCCTCCAAGAGGCTGTGCCCGGAGACAACGTAGGTTTCAACGTAAAGAACGTGTCTGTTAAGGAATTGCGTCGTGGTTATGTCGCTGGCGACTCAAAGAACAACCCACCCAAAGGAGCTGCTGACTTTACCGCACAAGTCATTGTCCTCAACCACCCCGGTCAAATCTCCAATGGCTACACACCCGTACTCGATTGCCACACAGCTCACATTGCCTGCAAGTTTGCCGAAATCAAAGAAAAGGTTGACCGTCGTTCCGGTAAATCGACTGAAGACAATCCCAAATCTATCAAATCTGGTGATGCTGCCATCGTAAACCTTGTACCTTCCAAACCCCTGTGTGTGGAAGCCTTCCAGGAATTCCCCCCTCTCGGTCGTTTCGCCGTGCGT--------------------------------------------------------------------------------------------------------------------------------------------------------------------------------------------------------------------------------------------------------------------------------------------------------------------------------------------------------------------------------------------------------------------------------------------------------------------------------------------------------------------------------------------------------------------------------------------------------------------------------------------------------------------------------------------------------------------------------------------------------------------------------------------------------------------------------------------------------------------------------------------------------------------------------------------------------------------------------------------------------------------------------------------------------------------------------------------------------------------------------------------------------------------------------------------------------------------------------------------------------------------------------------------------------------------------------------------------------------------------------------------------------------------------------------------------------------------------------------------------------------------------------------------------------------------------------------------------------------------------------------------------------------------------------------------------------------------------------------------------------------------------------------------------------------------------------------------------------------------------------------------------------------------------------------------------------------------------------------------------------------------------------------------------------------------------------------------------------------------------------------------------------------------------------------------------------------------------------------------------------------------------------------------------------------------------------------------------------------------------------------------------------------------------------------------------------------------------------------------------------------------------------------------------------------------------------------------------------------------------------------------------------------------------------------------------------------------------------------------------------------------------------------------------------------------------------------------------------------------------TAAGACTTGCTGGATGCGGCTGCCCAGTTTTCGCTCCGTAGGCGATACATTGAAAGATCGCTTCGATGGTGCATCGCGGGTTACGATGCCCAATACGGAAATCGAAACGGCCGT???ACAGCGAAATGACGCAGCGCCTCACAGAGTTCCACGAAAAGATCGGTACAAATTTCAACTCAAGCCGTACAATCCCGAGCACAAAACACCTGGGTCCAAAGATCTAGTATACCTTGAATCATCGCCGGGTTTCTGTGAAAAGAACCCGAGGCTGGGCATTCCCGGCACGCACGGGCGTGCCTGCAACGATACGAGCATCGGCGTCGACGGCTGCGATCTCATGTGTTGCGGCCGTGGCTACCGGACCGAAACTATGTTCGTTGTGGAACGATGCAAT------------
	Salamis_cacta                -------------------------------------------------------------------------------------------------------------------------------------------------------------------------------------------------------------------------------------------------------------------------------------------------------------------------------------------------------------------------------------------------------------------------------------------------------------------------------------------------------------------------------------------------------------------------------------------------------------------------------------------------------------------------------------------------------------------------------------------------------------------------------------------------------------------------------------------------------------------------------------------------------------------------------------------------------------------------------------------------------------------------------------------------------------------------------------------------------------------------------------------------------------------------------------------------------------------------------------------------------------------------------------------------------------------------------------------------------------------------------------------------------------------------------------------------------------------------------------------------------------------------------------------TGAGCAGGAATAGTAGGAACCTCTTTAAGTTTATTAATTCGAACTGAATTAGGAAATCCAGGATCATTAATTGGAGATGATCAAATTTATAATACTATTGTAACAGCTCATGCTTTTATTATAATTTTTTTTATAGTTATACCTATTATAATAGGAGGATTTGGTAATTGATTAGTTCCCCTTATATTAGGAGCACCTGATATAGCATTTCCACGAATAAATAATATAAGATTTTGATTATTACCACCATCATTAGTATTATTAATTTCTAGAAGAATTGTAGAAAATGGAGCAGGAACAGGATGAACAGTATACCCCCCACTTTCATCAAATATTGCACACGGAGGATCATCAGTGGATTTAGCAATTTTCTCACTACATTTAGCAGGAATTTCATCAATTTTAGGAGCTATTAATTTTATTACAACAATAATTAATATACGAATTAATGGAATATCATTTGATCAAATACCCTTATTTGTATGAGCAGTAGGAATTACAGCTTTATTATTAGTCTTATCTTTACCAGTATTAGCTGGAGCTATTACAATATTATTAACGGATCGAAATATTAATACATCATTTTTTGATCCAGCAGGAGGAGGTGATTCCATTTTATACCAACACTTATTTTGATTTTTTGGTNNNNNNNNNNNNNNNNNNNNAATTTTACCGGGATTTGGTATAATTTCCCACATTATTTCTCAAGAAAGAGGAAAAAAAGAAACATTTGGGTGTTTAGGTATAATTTATGCAATAATAGCAATTGGATTACTAGGATTTATTGTATGAGCACATCATATATTTACAGTAGGTATAGATATTGATACTCGAGCTTACTTTACATCAGCAACAATAATTATTGCTGTACCCACAGGAATTAAAATTTTTAGTTGATTAGCTACATTACATGGAACACAAATTAATTATAGTCCTTCTATATTATGAGGATTAGGTTTTATTTTTTTATTTACAGTAGGAGGATTAACAGGAGTTATTTTAGCTAACTCTTCTATTGATATTACCTTACATGATACTTATTATGTAGTAGCTCATTTTCATTATGTTTTATCAATAGGAGCTGTATTTGCTATTATAGGAGGATTTATTCATTGATACCCATTATTTACTGGATTAATAATAAATAATTACCTATTAAAAATTCAATTTATTTCTATATTTATTGGAGTAAATTTAACATTTTTTCCACAACATTTTTTAGGATTAGC-TGGAATACCTCGACGTTATTCAGATTATCCAGATAGTTTTATATCCTGAAATATTATTTCATCATTTGGATCTTATATTTCTCTTATTTCTATAATAATAATAATTATTATTATATGAGAATCTATAATTAATCAACGTATTATTTCATTCCCACTAAATATACCATCTTCAATTGAATGATATCAAAATTTACCCCCATCAGAACATTCTTATAATGAAT-------------------------------------------------------------------------------------------------------------------------------------------------------------------CGTGGTATCACCATAGATATCGCCCTATGGAAGTTCGAAACCGCTAAATACTACGTCACCATCATCGACGCTCCCGGACACAGAGATTTCATCAAGGACATGATCACTGGAACCTCACAGGCCGATTGCGCCGTGCTCATCGTCGCCGCCGGTACCGGTGAGTTTGAAGCCGGTATCTCTAAGAACGGTCAGACTCGTGAGCATGCTCTGCTCGCGTTCACCCTCGGTGTCAAGCAGCTGATAGTAGGTGTCAACAAAATGGACTCCACTGAGCCCCCATACAGCGAGCCCCGTTTCGAGGAAATCAAGAAAGAAGTATCTTCTTACATCAAGAAGATCGGTTACAATCCAGCTGCCGTCGCTTTCGTACCCATTTCTGGCTGGCACGGAGACAACATGCTGGAGGCATCCACCAAAATGCCATGGTTCAAGGGATGGCAAGTGGAGCGCAAAGAAGGCAAGGCTGAAGGTAAATGCCTCATTGAGGCCCTGGACGCCATCCTTCCCCCAGCTCGTCCCACAGACAAGGCTCTGCGTCTTCCCCTCCAGGACGTCTACAAAATCGGTGGTATTGGTACAGTGCCAGTAGGCAGAGTGGAGACTGGTGTCCTCGAGCCCGGTACCATTGTCGTTTTCGCTCCCGCCAACATCACCACTGAAGTAAAATCTGTGGAGATGCACCACGAAGCCCTCCAAGAGGCTGTGCCGGGAGACAATGTAGGTTTCAACGTAAAGAACGTGTCTGTTAAGGAATTGCGTCGTGGTTATGTCGCTGGCGACTCAAAGAACAACCCACCCAAAGGAGCTGCYGAYTTTACCGCACAAGTCATTGTCCTCAACCACCCCGGTCAAATTTCCAATGGTTACACACCCGTACTCGATTGCCACACAGCTCACATTGCCTGCAAGTTTGCCGAAATCAAAGAAAAGGTTGACCGTCGTTCCGGTAAATCGACTGAAGACAATCCCAAATCTATCAAATCTGGTGATGCTGCCATCGTTAACCCTGTACCTTCCAAACCCCCGTGTGTGG-------------------------------------------------------------------------------------------------------------------------------------------------------------------------------------------------------------------------------------------------------------------------------------------------------------------------------------------------------------------------------------------------------------------------------------------------------------------------------------------------------------------------------------------------------------------------------------------------------------------------------------------------------------------------------------------------------------------------------------------------------------------------------------------------------------------------------------------------------------------------------------------------------------------------------------------------------------------------------------------------------------------------------------------------------------------------------------------------------------------------------------------------------------------------------------------------------------------------------------------------------------------------------------------------------------------------------------------------------------------------------------------------------------------------------------------------------------------------------------------------------------------------------------------------------------------------------------------------------------------------------------------------------------------------------------------------------------------------------------------------------------------------------------------------------------------------------------------------------------------------------------------------------------------------------------------------------------------------------------------------------------------------------------------------------------------------------------------------------------------------------------------------------------------------------------------------------------------------------------------------------------------------------------------------------------------------------------------------------------------------------------------------------------------------------------------------------------------------------------------------------------------------------------------------------------------------------------------------------------------------------------------------------------------------------------------------------------------------------------------------------------------------------------------------------------------------------------------------------------------------------------------------------------CCGCACTGTCAAGACTTGCTGGATGCGGCTGCCCAGTTTTCGCTCCGTAGGCGATACATTGAAAGATCGCTTCGATGGTGCATCGCGGGTTACGATGCCCAATACGGAAATCGAAACGGCCGT???ACAGCGAAATGACGCAGCGCCTCACAGAGTTCCACGAAAAGATCGGTACAAATTTCAACTCAAGCCGTACAATCCCGAGCACAAAACACCTGGGTCCAAAGATCTAGTATACCTTGAATCATCGCCGGGTTTCTGTGAAAAGAACCCGAGGCTGGGCATTCCCGGCACGCACGGGCGTGCCTGCAACGATACGAGCATCGGCGTCGACGGCTGCGATCTCATGTGTTGCGGCCGTGGCTACCGGACCGAAACTATGTTCGTTGTGGAACGATGCAAT------------
	Symbrenthia_hypselis         -------------------------------------------------------------------------------------------------------------------------------------------------------------------------------------------------------------------------------------------------------------------------------------------------------------------------------------------------------------------------------------------------------------------------------------------------------------------------------------------------------------------------------------------------------------------------------------------------------------------------------------------------------------------------------------------------------------------------------------------------------------------------------------------------------------------------------------------------------------------------------------------------------------------------------------------------------------------------------------------------------------------------------------------------------------------------------------------------------------------------------------------------------------------------------------------------------------------------------------------------------------------------------------------------------------------------------------------------------------------------------------------------------------------------------------------------------------------------------------------------------------------------------------------TGAGCAGGAATAATTGGAACTTCTCTTAGTTTATTAATTCGAACTGAATTAGGTAATCCAGGATCTTTAATTGGAGATGATCAAATTTATAATACAATTGTTACAGCTCATGCTTTTATTATAATTTTTTTTATAGTTATACCAATTATAATTGGAGGATTTGGTAATTGATTAATTCCCTTAATACTAGGAGCCCCTGATATAGCTTTTCCTCGAATAAATAATATAAGATTTTGACTATTACCCCCATCATTAACCTTATTAATTTTCAGAAGAATAGTAGAAAATGGAGCAGGAACAGGATGAACAGTTTACCCCCCACTCTCATCTAATATTGCTCACAGAGGATCTTCTGTAGATTTAGCAATTTTCTCCCTTCATTTAGCTGGAATTACATCAATCTTAGGTGCAATCAATTTTATTACAACAATTATTAATATACGAATTAATAATATATCCTTTGATCAAATACCTTTATTTATTTGAGCCGTGGGTATAACAGCTTNNNNNNNNNNNNNNNNNNNNNNNNNNNNNNNNNNNNNNNNNNNNNNNNNATTAACAGATCGATATATAAATACTTCATTTTTCGATCCAGCAGGAGGAGGAGACCCTATTTTATATCAACATTTATTTTGATTTTTTGGTNNNNNNNNNNNNNNNATTTTAATTTTACCAGGATTTGGAATAATTTCCCATATTATTTCTCAAGAAAGAGGAAAAAAGGAAACTTTTGGTTATTTAGGAATAATTTATGCTATAATAGCAATTGGATTATTAGGATTTATTGTATGAGCTCATCATATATTTACTGTTGGTATAGACATTGATACACGAGCTTATTTTACATCAGCAACAATAATTATTGCAGTACCAACAGGAATTAAAATCTTTAGATGATTAGCAACTCTTCATGGAACTCAAATTAATTATAGTCCCTCTATACTATGAAGACTTGGATTTATTTTTTTATTTACAGTAGGAGGATTAACAGGAGTTATTTTAGCAAATTCTTCAATTGATATTACATTACATGATACTTATTATGTAGTAGCCCATTTTCATTATGTTTTATCTATAGGAGCTGTATTTGCAATTTTAGGTGGATTTATTCATTGATATCCATTATTTACAGGATTAATATTAAATAATTATTTATTAAAAATTCAATTTATTTCAATATTTATCGGTGTTAATTTAACATTTTTTCCCCAACATTTTTTAGGATTAGC-GGGTATACCTCGACGATATTCCGATTATCCTGATAGATTTATATCATGAAATATTTTATCTTCATTTGGATCATATATTTCTCTTTTATCAATAATAATAATTATCATTATTATTTGAGAATCAATAATTAATCAACGAATTATCTTATTTTCATTAAATATACCCACCTCTATTGAATGATATCAAAATCTTCCCCCATCTGAACACTCATATAATGAAT-------------------------------------------------------------------------------------------------------------------------------------------------------------------CGTGGTATCACCATTGATATCGCTCTGTGGAAGTTCGAGACCGCTAAATACTACGTCACCATCATCGACGCTCCCGGTCACAGAGATTTCATCAAGAACATGATCACCGGAACCTCACAAGCCGATTGCGCTGTGCTCATCGTTGCCGCGGGTACCGGTGAGTTTGAAGCTGGTATTTCTAAGAACGGTCAAACCCGTGAGCACGCTCTGCTCGCCTTCACACTTGGTGTGAAGCAGCTGATTGTGGGTGTTAACAAAATGGACTCAACTGAGCCGCCATACAATGAATCCCGTTTCGAGGAAATCAAGAAAGAAGTGTCCTCTTACATCAAAAAGATTGGTTACAACCCAGCTGCCGTAGCTTTCGTACCCATTTCTGGCTGGCACGGAGACAACATGCTGGAGCCATCCACCAAGATGCCCTGGTTCAAGGGATGGCAAGTGGAGCGTAAAGAAGGCAAAGGTGAAGGTAAATGCCTTATTGAGGCTTTGGATGCCATCCTTCCTCCAGCGCGTCCCACAGACAAAGCTCTGCGTCTTCCTCTGCAGGACGTTTACAAAATCGGTGGTATTGGTACAGTGCCAGTAGGCAGAGTTGAAACTGGTGTTCTCAAACCCGGTACTATCGTTGTGTTCGCTCCCGCCAACATCACCACAGAAGTAAAGTCCGTAGAGATGCACCACGTAGCTCTCCAAGAGGCTGTGCCCGGAGACAATGTTGGTTTCTACGTCAAGAACGTTTCTGTTAAGGAATTGCGTCGTGGTTACGTCGCTGGTGACTCAAAGAACAACCCACCCAAGGGAGCTGCTGATTTCACCGCACAAGTCATTGTACTCAACCACCCTGGTCAAATCTCCAACGGCTACACGCCCGTATTGGATTGCCACACAGCTCACATTGCCTGCAAGTTTGCTGAAATT------------------------------------------------------------------------------------------------------------------------------------------------------------------------------------------------------------------------------------------------------------------------------------------------------------------------------------------------------------------------------------------------------------------------------------------------------------------------------------------------------------------------------------------------------------------------------------------------------------------------------------------------------------------------------------------------------------------------------------------------------------------------------------------------------------------------------------------------------------------------------------------------------------------------------------------------------------------------------------------------------------------------------------------------------------------------------------------------------------------------------------------------------------------------------------------------------------------------------------------------------------------------------------------------------------------------------------------------------------------------------------------------------------------------------------------------------------------------------------------------------------------------------------------------------------------------------------------------------------------------------------------------------------------------------------------------------------------------------------------------------------------------------------------------------------------------------------------------------------------------------------------------------------------------------------------------------------------------------------------------------------------------------------------------------------------------------------------------------------------------------------------------------------------------------------------------------------------------------------------------------------------------------------------------------------------------------------------------------------------------------------------------------------------------------------------------------------------------------------------------------------------------------------------------------------------------------------------------------------------------------------------------------------------------------------------------------------------------------------------------------------------------------------------------------------------------------------------------------------------------------------------------------------------------------------------------------------------------------------------------------------------------------------GTTAAGACTTGTTGGATGAGGTTGCCCAGTTTTCGCTCTGTGGGTGATGCTTTAAAAGATCGGTTCGATGGAGCGTCGCGGGTNATGATGCCTAATACAGAAATNGAAGCGCCAGT???ACAGCGAAATGACGCAGCACCTCATCGTGTTCCAAGAAGAGATCGGTACAGATTCCAACTTCGACCTCATAATCCCGATCATAAAACACCGGGTGCAAAAGACCTAGTTTACCTTGAATCATCACCAGGTTTTTGTGAAAAGAACCCGAGGCTGGGCATTCCCGGCACGCACGGGCGTGCTTGCAACGATACTAGCATCGGCGTCGACGGTTGCGACCTTATGTGTTGCGGTCGTGGTTACCGGACGGAAACAATGCTTGTTGTGGAGCGATGCAAT------------
	Symbrenthia_lilaea           GAAATGGAAGATAAAGTTTCTTCAACTCTGTCTGGTCTTGAGGGTGAACTCAAGGGTACTTTCTACCCCCTTACCGGCATGTCCAAGGAAACCCAACAACAACTTATTGATGATCATTTCCTCTTCAAGGAGGGTGACCGTTTCCTCCAGGCTGCCAATGCTTGCCGTTTCTGGCCCTCCGGTCGTGGTATCTACCACAATGAAAACAAAACTTTCCTGGTTTGGTGCAATGAAGAGGACCATCTCCGCATCATCTCCATGCAGATGGGTGGTGACTTGAAGCAAGTATACAAGAGGCTAGTAACCGCCGTCAACGACATCGAGAAGAGGATCCCGTTCTCTCACCATGACCGTCTTGGTTTCCTGACCTTCTGCCCCACCAACCTGGGAACCACCGTGCGTGCTTCAGTGCACATTAAGTTGCCCAAGCTCGCAGCTGACAAGGCAAAGTTGGAGGAAGTCGCGTCGAAGTACCACTTGCAGGTGCGCGGAACCCGCGGCGAGCACACCGAGGCTGAGGGTGGTGTTTACGACATCTCCAACAAGAGGCGTATGGGACTCACCGAGTACGACGCCGTCAAGGAGATGTACGATGGTAGCTTAGATTATTGCGTGGTTAAAATACCTAGATGGGACTTAGCTAAGTTCAATAGAGTAAGTACCAAAATTGGAAGCTCAATGAAGAGTGTAGGAGAGGTTATGGCAATCGGTAGAAATTTCGAAGAAGCATTTCAAAAGGCTTTAAGAATGGTTGACGAAAACGTTAATGGTTTCGATCCTTATATTAAGAAAGTAAATGAAAGTGATTTAAGAGAACCAACTGATAAGAGAATGTTTGTTTTAGCTGCTGCACTAAAAGGAAATTACACCGTTGAGAAACTTTATGAATTAACAAAAATTGATCGATGGTTTCTTGAAAAATTCAAAAATATTATTGATTATTATAAAATACTCGAATCCATTAACT??????CAATAAATAACGAAATTCTTAAAAGTGCAAAGCAAATAGGATTTTCCGACAAACAAATAGCTGCTGCCATAAAAAGTACAGAATTGGCGGTAAGAAAACTACGCGAAGAATATAAAATTACCCCGTTCGTTAAGCAAATTGATACAGTTGCCGCTGAATGGCCTGCTACAACTAATTATCTTTACCTTACTTATAATGGCAGTACACATGACTTGGATTTTCCAGCAAATTTTACAATGGTGTTAGGATCAGGTGTATATAGGATAGGAAGTTCGGTTGAGTTCGACTGGTGCGCTGTGGGATGCTTACGAGAATTAAAAAGTCAAGGAAACAAAACCATTATGGTAAATTATAATCCCGAAACAGTGAGCACAGATTATGATATGAGTGACCGATTATATTTCGAAGAAATATCATTTGAAGTTGTCATGGATATATATAACTTAGAAAAACCAGATGGTGTTATCCTTTGC-------------------------------------TGAGCAGGAATAGTAGGAACTTCTCTTAGTTTATTAATTCGTACTGAATTAGGTAATCCTGGATCTTTAATTGGAGATGATCAAATTTATAATACAATTGTTACAGCTCATGCTTTTATTATAATTTTTTTTATAGTTATACCAATTATAATTGGAGGATTTGGTAATTGACTAATTCCATTAATATTAGGAGCTCCTGATATAGCTTTCCCCCGAATAAATAACATAAGATTCTGATTATTACCGCCATCTTTAACATTGTTAATTTTTAGAAGAATTGTTGAAAACGGAGCAGGAACAGGATGAACAGTTTATCCCCCCCTTTCATCTAATATTGCTCATAGAGGCTCATCTGTAGATTTAGCAATTTTTTCTCTTCATTTAGCAGGAATTTCTTCAATTTTAGGTGCAATCAATTTTATTACAACAATTATTAACATACGAATTAATAATATATCATTTGACCAAATATCTTTATTTATTTGAGCTGTAGGTATCACAGCTTTACTTCTTCTTTTATCTCTTCCTGTTTTAGCTGGAGCAATTACAATGCTTTTAACAGATCGTAATCTAAATACATCTTTTTTTGATCCAGCTGGAGGAGGAGATTCTATTCTTTACCAACATTTATTTTGATTTTTTGGTCACCCTGAAGTTTATATTTTAATCTTACCCGGATTTGGAATAATCTCTCATATTATTTCTCAAGAAAGAGGAAAAAAAGAAACTTTCGGTTATTTAGGAATAATTTATGCTATAATAGCAATTGGATTATTAGGATTTATTGTTTGAGCTCATCATATATTTACTGTTGGGATAGATATTGATACTCGAGCTTATTTCACTTCTGCCACTATAATTATTGCAGTACCAACAGGAATTAAAATCTTCAGATGATTAGCAACTCTTCATGGAACTCAAATTAATTATAGACCATCTATATTATGAAGATTAGGATTCATTTTTTTATTTACTGTAGGAGGATTAACAGGAGTTGTATTAGCTAACTCTTCAATTGATATTACTCTTCATGATACTTACTATGTAGTAGCCCATTTCCATTACGTATTATCTATAGGAGCTGTATTTGCTATTATAGGAGGATTCATTCATTGATATCCTTTATTTACAGGATTATTAATAAATAACTATTTATTAAAAATTCAATTTATTTCTATATTTATTGGAGTCAATTTAACATTTTTCCCTCAGCATTTTTTAGGTTTAGC-AGGCATACCTCGACGATACTCTGATTACCCCGATAGATTTATATCATGAAATATTTTATCTTCATTCGGATCTTATATTTCTTTATTATCTATAATAATAATAATTATTATTATTTGAGAATCAATAATTAATCAACGAATTATTTTATTCTCATTAAATATACCTACCTCTATTGAATGATATCAAAATTTCCCACCCTCTGAACACTCATATAATGAAT-------------------------------------------------------------------------------------------------------------------------------------------------------------------CGTGGTATCACCATTGATATCGCTCTATGGAAGTTCGAGACCGCTAAATACTACGTCACCATCATCGACGCTCCCGGTCACAGAGATTTCATCAAGAACATGATCACCGGAACTTCACAAGCTGATTGTGCCGTGCTCATTGTCGCAGCTGGTACTGGTGAGTTCGAAGCTGGTATTTCTAAGAACGGCCAAACCCGTGAGCACGCTTTGCTCGCCTTCACACTTGGTGTCAAGCAGCTGATTGTGGGAGTTAACAAAATGGACTCTACTGAACCCCCATACAATGAATCCCGTTTTGAGGAAATCAAGAAAGAAGTATCTTCTTACATCAAAAAGATTGGTTACAACCCAGCTGCCGTCGCTTTCGTACCCATTTCTGGCTGGCACGGAGACAACATGCTGGAGGCATCCACCAAGATGCCCTGGTTCAAGGGATGGCAAGTGGAGCGTAAAGAAGGCAAGGCTGAAGGTAAATGCCTTATTGAGGCTTTGGATGCCATCCTTCCCCCAGCTCGTCCCACAGACAAGGCTCTGCGTCTTCCCNNNNNNNNNNNNNNNNNNNNNNNNGGTATTGGTACAGTGCCCGTAGGCAGAGTTGAAACTGGTGTTCTTAAACCCGGTACTATTGTTGTTTTCGCTCCCGCCAACATCACCACTGAAGTAAAGTCCGTGGAGATGCACCACGAAGCTCTCCAAGAGGCTGTGCCCGGAGACAATGTTGGTTTCAACGTCAAGAACGTATCTGTTAAGGAATTGCGTCGTGGTTATGTTGCTGGTGACTCAAAGAACAACCCACCCAAGGGAGCTGCTGACTTCACCGCACAAGTCATTGTACTCAACCACCCTGGTCAAATCTCCAATGGCTACACGCCTGTACTGGATTGCCACACAGCTCACATTGCCTGCAAGTTTGCCGAAATTAAAGAGAAGGTTGACCGTCGTTCTGGTAAATCCACTGAAGACAACCCTAAATCAATCAAATCTGGTGATGCAGCCATCGTAAACCTCGTACCTTCCAAGCCTCTTTGTGTTGAGGCCTTCCAGGAATTCCCACCTCTTGGTCG-------------TGTAGAATCAACAGGTGTCTTCACAACAACTGACAAGGCATCTGCTCATTTGGAAGGTGGTGCCAAAAAGGTCATTATCTCAGCTCCCAGTGCTGATGCGCCTATGTTTGTTGTTGGTGTCAACTTGGAGGCCTATGATCCATCATACAAAGTCATTTCTAATGCTTCCTGCACTACCAACTGCCTTGCTCCCCTTGCCAAGGTTATTCATGACAACTTTGAAATTGTTGAGGGTTTGATGACAACTGTTCATGCTACCACTGCAACCCAGAAGACAGTTGATGGACCTTCTGGAAAGTTATGGCGTGATGGCCGTGGTGCCCAACAAAACATAATTCCGGCTGCAACTGGTGCTGCTAAAGCTGTGGGCAAAGTAATTCCTACTCTTAATGGAAAGCTGACTGGTATGGCTTTCCGTGTACCTGTTGCCAATGTATCTGTGGTGGACCTGACAGTCCGTCTTGGTAAACCTGCCAGTTATGATGCAATCAAACAAAAAGTTAAGGAAGCAGCTGAAGGCCCAATGAAGGGTATTCTGGGATACACTGAAGACCAGGTTGTATCTACCGACTTTGTAGGAGACTCTCACTCGTCTATCTTTGATGCTTCTGCTGGTATCTCTCTCAATGACAACTTCGTTAAGCTGATCAGCTGGTATGACAATGAATATGGTTACTCTAGCCGTGTCATC--------------------ATCTTACCATTTTTGGACATTGAATTACACACTTATGATTTAGGTATGGAGAACCGTGACATAACTGATGATCAGGTTACGATCGACTGTGCTAATGCTATTAAAAAGTACAATGTCGGTATTAAGTGTGCCACAATCACACCTGATGAGAAGAGAGTCGAAGAATTCAACTTAAAGAAGATGTGGAAGAGTCCCAATGGTACAATCCGTAACATTCTTGGAGGAACTGTCTTTAGGGAGGCGATTATCTGTAAAAATATTCCACGTCTCGTTACTGGCTGGGAAAAACCAATCATAATTGGTCGTCACGCTCATGCCGATCAATATAAAGCTACTGATTTCGTAGTTCCTGAAGCAGGGAAACTGGAACTCGTATTCACTCCTCAATCTGGTGAACCAATAAAGTATGTTGTAAATGAGTATAAGGGTCCCGGCGTCGCTCTTGGTATGTTTAATACAGATGCCTCCATTGTTGACTTTGCTCATTCTTCCTTCAAATATGCTTTGGGAAGAAAGTACCCACTTTACTTGAGCACTAAGAATACAATTCTGAAGAAGTATGACGGTCGTTTCAAGGATATCTTCCAAGAAATTTACGAGAAGGACTATAAGTCACAGTTCGATGCTGCAGGTATTTGGTATGAACATCGTCTGATCGACGATATGGTCGCCTATGCCATGAAATCTGAAACTAGAAGGTGTTGTTATGGAGCTGGCAGACTGTGCTCTGCCACTTCTTGCAGGAGTTTTACCAACTGCTAACCCAGAGGAAGCTTTTAAGGATGTATCTGCTGCTTTCCTTGTTGGTGCCATGCCAAGAAGAGAAGGAATGGAGAGAAAAGATCTACTTTCAGCTAATGTACGCATTTTCAAAGAACAGGGTCAAGCCCTCGATAAAGTGGCTCGAAAAGATGTCAAAATTCTTGTTGTTGGTAACCCTGCAAATACAAACGCCTTGATCTGTTCAAAATATGCACCCTCTATACCAAAAGAAAATTTTACTGCAATGACCCGCCTCGATCAAAATCGTGCTCAATCACAGTTGGCTGCAAAGCTTGGTGTACCAGTAAAAGATGTTAAAAATGTCATCATTTGGGGAAACCACTCATCTACTCAATTCCCTGATGCATCTAATGCTATTGTCAAAGTCGGTGGTGTTGAAAAAGCTGTTCCAGCAGCAATAAATGATGATGAATTCTTGAAGTCAACATTTGTAAGCACTGTTCAAAAACGAGGAGCTGCTGTAATTGCTGCTAGAAAAATGTCATCTGCATTATCAGCCGCAAAAGCCGCTTCTGACCATATGAGGGACTGGTTCCTTGGTACTGGTGACCGCTGGGTAAGCATGGGTGTTGTGTCTGATGGATCTTATGGCACACCTAGAGATGTTGTTTATTCATTCCCAGTCACTGTCTGCAATGGC------------------------------------------------------------CATTCCTGAAATCAAACTGTTCGGAAGATGGTGCTGTTACGATGTACAGGTTTCAGATATGTCGCTGCAGGATTATATTTCAGTGAAGGAAAAATACGCAAAATACTTGCCACATTCTGCAGGTAGATACGCTCACAAGAGATTCCGTAAAGCTCAATGCCCTATTGTTGAACGTCTGACAAATTCCTTGATGATGCACGGTCGTAACAACGGAAAGAAGTTGATGGCCGTACGTATTGTTAAGCATGCTTTTGAAATCATCCACCTTCTGACTGGTGAAAATCCTCTTCAAGTTCTTGTGACCGCGATTATTAACTCCGGTCCTCGTGAAGATTCCACCAGGATTGGTCGTGCTGGTACAGTGCGTCGTCAAGCTGTGGATGTGTCCCCACTGCGTCGTGTAAACCAAGCTATCTGGTTGTTGTGCACAGGGGCACGTGAAGCAGCCTTCAGAAACATTAAGACAATTGCAGAGTGTGTTGCCGATGAGCTTATTAATGCTGCTAGAGGTTCATCTAACTCCTACGCTATCAAGAAAAAAGATGAGTTGGAA-------------GTTAAGACGTGCTGGATGAGGCTGCCCAGTTTTCGTTCCGTGGGTGATGCGTTAAAAGATCGCTTTGATGGAGCGTCGCGGGTCATGATGCCTAACACAGAAATCGAAGCGCCAGT???TCAACGAAATGACGCAGCACCTCATCGAGTTCCAAGAAGAGATCGGTACAGATTCCAACTTCGGCCGCATAACCCCGATCATAAAACACCGGGTGCAAAAGACCTAGTTTACCTTGAATCGTCACCAGGTTTTTGTGAAAAGAACCCAAGGCTAGGCATTCCCGGCACGCACGGGCGTGCCTGCAACGATACGAGCATCGGCGTCGACGGTTGCGACCTTATGTGTTGCGGTCGTGGTTACCGGACGGAAACAATGCTTGTTGTGGAGCGTTGTAAT------------
	Vanessa_atalanta             GAAATGGAAGAAGAAGTTTCATCAACTTTATCTGGTCTTGAAGGCGAACTTAAGGGTACTTTCTTCCCCCTTACTGGCATGTCTAAGGAAACTCAACAACAACTTATTGATGATCACTTCCTCTTCAAGGAGGGTGACCGTTTCCTCCAGGCTGCCAATGCTTGCCGCTTCTGGCCCTCCGGCCGTGGTATCTACCACAATGAAAACAAGACCTTCCTGGTTTGGTGCAATGAGGAGGACCATCTCCGCATCATCTCCATGCAGATGGGTGGTGACTTGAAGCAAGTTTACAAGAGGCTAGTGACCGCTGTCAATGACATCGAAAAGAGGATCCCCTTCTCTCACCATGACCGTCTTGGTTTCCTGACCTTCTGCCCAACCAATCTGGGAACAACTGTGCGTGCTTCCGTGCACATCAAGTTGCCCAAACTCGCAGCTGACAAGGCAAAATTGGAGGAGGTTGCGTCGAAATACCACTTGCAGGTGCGTGGAACCCGCGGCGAGCACACCGAGGCCGAGGGTGGAGTTTACGACATCTCCAACAAGAGGCGCATGGGTCTTACCGAGTATGACGCCGTCAAGGAGATGTACGATGGTAGCTTAGATTATTGTGTAGTAAAAATACCTAGATGGGACTTAGCTAAGTTTAACAGAGTTAGTACCAAAATTGGRAGCTCAATGAAAAGTGTAGGAGAAGTTATGGCAATTGGTCGTAATTTCGAAGAAGCATTTCAAAAAGCATTAAGAATGGTCGATGAAAACGTGAATGGTTTTGATCCTTATATCAAAAAAGTAAATGAAAATGAACTTAGAGAACCAACTGATAAGCGCATGTTCGTTTTAGCTGCTGCTCTAAAAGAAAACTATTCTGTTGAGAAACTTTATGATTTAACAAAAATTGATCGATGGTTCCTTGAGAAACTAAAAAATATCATTGACTATTATAAAATACTGGAATCCATAGATTCTGGTTCAATTACTTTTGAAATTTTGAAGAGTGCAAAGCAAATAGGATTCTCAGATAAGCAAATAGCTGCTGCAATAAAAAGTACAGAATTGGCTGTGAGAAAACTTCGGGAAGAATTTAAAATAACTCCGTTCGTTAAGCAAATTGATACAGTTGCCGCTGAATGGCCCGCCACGACTAATTATCTTTATCTAACATATAATGGTAGTACACATGACTTGAATTTCACTGGAGATTTTATAATAGTTTTAGGATCTGGGGTATATAGAATAGGAAGTTCAGTTGAATTCGATTGGTGCGCTGTGGGGTGTCTAAGGGAATTAAAAAATCAAGGTAAAAAAACCATTATGGTCAACTACAATCCCGAAACAGTAAGTACAGATTATGATATGAGCGATAGGTTGTATTTCGAAGAAATATCATTTGAAGTAGTAATGGACATATATAACTTGGAAAAACCTCATGGTGTTATACTTTGT-------------------------------------TGAGCAGGAATAGTAGGAACTTCACTTAGTTTATTAATTCGAACTGAATTAGGAAATCCAGGATCTTTAATTGGAGACGATCAAATTTATAATACAATTGTCACAGCTCATGCTTTTATTATAATTTTCTTTATAGTTATACCAATTATAATTGGAGGATTTGGTAATTGATTAATTCCTTTAATGTTAGGAGCTCCTGATATAGCTTTTCCACGTATAAATAATATAAGATTTTGACTTTTACCTCCATCACTAATATTATTAATTTCTAGTAGAATTGTTGAAAACGGAGCAGGAACAGGATGAACAGTTTACCCCCCACTTTCATCTAATATTGCTCATAGAGGATCATCAGTAGATTTAGCAATTTTCTCCCTACATTTAGCTGGTATTTCATCAATTTTAGGAGCAATTAATTTTATTACAACCATTATTAATATACGAGTTAATAATATATCTTTTGATCAAATACCATTATTTGTTTGAGCTGTTGGTATTACAGCTTTACTTCTTTTACTTTCTCTTCCCGTATTAGCTGGAGCCATTACCATACTTTTAACAGATCGAAATATCAATACATCATTTTTTGACCCAGCAGGAGGAGGAGATCCAATTCTTTATCAACATTTATTCTGATTTTTTGGTCACCCTGAAGTTTATATTTTAATTCTCCCAGGTTTTGGTATAATTTCTCACATTATTTCCCAAGAAAGAGGAAAAAAGGAAACATTCGGATGTTTAGGAATAATTTATGCTATAATAGCAATTGGATTATTAGGATTTATTGTATGAGCTCATCACATATTCACAGTAGGTATAGATATTGATACACGAGCTTATTTTACCTCAGCAACAATAATTATTGCTGTTCCTACAGGAATTAAAATTTTCAGATGATTAGCAACATTACATGGAACTCAAATTAATTATAGACCCTCCATATTATGAAGATTAGGATTTATTTTTTTATTTACAGTAGGAGGATTAACAGGAGTTATTTTAGCTAATTCATCAATTGATATTACATTACATGATACTTATTATGTTGTTGCCCACTTTCATTATGTATTATCTATAGGAGCTGTATTTGCTATTTTAGGAGGATTTATTCATTGATATCCACTATTTACAGGATTAATAATAAATAATTATTTATTAAAAATTCAATTCATTTCAATATTTATTGGAGTTAATTTAACATTTTTCCCTCAACATTTTTTAGGGTTAGC-TGGAATACCTCGACGATATTCTGATTATCCTGATAGATTTGTATCATGAAATATTATTTCATCTTTTGGGTCTTATATTTCCTTACTATCTATAATAATAATTATTATTATTATCTGAGAATCTATAATTAACAAACGAATTATTTTATTTTCTTTAAATATACCTTCTTCCATTGAATGATATCAAAATTTACCCCCCTCTGAACATTCTTATAATGAAT-------------------------------------------------------------------------------------------------------------------------------------------------------------------CGTGGTATCACCATCGATATTGCTCTGTGGAAGTTTGAGACCGCCAAATACTACGTCACCATCATCGACGCTCCCGGTCACAGAGATTTCATCAAGAACATGATCACCGGAACTTCACAGGCCGATTGCGCTGTGCTCATCGTCGCTGCCGGTACTGGTGAGTTTGAAGCTGGTATCTCTAAGAACGGTCAAACCCGTGAGCACGCTCTGCTCGCCTTCACACTTGGTGTCAAGCAGCTGATTGTGGGTGTTAACAAAATGGACTCCACTGAGCCCCCATACAATGAATCCCGTTTCGAGGAAATCAAGAAAGAAGTATCTTCTTACATCAAAAAGATCGGTTACAACCCAGCTGCCGTCGCTTTCGTACCCATTTCTGGCTGGCACGGAGACAACATGCTGGAGGCATCCACCAAGATGCCCTGGTTCAAGGGATGGCAAGTGGAGCGTAAAGAAGGTAAAGCTGAAGGTAAATGCCTTATTGAGGCTTTGGATGCCATCCTTCCGCCAGCTCGTCCCACAGACAAAGCTCTGCGTCTTCCCCTGCAGGACGTTTACAAAATCGGTGGTATTGGTACAGTGCCAGTAGGCAGAGTTGAAACTGGTGTCCTCAAGCCCGGTACTATTGTTGTTTTCGCTCCCGCCAACATCACCACTGAAGTAAAGTCTGTGGAGATGCACCACGAAGCTCTCCAAGAGGCTGTGCCCGGAGACAATGTTGGTTTCAACGTCAAGAACGTATCCGTCAAGGAATTGCGTCGTGGATATGTCGCTGGTGACTCAAAGAACAACCCACCCAAGGGTGCCGCTGACTTCACCGCACAAGTCATTGTGCTCAACCACCCCGGTCAAATCTCCAATGGCTACACACCCGTACTTGATTGCCACACAGCTCACATTGCCTGCAAGTTCGCTGAAATTAAAGAGAAGGTTGACCGTCGTTCTGGTAAATCCACTGAAGATAACCCCAAATCCATCAAATCTGGTGATGCAGCCATCGTTAACCTCGTACCTTCCAAACCCCTGTGTGTGGAAGCCTTCCAGGAATTCCCACCTCTTGGTCG-------------TGTAGAATCAACAGGAGTCTTTACTACAACTGACAAGGCATCTGCTCATTTGGAAGGTGGTGCCAAAAAGGTCATTATCTCTGCTCCCAGTGCTGATGCACCAATGTTTGTTGTCGGTGTTAACTTGGAGGCCTATGATCCATCATACAAGGTTATCTCTAACGCTTCCTGCACTACTAACTGTCTGGCGCCCCTTGCCAAGGTCATCCATGACAACTTTGAAATTATTGAGGGTTTGATGACAACTGTTCACGCTACTACTGCTACCCAAAAGACAGTTGATGGACCCTCTGGCAAGTTATGGCGTGATGGCCGTGGTGCCCAACAAAACATCATTCCAGCTGCCACTGGTGCCGCCAAAGCTGTTGGCAAGGTCATTCCCGCCCTCAATGGAAAGCTGACTGGTATGGCTTTCCGTGTGCCTGTGCCTAATGTATCTGTGGTTGACCTTACTGTCCGTCTTGGCAAACCCGCCAGCTACGACGCGATCAAACAAAAAGTTAAGGAAGCAGCTGAAGGTCCAATGAAGGGTATTTTGGGATACACTGAAGACCAGGTTGTGTCCACCGACTTTGTTGGTGACTCCCACTCATCCATCTTTGATGCTGCTGCTGGTATCTCTCTTAATGACAACTTTGTCAAACTGATCAGCTGGTATGACAATGAATATGGCTACTCTAGCCGTGTCATT--------------------ATCTTACCATTTTTGGACATTGAATTACATACTTATGACTTAGGTATGGAAAATCGTGACAAAACTGATGATCAGGTTACAATTGATTGTGCTAATGCTATTAAGAAATACAATGTCGGTATTAAATGTGCTACTATTACACCTGATGAGAAAAGAGTTGAAGAATTTAACTTGAAAAAGATGTGGAAGAGTCCTAATGGTACAATCCGTAATATTCTTGGCGGAACCGTCTTCAGAGAGGCGATAATCTGTAAAAATATTCCACGTCTAGTTACTGGCTGGGAAAAACCAATTATAATTGGACGTCACGCGCATGCTGATCAATATAAAGCTACAGATTTTGTAGTTCCCGGAGCAGGAAAACTCGAATTTGTGTTCACTCCACAATCCGGTGAACCAGTAAGGTATATCGTAAATGAATACAAAGGTCCCGGTGTCGCCCTAGGTATGTTTAACACAGATGCCTCTATTATCGATTTCGCTCATTCCTCCTTCAAATTTGCTTTGGGAAGGAAATACCCTCTTTACTTGAGCACTAAGAACACAATTCTGAAAAAGTATGACGGACGTTTCAAGGATATCTTCCAAGAAATTTACGAGAAAGATTATAAGACACAGTTTGAAGCTGCAGGTATTTGGTATGAACATCGTCTGATCGACGATATGGTCGCTTATGCGATGAAATCTGAGATTAGAAGGTGTTGTTATGGAATTGGCAGACTGTGCTTTGCCGCTCCTTGCTGGAGTTTTGCCAACTGCTAATCCTGAGGAAGCTTTCAAGGATGTATCTGCAGCGTTCCTTGTTGGTGCTATGCCAAGACGAGAAGGCATGGAGAGGAAAGACCTCCTTTCTGCCAATGTACGCATTTTCAAAGAACAAGGTCAAGCACTTGATAAAGTTGCTCGTAAGGATGTAAAAATTCTTGTTGTGGGTAACCCCGCAAACACGAATGCTTTAATTTGCTCGAAATATGCACCCTCAATACCTAAAGAAAACTTTACCGCTATGACCCGTCTCGATCAAAATCGTGCCCAATCACAGTTGGCTGCCAAACTAGGTGTTCCTGTAAAGGATGTTAAAAATGTAATTATTTGGGGTAACCACTCATCTACTCAATTCCCTGATGCATCTAATGCTATTGTTACAATTGGTGGTGCAGAGAAATCTGTCCCTAAAGCTATAAATGATGATGAATTTTTGAAGACAACATTTGTAAGCACAGTACAAAAGCGTGGTGCTGCTGTAATTGCTGCTAGAAAAATGTCATCTGCGTTGTCTGCTGCTAAAGCTGCTTCTGACCATATGAGGGACTGGTTCCTTGGTACAGGTGACCGTTGGGTGAGCATGGGTGTTGTGTCTGATGGATCATATGGAACACCTAGAGATGTTGTATATTCATTCCCGGTTACTGTTAGCAATGGC------------------------------CGACAGCATGCCATTGCCACAACCGGCTGACATTCCCGAAATTAAACTGTTCGGGAGATGGAGCTGCTACGATGTCCAGGTTTCAGATATGTCGCTACAGGATTACATTTCAGTCAAGGAGAAATACGCTAAATACTTGCCACACTCGGCTGGTAAATACGCTCACAAGCGATTCCGTAAAGCGCAGTGCCCTATTGTCGAACGTTTGACAAATTCCTTGATGATGCATGGACGCAACAACGGAAAAAAATTGATGGCCGTGCGTATTGTTAAGCACGCTTTTGAGATCATCCATCTTCTGACTGGCGAAAATCCTCTTCAAGTTCTTGTGACAGCTATCATCAACTCTGGTCCTCGTGAAGATTCCACTAAAATCGGTCGTGCTGGTACAGTGCGTCGTCAAGCTGTGGATGTGTCCCCACTTCGTCGTGTGAACCAAGCTATCTGGTTGTTGTGCACAGGAGCACGTGAAGCAGCATTCAGAAACATTAAGACAATTGCGGAGTGTGTTGCTGATGAACTTATTAACGCTGCTAAGGGTTCATCAAACTCTTACGCTATTAAGAAAAAGGATGAGTTGGAA----TCCTGTACTGTTAAGACTTGTTGGATGAGGCTGCCCAGTTTTCGCTCCGTGGGTGACGCGTTAAAAGATCGCTTCGATGGAGCGTCGCGGGTCATGATGCCTAATACAGAAATCGAAGCGCCCGT???ACAGCGAAATGACGCAGCGCCTCATAGAGTTCCAAGAAGAGATCGGTACAGATTCCAGCTTCGGCCGCACAATCCGGATCATAAAACACCAGGAGCAAAAGACCTAGTCTACCTTGAATCATCACCGGGTTTTTGTGAAAAGAACCCGAGGCTGGGCATTCCCGGCACGCAC????????????AACGATACGAGCATCGGCGTCGACGGCTGCGACCTCATGTGTTGCGGTCGTGGTTACCGGACCGAAACAATGCTTGTTGTGG-----------------------
	Vanessa_cardui               GAAATGGAAGAAAAAGTTTCCTCAACTTTATCTGGTCTTGAAGGCGAACTTAAGGGTACTTTCTTCCCCCTTACTGGCATGTCCAAGGAAACTCAACAACAACTTATTGATGATCACTTCCTCTTCAAGGAGGGCGATCGTTTCCTCCAGGCTGCCAATGCTTGCCGCTTCTGGCCATCAGGCCGTGGTATCTACCACAATGAGAACAAGACCTTCCTGGTTTGGTGCAATGAGGAGGACCATCTCCGCATCATCTCCATGCAAATGGGTGGTGACTTGAAGCAAGTTTACAAGAGGCTAGTGACCGCTGTCAATGACATTGAAAAGAGGATCCCCTTCTCTCACCATGACCGTCTTGGTTTCCTGACTTTCTGCCCAACCAACCTGGGAACAACTGTGCGTGCTTCTGTGCACATCAAGTTGCCCAAACTCGCAGCTGACAAGGCAAAGTTGGAGGAGGTTGCGTCTAAATACCACTTGCAAGTGCGTGGAACCCGCGGCGAGCACACCGAGGCCGAGGGTGGAGTTTACGACATCTCCAACAAGAGGCGCATGGGTCTCACCGAGTACGAAGCCGTCAAGGAGA---------------------------------------------------------------------------CCAAAATTGGAAGCTCAATGAAAAGTGTAGGGGAAGTTATGGCCATTGGTCGTAATTTCGAAGAAGCCTTTCAAAAAGCTTTAAGAATGGTCGACGAAAACGTGAATGGATTTGATCCTTATATCAAGAAAGTAAATGAAAATGAACTGAGAGAACCAACTGATAAGCGCATGTTTGTTTTAGCTGCTGCTTTRAAAGAAAACTACACTGTTGAGAAACTTTATGATTTAACAAAAATTGATCGATGGTTCCTTGAGAAACTAAAAAATATTATTGATTATTATAAAATACTGGAATCCATTAATTCTGGTTCAATTACTTTTGACATTTTGAAGAGTGCAAAGCAAATAGGRTTCTCGGATAAGCAAATAGCTGCTGCAATYAAAAGTACWGAATTGGCTGTGAGAAAACTCAGAGAAGAATTTAAAATAACTCCGTTCGTTAAGCAAATTGATACAGTTGCCGCTGAATGGCCTGCCACGACTAATTATCTGTATCTAACATATAATGGAAGTACACATGACTTGACATTCCCTGGAGATTTTATAATAGTTTTAGGATCTGGGGTTTATAGAATAGGAAGTTCAGTTGAATTCGATTGGTGCGCTGTGGGATGTCTAAGGGAATTAAAAAATCAAGGTAAAAAAACCATAATGGTAAACTACAATCCCGAAACAGTAAGTACAGACTACGATATGAGCGATCGGTTGTACTTCGAAGAAATATCATTTGAAGTAGTAATGGATATATATAACTTAGAAAAACCGGACGGTGTTATACTTTGC-------------------------------------TGAGCAGGAATAGTAGGAACTTCACTTAGTTTATTAATTCGAACTGAATTAGGTAATCCAGGATCTTTAATTGGAGATGATCAAATTTATAATACAATTGTTACAGCTCATGCTTTTATTATAATTTTTTTCATAGTTATACCAATTATAATTGGAGGATTTGGTAATTGATTAGTTCCTTTAATATTAGGAGCTCCTGATATAGCCTTTCCACGTATAAATAATATAAGATTTTGACTTTTACCCCCATCACTAATATTATTAATTTCTAGTAAAATTGTCGAAAACGGAGCAGGAACAGGATGAACAGTTTACCCCCCACTTTCATCTAATATTGCACACAGAGGATCATCTGTAGATTTAGCAATTTTTTCCCTTCATTTAGCTGGTATTTCATCAATTCTAGGAGCAATTAACTTTATTACAACTATTATTAATATACGGGTTAATAGTATATCCTTTGATCAAATACCTTTATTTGTTTGAGCTGTGGGTATTACAGCATTACTTTTATTACTTTCTTTACCTGTTTTAGCTGGAGCTATTACTATACTTTTAACAGATCGAAATATTAATACATCATTTTTCGATCCAGCAGGAGGAGGAGATCCAATTCTTTATCAACATTTATTTTGATTTTTTGGTCACCCTGAAGTTTATATTTTAATTTTACCAGGTTTCGGAATAATTTCACACATTATTTCTCAAGAAAGAGGAAAAAAGGAAACCTTTGGATGTTTAGGAATAATTTATGCTATAATAGCAATTGGATTATTAGGATTTATTGTATGAGCACATCATATATTTACAGTAGGTATAGATATTGATACTCGAGCTTATTTTACTTCAGCAACTATAATTATTGCTGTACCCACAGGAATTAAAATTTTTAGTTGATTAGCAACATTACATGGAACTCAAATTAATTATAGACCTTCTATATTATGAAGATTAGGATTTATTTTTTTATTTACAGTAGGAGGATTAACAGGAGTAATTTTAGCTAATTCATCTATTGATATTACTCTTCATGATACTTATTATGTTGTAGCTCATTTCCATTATGTATTATCTATAGGAGCTGTATTTGCTATTTTAGGTGGATTTATTCACTGATATCCTTTATTTACAGGATTAATAATAAATAACTATTTATTAAAAATTCAATTTATTTCAATATTTATTGGAGTTAATTTAACATTTTTCCCTCAACATTTTTTAGGATTAGC-TGGTATACCTCGACGATACTCAGATTATCCAGATAGATTTATATCATGAAATATTATTTCATCTTTTGGATCTTATATTTCTTTATTATCTATAATAATAATTATTATTATTATTTGAGAATCTATAATTAATCAACGAATTATTTTATTTTCATTAAATATACCTTCTTCTATTGAATGATATCAAAATTTACCTCCTTCAGAACATTCTTATAATGAATACACGTCGACTCCGGCAAGTCCACCACCACCGGTCACTTGATTTACAAATGTGGTGGTATCGACAAACGTACCATCGAGAAGTTCGAGAAGGAAGCCCAGGAAATGGGTAAGGGTTCCTTCAAATATGCCTGGGTGTTGGACAAACTGAAGGCTGAGCGTGAACGTGGTATCACCATCGACATTGCTCTGTGGAAGTTCGAGACCGCCAAATACTACGTCACCATCATCGACGCTCCCGGTCACAGAGATTTCATCAAGAACATGATCACCGGAACCTCACAGGCCGATTGCGCTGTGCTCATCGTCGCCGCTGGTACTGGTGAGTTTGAAGCTGGTATCTCTAAGAACGGTCAAACCCGTGAGCACGCTCTGCTCGCCTTCACACTTGGTGTCAAGCAGCTGATTGTGGGTGTTAACAAAATGGACTCCACTGAGCCCCCATACAATGAAGGCCGTTTCGAAGAAATCNNNNNNNNNNNNNNNNNNNNNNTCAAAAAGATCGGTTACAACCCAGCTGCCGTCGCTTTCGTACCCATTTYTGGCTGGCACGGAGACAACATGCTGGAGGCATCCACCAAGATGCCCTGGTTCAAGGGATGGCAAGTGGAGCGTAAAGAAGGTAAAGCTGAAGGTAAATGCCTTATTGAGGCTTTGGATGCCATCCTTCCTCCAGCGCGTCCCACAGACAAAGCCCTGCGTCTTCCCCTGCAGGACGTTTACAAAATCGGTGGTATTGGTACAGTGCCAGTAGGCAGAGTTGAAACTGGTGTCCTCAAGCCCGGTACCATTGTTGTTTTCGCTCCCGCCAACATCACCACTGAAGTAAAGTCTGTGGAGATGCACCACGAAGCTCTCCAAGAGGCTGTGCCCGGAGACAATGTTGGTTTCAACGTCAAGAACGTATCTGTCAAGGAATTGCGTCGTGGATACGTCGCTGGTGACTCAAAGAACAACCCACCCAAGGGTGCTGCTGACTTCACCGCACAAGTCATTGTGCTCAACCACCCYGGTCAAATCTCCAATGGCTACACACCTGTACTTGATTGCCACACAGCTCACATTGCCTGCAAGTTCGCTGAAATTAAAGAGAAGGTTGACCGTCGTTCTGGTAAATCCACTGAAGATAACCCCAAATCCATCAAATCTGGTGATGCAGCCATCGTAAACCTTGTACCTTCCAAACCCCTCTGTGTGGAAGCCTTCCAAGAATTCCCACCTCTTGGTCGTTTTGCTGTACGTTGTAGAATCAACAGGAGTCTTCACTACAACCGACAAGGCATCTGCTCATTTGGAAGGTGGTGCCAAGAAGGTCATTATCTCTGCTCCCAGTGCTGATGCACCAATGTTTGTTGTTGGTGTCAACTTGGAGGCCTATGACCCATCTTACAAAGTTATCTCYAACGCGTCATGCACTACCAACTGTCTGGCGCCCCTTGCCAAGGTCATCCATGACAACTTTGAAATTATTGAGGGTTTGATGACAACTGTTCACGCTACTACTGCTACCCAGAAGACTGTTGATGGACCCTCTGGCAAGTTATGGCGTGATGGCCGTGGTGCCCAACAAAACATCATTCCCGCTGCAACTGGTGCTGCCAAAGCTGTAGGCAAGGTCATTCCCGCCCTTAATGGAAAGCTGACTGGTATGGCTTTCCGTGTGCCTGTTCCTAATGTGTCTGTGGTCGATCTTACTGTCCGTCTRGGCAAACCCGCCAGCTACGACGCAATCAAACAAAAGGTTAAGGAAGCAGCTGAAGGTCCAATGAAGGGTATTTTGGGATACACTGAAGACCAGGTTGTATCTACTGACTTTGTYGGTGACTCCCACTCATCCATCTTTGATGCTGCTGCTGGTATCTCTCTCAATGACAACTTTGTYAAACTGATCAGCTGGTATGACAATGAATATGGCTACTCCAGCCGTGTCATTATTTGATCAAAGATAAATTGATCTTACCATTCTTGGACATTGAATTACATAYCTATGACTTAGGTATGGAAAACCGTGACAAAACTGATGATCAGGTCACAATTGATTGCGCTWATGCTATTAAAAAATACAATGTCGGTATTAAATGTGCTACTATTACACCTGATGAGAAAAGAGTTGAGGAATTTAACTTGAAAAAGATGTGGAAGAGTCCCAATGGWACWATCCGTAATATTCTKGGYGGAACTGTCTTCAGAGAGGCGATAATCTGTAAAAATATTCCACGTCTAGTTACTGGCTGGGAAAAACCAATTATAATTGGACGTCACGCTCACGCTGATCAATATAAAGCTACAGACTTTGTAGTTCCCGGAGCRGGAAAACTCGAATTYGTTTTCACTCCWGAWTCYGGTGAWCCAGTAAAGTATATCGTAAATGAATACAAAGGTCCCGGTGTCGCCCTAGGTATGTTTAACACAGATGCTTCYATTATCGATTTCGCTCATTCCTCCTTCAAATTTGCTTTGGGAAGGAAGTACCCTCTTTACTTGAGCACTAAGAACACAATTCTGAAAAAGTATGACGGTCGTTTCAAGGATATTTTCCAGGAAATTTAC-----------------------------------------------------------------------------------------------TAGAAGGTGTTGTTATGGAATTGGCAGACTGTGCTTTGCCACTGCTTGCTGGTGTTTTGCCAACTGCTAATCCTGAGGAAGCCTTCAAGGATGTATCTGCAGCATTCCTTGTTGGTGCCATGCCAAGAAGAGAAGGCATGGAGAGGAAAGATCTAYTGTCTGCCAATGTTCGCATTTTCAAGGAACAAGGTCAAGCACTGGACAAAGTTGCTCGTAAAGATGTAAAAATTCTYGTYGTGGGTAACCCCGCCAACACAAATGCTTTAATTTGCTCCAAATATGCACCCTCAATACCTAAAGAGAACTTTACTGCTATGACTCGTCTCGATCAAAATCGTGCCCAATCTCAGTTGGCTGCCAAACTAGGTGTYCCTGTAAAGGATGTTAAAAATGTTGTAATTTGGG--------------------------------------------------------------------------------------------------------------------------------------------------------------------------------------------------------------------------------------------------------------------------------------------------------------------------------------TGATGGTGCTGAGGCGGGCAGCATGGCCATCGACAGCATGCCATTGCCACAACCGGCTGACATTCCCGAAATTAAACTTTTCGGGAGATGGAGCTGTTATGATGTCCAGGTTTCAGACATGTCGCTACAGGATTACATTTCAGTCAAGGAGAAATACGCTAAATACTTGCCACAYTCGGCTGGTAGATACGCTCAAAAGCGATTCCGTAAAGCGCAGTGCCCTATTGTCGAACGTTTGACAAATTCCTTGATGATGCATGGACGCAACAACGGCAAGAAATTGATGGCCGTGCGTATTGTCAAGCACGCTTTTGAGATCATCCATCTTCTGACTGGCGAAAATCCTCTTCAAGTTCTTGTGACAGCTATCATCAACTCTGGTCCTCGTGAAGATTCCACTAGAATCGGTCGTGCTGGTACAGTGCGTCGTCAAGCTGTGGATGTGTCCCCACTTCGTCGTGTGAACCAAGCTATCTGGTTGTTGTGCACAGGAGCACGTGAAGCAGCATTCAGAAACATTAAGACAATTGCAGAGTGTGTTGCTGATGAACTTATTAACGCCGCTAAGGGTTCATCAAACTCTTATGCTATTAAGAAAAAGGATGAGTTGGAGCGTG--CTGCACTGTCAAGACTTGCTGGATGAGGCTGCCCAGTTTTCGCTCCGTGGGTGACGCGTTAAAAGATCGCTTCGATGGAGCGTCGCGGGTCATGATGCCTAACACAGAAATCGAAGCGCCCGT???ACAGCGAAATGACGCGGCGCCTCACAGAGTTCCAAGAAGAGATCGGTACAGGTTCCAGCTTCGGCCGCACAATCCCGATCATAAAACACCGGGGGCAAAAGACCTAGTCTACCTTGAATCATCACCGGGTTTCTGTGAAAAGAACCCGAGGCTGGGCATTCCCGGCACGCACGGGCGTGCCTGCAACGATACCAGCATCGGCGTCGACGGCTGCGACCTCATGTGTTGCGGCCGTGGTTACCGGACCGAAACAATGCTTGTTGTGGAACGGTGCAAT------------
	Vanessa_indica               GAAATGGAAGAAAAAGTTTCATCAACTTTATCTGGTCTTGAAGGCGAACTTAAGGGTACTTTCTTCCCCCTTACTGGCATGTCTAAGGAAACTCAACAACAACTTATTGATGATCACTTCCTCTTCAAGGAGGGTGACCGTTTCCTCCAAGCTGCCAATGCTTGCCGCTTCTGGCCCTCAGGCCGTGGTATCTACCACAATGAAAACAAGACCTTCCTGGTTTGGTGCAATGAGGAGGACCATCTCCGCATCATCTCCATGCAAATGGGTGGTGACTTGAAGCAAGTTTACAAGAGGCTAGTGACCGCTGTCAATGACATTGAAAAGAGAATCCCCTTCTCTCACCATGACCGTCTTGGTTTCCTGACCTTCTGCCCAACCAATCTGGGAACAACTGTGCGTGCTTCCGTGCACATCAAGTTGCCCAAACTCGCAGCTGACAAGGCAAAATTGGAGGAGGTTGCGTCGAAATACCACTTGCAGGTGCGTGGAACTCGCGGCGAGCACACCGAGGCCGAGGGTGGTGTTTACGACATCTCCAACAAGAGGCGCATGGGTCTCACCGAGTACGACGCCGTCAAGGAGA---------------------------------------------------------------------------------TTGGAAGCTCGATGAAAAGTGTAGGGGAAGTTATGGCAATCGGTCGTAATTTTGAAGAAGCATTTCAAAAAGCTTTAAGAATGGTCGATGAAAACGTGAATGGTTATGATCCTTATATCTTAAAAGTAAATGAAAATGAACTGAGAGAACCTACTGATAAGCGCATGTTCGTTTTAGCTGCTGCTCTAAAAGAAAACTACACTGTTGAGAAACTTTATGATTTAACAAAAATTGATCGATGGTTCCTTGAGAAACTATTAAATATTATTGACTATTATAAAATACTGGAATCCATTAATTCCGGTTCAATTACTTTTGAAATTTTGAAAAGTGCAAAGCAAATAGGTTTCTCAGATAAGCAAATAGCTGCTGCAATAAAAAGTACAGAATTGGCTGTGAGAAAACTTCGGGAAGAATTTAAAATAACTCCGTTTGTTAAGCAAATTGATACAGTTGCCGCTGAATGGCCTGCCACGACTAATTATCTTTACCTAACATATAATGGTAGTACACATGACTTGAATTTCACTGGAGATTTTATAATAGTTTTAGGATCTGGGGTATATAGAATAGGAAGTTCGGTTGAATTCGATTGGTGTGCTGTGGGATGTCTAAGGGAATTAAAAAATCAAGGTAAAAAAACCATTATGGTCAACTACAATCCCGAAACAGTAAGTACAGATTATGATATGAGCGATAGGTTGTACTTCGAAGAAATATCATTTGAAGTAGTAATGGACATATATAACTTGGAAAAACCTGATGGTGTTATACTTTGT-------------------------------------TGAGCAGGAATAGTAGGAACTTCACTTAGTTTACTAATTCGAACTGAATTAGGAAATCCAGGATCTTTAATTGGAGATGATCAAATTTATAATACAATTGTTACAGCTCATGCTTTTATTATAATTTTTTTTATAGTTATACCCATTATAATTGGAGGATTTGGTAATTGATTAATTCCCCTAATATTAGGAGCCCCTGATATAGCTTTCCCCCGTATAAATAATATAAGATTTTGACTTTTACCCCCATCACTAATATTATTAATTTCTAGTAGAATTGTTGAAAATGGAGCAGGAACAGGATGAACAGTTTACCCCCCACTATCATCTAACATCGCACACAGAGGATCTTCAGTAGATTTAGCAATTTTCTCCCTACATTTAGCCGGTATTTCATCAATTTTAGGAGCAATTAATTTTATTACAACTATTATTAATATACGAGTTAATAATATATCTTTTGATCAAATACCTTTATTTGTATGAGCAGTAGGTATTACAGCTTTACTTCTTTTACTCTCTCTTCCTGTATTAGCTGGAGCTATTACCATACTTTTAACAGATCGAAATATTAACACTTCATTTTTTGATCCTGCTGGAGGGGGAGATCCAATCTTATACCAACACTTATTTTGATTTTTTGGTNNNNNNNNNNNNNNNNTTTTAATTTTACCAGGTTTTGGTATAATTTCCCATATTATTTCACAAGAAAGAGGAAAAAAAGAAACATTTGGATGTTTAGGAATAATTTACGCTATAATAGCAATTGGATTATTAGGATTTATTGTATGAGCACATCACATATTTACTGTAGGTATAGATATTGATACACGAGCTTATTTTACATCAGCAACAATAATTATTGCTGTACCAACAGGAATTAAAATTTTTAGATGATTAGCAACACTACACGGAACTCAAATTAATTATAGACCTTCAATATTATGAAGTTTAGGATTTATTTTTTTATTTACAGTAGGAGGATTAACAGGAGTTATCTTAGCTAATTCATCTATTGATATTACATTACATGATACTTATTATGTTGTTGCCCATTTTCATTATGTGTTATCTATAGGAGCTGTATTTGCTATTTTAGGAGGATTTATTCACTGATATCCATTATTTACAGGTTTAATAATAAATAATTATTTATTAAAAATTCAATTTATTTCAATATTTATTGGAGTTAATTTAACATTCTTCCCCCAACATTTTTTAGGATTAGC-TGGAATACCACGACGATATTCTGACTATCCTGATAGTTTTATATCATGAAATATTATTTCATCTTTTGGATCCTATATTTCTCTACTATCTATAATAATAATTATTATTATTATTTGAGAATCTATAATTAACCAACGAATTATTTTATTTTCATTAAATATACCTTCTTCTATTGAATGATATCAAAATTTACCCCCATCTGAACACTCATATAATGAAT-------------------------------------------------------------------------------------------------------------------------------------------------------------------CGTGGTATCACCATCGATATTGCTCTATGGAAGTTCGAGACCGCCAAATACTATGTCACCATCATCGACGCTCCCGGTCACAGAGATTTCATCAAGAACATGATCACCGGAACATCACAGGCCGATTGCGCTGTGCTCATTGTCGCCGCCGGTACTGGTGAGTTTGAAGCTGGTATCTCTAAGAACGGTCAAACCCGTGAGCACGCTCTGCTCGCCTTCACACTTGGTGTCAAGCAGCTGATTGTGGGTGTTAACAAAATGGACTCCACTGAGCCCCCATACAATGAATCCCGTTTCGAGGAAATCAAGAAGGAAGTATCTTCTTACATCAAAAAGATCGGTTACAACCCAGCTGCCGTCGCTTTCGTACCCATTTCTGGCTGGCACGGAGACAACATGCTGGAGGCATCCACCAAGATGCCCTGGTTCAAGGGATGGCAAGTGGAGCGTAAAGAAGGTAAAGCTGAAGGTAAATGCCTTATTGAGGCTTTGGATGCCATCCTTCCTCCAGCTCGTCCCACAGACAAAGCCCTGCGTCTCCCCCTGCAGGACGTTTACAAAATCGGTGGTATTGGTACAGTGCCAGTAGGCAGAGTTGAAACTGGTGTCCTCAAGCCTGGTACTATCGTTGTTTTCGCTCCCGCCAACATCACCACTGAAGTAAAGTCTGTGGAGATGCACCACGAAGCTCTCCAAGAGGCTGTGCCCGGAGACAATGTTGGTTTCAACGTAAAGAACGTATCCGTCAAGGAATTGCGTCGTGGATATGTCGCTGGTGACTCAAAGAACAACCCACCCAAGGGTGCCGCTGACTTCACCGCACAAGTCATTGTGCTCAACCACCCCGGTCAAATCTCCAATGGCTACACACCCGTACTGGATTGCCACACAGCTCACATTGCCTGCAAGTTCGCTGAAATTAAAGAGAAGGTTGACCGTCGTTCGGGTAAATCTACTGAAGATAACCCCAAATCCATCAAATCTGGTGATGCAGCCATCGTAAACCTCGTACCTTCCAAACCCCTGTGTGTGGAAGCCTTCCAGGAATTCCCACCTCTTGGTCG-------------TGTAGAATCAACAGGAGTCTTTACTACAACTGACAAGGCATCTGCTCATTTGGAAGGTGGTGCCAAAAAGGTCATTATCTCTGCTCCCAGTGCTGATGCACCAATGTTTGTTGTTGGTGTTAACTTGGAGGCTTATGATCCATCATACAAGGTTATCTCGAACGCTTCCTGTACTACCAACTGTCTGGCGCCCCTTGCCAAGGTCATCCATGACAACTTTGAAATTATTGAGGGTTTGATGACAACTGTTCATGCTACTACTGCTACTCAAAAGACAGTTGATGGACCCTCTGGCAAGTTATGGCGTGATGGCCGTGGTGCCCAACAAAACATCATTCCGGCTGCAACTGGTGCTGCCAAAGCTGTTGGCAAGGTCATTCCCGCTCTCAATGGAAAGCTGACTGGTATGGCTTTCCGTGTGCCCGTTCCTAATGTATCTGTGGTTGACCTTACTGTCCGTCTTGGCAAACCCGCTAGCTACGACGCGATCAAACAAAAAGTTAAGGAAGCCGCTGAAGGTCCAATGAAGGGTATTTTGGGATACACTGAAGACCAGGTTGTATCTACTGACTTTGTCGGTGACTCCCACTCATCCATCTTTGATGCTGCTGCTGGTATCTCTCTCAATGACAACTTTGTCAAACTGATCAGCTGGTATGACAATGAATATGGCTACTCTAGCCGTGTCATTATTTGATCAAGGATAAATTGATCTTACCATTTTTGGACATTGAATTACACACTTATGACTTAGGTATGGAAAACCGTGACAAAACTGATGATCAGGTTACAATTGATTGTGCTAATGCTATTAAGAAATACAATGTCGGTATTAAGTGTGCTACTATTACACCTGATGAGAAAAGAGTTGAAGAATTTAACTTGAAAAAGATGTGGAAGAGTCCTAATGGTACAATCCGTAATATTCTTGGCGGAACTGTCTTCAGAGAGGCTATAATCTGTAAAAATATTCCACGYCTAGTTACTGGCTGGGAAAAACCAATTATWATTGGACGTCACGCTCATGCTGATCAATATAAAGCTACAGATTTTGTAGTTCCCGGAGCTGGAAAACTCGAATTWGTGTTCACTCCGCAATCTGGTGAACCAGTAAAGTATATCGTAAATGAATACAAAGGTCCCGGTGTCGCCCTAGGTATGTTTAACACAGATGCCTCTATTATCGATTTCGCTCATTCCTCCTTCAAATTTGCTTTGGGAAGAAAGTACCCTCTTTACTTGAGCACTAAGAACACAATTCTGAAAAAGTATGACGGTCGTTTCAAGGATATTTTCCAAGAAATTTACGAGAAAGATTATAAGTCACAGTTTGAAGCTGCAGGTATTTGGTATGAACATCGTCTGATCGATGATATGGTGGCTTATGCGATGAAATCTGAT---AGAAGGTGTTGTTATGGAATTGGCAGACTGTGCTTTGCCACTCCTTGCTGGAGTTTTGCCAACTGCTAATCCTGAGGAAGCCTTCAAGGATGTATCTGCAGCATTCCTTGTTGGTGCCATGCCAAGACGAGAAGGCATGGAGAGGAAAGACCTCCTTTCTGCTAATGTACGCATTTTTAAGGAACAAGGTCAAGCACTTGACAAAGTTGCTCGTAAAGATGTAAAAATTCTTGTTGTGGGTAACCCTGCAAACACTAATGCTTTAATTTGCTCGAAATATGCACCATCAATACCTAAAGAAAACTTTACTGCTATGACCCGTCTYGATCAAAATCGTGCCCAATCACAGTTGGCTGCCAAACTAGGTGTTCCTGTAAAGGATGTTAAAAATGTAATAATTTGGG--------------------------------------------------------------------------------------------------------------------------------------------------------------------------------------------------------------------------------------------------------------------------------------------------------------------------------------TGATGGTGCCGAGGCGGGCAGCATGGCCATCGACAGCATGCCATTGCCACAACCGGCTGACATTCCCGAAATTAAACTGTTCGGGAGATGGAGCTGCTACGATGTCCAGGTTTCAGATATGTCGCTACAGGATTACATTTCAGTCAAGGAGAAATACGCTAAATACTTGCCACACTCGGCTGGTAGATACGCTCACAAGCGATTCCGTAAAGCGCAGTGCCCTATTGTCGAACGTTTGACAAATTCCTTGATGATGCATGGACGCAACAACGGAAAGAAATTGATGGCTGTGCGTATTGTTAAGCATGCTTTTGAGATCATCCATCTTCTGACTGGCGAAAATCCTCTTCAAGTTCTTGTGACAGCTATCATCAATTCTGGTCCTCGTGAAGATTCCACTAGAATCGGTCGTGCTGGTACAGTGCGTCGTCAAGCTGTGGATGTGTCTCCACTTCGTCGTGTGAACCAAGCTATCTGGTTGTTGTGCACAGGAGCACGTGAAGCAGCATTCAGAAACATTAAGACAATTGCGGAGTGTGTTGCTGATGAACTTATTAACGCTGCTAAGGGTTCATCAAACTCTTATGCTATTAAGAAAAAGGATGAGTTGGAGCGTG----GCTCTGTTAAGACTTGTTGGATGAGACTGCCCAGTTTTCGCTCCGTGGGTGACGCGCTAAAAGATCGCTTCGATGGAGCGTCGCGGGTCATGATGCCTAACACAGAAATCGAAGCGCCCGT???ACAGCGAAATGACGCAGCGCCTCATAGAGTTCCAAGAAGAGATCGGTACAGATTCCAGCTTCGACCGCACAATCCGGATCATAAAACACCGGGAGCAAAAGACCTAGTCTACCTAGAATCATCACCGGGTTTTTGTGAAAAGAACCCGAGGCTGGGCATTCCCGGTACGCACGGGCGTGCCTGCAACGATACGAGCATCGGCGTCGACGGCTGCGACCTCATGTGTTGCGGTCGTGGTTACCGGACCGAAACAATGCTTGTTGTGGAACGATGCAAT------------
	Yoma_algina                  -------------------------------------------------------------------------------------------------------------------------------------------------------------------------------------------------------------------------------------------------------------------------------------------------------------------------------------------------------------------------------------------------------------------------------------------------------------------------------------------------------------------------------------------------------------------------------------------------------------------------------------------------------------------------------------------------------------------------------------------------------------------------------------------------------------------------------------------------------------------------------------------------------------------------------------------------------------------------------------------------------------------------------------------------------------------------------------------------------------------------------------------------------------------------------------------------------------------------------------------------------------------------------------------------------------------------------------------------------------------------------------------------------------------------------------------------------------------------------------------------------------------------------------------TGAGCAGGAATAGTAGGAACATCATTAAGTTTATTAATTCGAACTGAATTAGGAAACCCAGGATCATTAATTGGAGATGATCAAATTTATAATACTATTGTAACAGCTCATGCTTTTATTATAATTTTCTTTATAGTTATACCTATTATAATAGGAGGATTTGGAAATTGATTAGTTCCTCTTATATTAGGAGCCCCAGATATAGCTTTCCCCCGAATAAATAATATAAGATTTTGATTATTACCCCCATCATTAGTTTTATTAATTTCTAGAAGAATTGTAGAAAATGGAGCAGGAACAGGATGAACAGTATATCCCCCTCTATCATCAAATATTGCACATGGAGGATCTTCTGTCGATTTAGCAATTTTTTCTCTTCATTTAGCAGGAATTTCTTCAATTTTAGGAGCTATTAATTTTATTACAACAATTATTAATATACGAATTAATAATATATCATTCGATCAAATACCTTTATTTGTATGATCTGTAGGAATTACAGCTTTATTATTAGTTCTTTCATTACCTGTATTAGCTGGTGCTATTACTATATTATTAACTGATCGAAATATTAATACTTCATTTTTTGACCCAGCTGGAGGAGGAGATCCAATTTTATATCAACATTTATTTTGATTTTTTGGTNNNNNNNNNNNNNNNNNNNTAATTTTACCAGGATTTGGTATAATTTCNCATATTATTTCACAAGAAAGAGGAAAAAAAGAAACTTTTGGATGTCTAGGTATAATTTATGCTATAATAGCAATAGGATTATTAGGTTTTATTGTATGAGCTCATCACATATTTACAGTAGGTATAGATATTGATACTCGAGCATATTTTACATCTGCAACTATAATTATTGCAGTACCAACTGGAATTAAAATTTTTAGTTGATTAGCTACTTTACATGGAACACAAATTAATTATAGACCTTCTATATTATGAGGACTAGGATTTATTTTTTTATTTACAGTTGGTGGATTAACAGGAGTTGTTTTAGCTAATTCTTCTATTGATATTACTCTTCACGATACTTATTATGTTGTAGCTCATTTTCATTATGTATTATCTATAGGAGCTGTATTTGCTATTATAGGAGGATTTATTCACTGATATCCTTTATTTACTGGATTAATAATAAATAATTATTTATTAAAAATTCAATTTATTTCTATATTTATTGGAGTAAATTTAACATTTTTTCCACAACATTTTTTAGGGTTAGC-TGGAATACCTCGTCGTTACTCAGATTACCCAGATAGATTTGTATCTTGAAATATTATTTCATCTTTCGGTTCTTATATCTCTCTTTTTTCAATAATAATAATAATTATTATTGTTTGAGAATCTATAATTAATCAACGTATTATTTTATTTTCCTTAAATATACCTTCTTCAATTGAATGATATCAAAATTTACCACCTGCAGAACATTCTTATAATGAAT-------------------------------------------------------------------------------------------------------------------------------------------------------------------CGTGGTATCACCATCGACATCGCCCTGTGGAAGTTCGAAACCGCTAAATACTACGTCACCATCATTGACGCTCCCGGCCACAGAGATTTCATCAAGAACATGATCACTGGAACCTCGCAGGCCGACTGCGCCGTGCTCATTGTCGCCGCCGGTACCGGTGAGTTCGAAGCCGGTATCTCCAAGAACGGCCAGACCCGCGAGCACGCTCTGCTCGCCTTCACACTCGGTGTCAAGCAGCTGATCGTGGGCGTCAACAAAATGGATTCCACTGAGCCCCCATACAGTGAGCCCCGTTTCGAGGAAATCAAGAAAGAAGTGTCCTCTTACATCAAGAAGATCGGTTACAACCCAGCTGCCGTCGCTTTCGTACCCATTTCTGGCTGGCACGGAGACAACATGCTGGAGGCATCTACCAAAATGCCATGGTTCAAGGGATGGCAAGTGGAGCGCAAAGAAGGCAAGGCTGAAGGTAAATGCCTCATTGAGGCCCTCGATGCCATCCTTCCCCCAGCTCGTCCCACAGACAAGGCCCTGCGTCTTCCCCTGCAGGACGTTTACAAAATCGGTGGTATTGGTACAGTGCCCGTAGGCAGAGTGGAGACTGGTGTCCTTAAGCCCGGTACCATTGTCGTTTTCGCTCCCGCCAACATCACTACTGAAGTTAAGTCTGTGGAGATGCACCACGAAGCCCTCCAAGAGGCTGTGCCCGGAGACAACGTAGGTTTCAACGTAAAGAACGTGTCTGTTAAGGAATTGCGTCGTGGTTATGTCGCTGGTGACTCAAAGAACAACCCACCCAAGGGAGCTGCTGACTTCACTGCACAAGTTATTGTCCTCAACCACCCCGGTCAAATCTCCAACGGCTACACACCCGTACTCGATTGCCACACAGCTCACATTGCCTGCAAGTTTGCCGAAATTAAAGAAAAGGTTGACCGTCGTTCCGGTAAATCGACTGAAGAGAACCCCAAATCCATCAAATCTGGTGATGCTGCCATCGTAAACCTTGTACCTTCCAAACCCCTTTGTGTGGAAGCCTTCCAGGAATTCCC------------------------------------------------------------------------------------------------------------------------------------------------------------------------------------------------------------------------------------------------------------------------------------------------------------------------------------------------------------------------------------------------------------------------------------------------------------------------------------------------------------------------------------------------------------------------------------------------------------------------------------------------------------------------------------------------------------------------------------------------------------------------------------------------------------------------------------------------------------------------------------------------------------------------------------------------------------------------------------------------------------------------------------------------------------------------------------------------------------------------------------------------------------------------------------------------------------------------------------------------------------------------------------------------------------------------------------------------------------------------------------------------------------------------------------------------------------------------------------------------------------------------------------------------------------------------------------------------------------------------------------------------------------------------------------------------------------------------------------------------------------------------------------------------------------------------------------------------------------------------------------------------------------------------------------------------------------------------------------------------------------------------------------------------------------------------------------------------------------------------------------------------------------------------------------------------------------------------------------------------------------------------------------------------------------------------------------------------------------------------------------------------------------------------------------------------------------------------------------------------------------------------------------------------------------------------------------------------------------------------------------------------------------------------------------------------------------------------------------------------------------------------------------------------------------------------------------------------------------------------------------------CCGACGCGTTAAGACTTGCTGGATGAGGCTGCCCAGTTTTCGCTCTGTTGGCGATGCATTAAAAGATCGCTTTGATGGTGCATCGCGAGTTATGATGCCCAATACGGAAATCGAAGCGCCCGT???ACAGCGAAACGACGCAGCTCCTCACAGAGTACCACGAAGAGATCGGTACAGATTCCAACTCAGGCCGCACAATCCAGATCATAAAACACCGGGACCCAAAGACCTAGTGTACCTCGAATCATCGCCGGGTTTCTGTGAAAAGAACCCGAGGCTGGGCATTCCCGGCACGCACGGGCGTGCCTGCAACGATACGAGCATCGGCGTCGACGGCTGCGATCTCATGTGTTGCGGCCGTGGCTACCGGACCGAAACAATGTTCGTTGTGGAACGATGCAAT------------
	Yoma_sabina                  -------------------------------------------------------------------------------------------------------------------------------------------------------------------------------------------------------------------------------------------------------------------------------------------------------------------------------------------------------------------------------------------------------------------------------------------------------------------------------------------------------------------------------------------------------------------------------------------------------------------------------------------------------------------------------------------------------------------------------------------------------------------------------------------------------------------------------------------------------------------------------------------------------------------------------------------------------------------------------------------------------------------------------------------------------------------------------------------------------------------------------------------------------------------------------------------------------------------------------------------------------------------------------------------------------------------------------------------------------------------------------------------------------------------------------------------------------------------------------------------------------------------------------------------TGAGCAGGAATAGTAGGAACATCATTAAGTTTATTAATTCGAACTGAATTAGGAAACCCAGGATCATTAATTGGAGATGATCAAATTTATAATACTATTGTAACAGCTCATGCTTTTATTATAATTTTCTTTATAGTTATACCTATTATAATAGGAGGATTTGGAAATTGATTAGTTCCTCTTATATTAGGAGCCCCAGATATAGCTTTCCCCCGAATAAATAATATAAGATTTTGATTATTACCCCCATCATTAGTTTTATTAATTTCTAGAAGAATTGTAGAAAATGGAGCAGGAACAGGATGAACAGTATATCCCCCTCTATCATCAAATATTGCACATGGAGGATCTTCTGTCGATTTAGCAATTTTTTCTCTTCATTTAGCAGGAATTTCTTCAATTTTAGGAGCTATTAATTTTATTACAACAATTATTAATATACGAATTAATAATATATCATTTGATCAAATACCTTTATTTGTATGATCTGTAGGAATTACAGCTTTATTATTAGTTCTTTCATTACCTGTATTAGCTGGTGCTATTACTATATTATTAACTGATCGAAATATTAATACTTCTTTTTTTGACCCAGCTGGAGGAGGAGATCCAATTTTATATCAACATTTATTTTGATTTTTTGGTCACCCTGAAGTTTATATTTTAATTTTACCAGGATTTGGTATAATTTCCCATATTATTTCCCAAGAAAGAGGAAAAAAAGAAACTTTTGGATGTTTAGGTATAATTTATGCTATAATAGCAATTGGATTATTAGGTTTTATTGTATGAGCTCATCATATATTTACAGTAGGAATAGATATTGATACTCGAGCATATTTTACATCTGCAACTATAATTATTGCCGTACCAACTGGAATTAAAATTTTTAGTTGATTAGCTACTTTACATGGAACACAAATTAATTATAGACCTTCTATATTATGAGGATTAGGATTTATTTTTTTATTTACAGTTGGTGGATTAACAGGAGTTGTTTTAGCTAACTCTTCTATTGATATTACTCTTCATGATACATATTACGTTGTAGCTCATTTCCATTATGTATTATCTATAGGAGCTGTATTTGCTATTATAGGAGGATTTATTCATTGATACCCTTTATTTACTGGATTAATAATAAATAATTATTTACTAAAAATTCAATTTATTTCTATATTTATTGGAGTAAATTTAACATTTTTCCCACAACATTTCTTAGGATTAGCCTGGTATACCT-GTCGTTACTCAGATTATCCAGATAGTTTTGTATCTTGAAATATTATTTCATCTTTTGGTTCCTATATTTCTCTTTCTTCAATAATAATAATAATTATTATTGTTTGAGAA----------------------------------------------------------------------------------------------------ACACGTCGACTCCGGCAAGTCCACCACCACCGGTCACTTGATTTACAAATGCGGTGGTATCGACAAGCGTACCATCGAGAAGTTCGAGAAGGAGGCCCAGGAAATGGGTAAGGGTTCCTTCAAATATGCCTGGGTATTGGACAAACTTAAGGCCGAGCGTGAACGTGGTATCACCATCGACATCGCCCTGTGGAAGTTCGAAACCGCTAAATACTACGTCACCATCATTGACGCTCCCGGCCACAGAGATTTCATCAAGAACATGATAACTGGAACCTCGCAGGCCGACTGCGCCGTGCTCATTGTCGCCGCCGGTACCGGTGAGTTCGAAGCCGGTATCTCCAAGAACGGCCAGACCCGCGAGCACGCTCTGCTCGCCTTCACACTCGGTGTCAAGCAGCTGATCGTGGGCGTCAACAAAATGGATTCCACTGAGCCCCCATACAGTGAGCCCCGTTTCGAGGAAATCAAGAAAGAAGTGTCCTCTTACATCAAGAAGATCGGTTACAACCCAGCTGCCGTCGCTTTCGTACCCATTTCTGGCTGGCACGGCGACAACATGCTGGAGGCATCTACCAAAATGCCATGGTTCAAGGGATGGCAAGTGGAGCGCAAAGAAGGCAAGGCTGAAGGTAAATGCCTCATTGAGGCCCTCGATGCCATCCTTCCCCCAGCTCGTCCCACAGACAAGGCCCTGCGTCTTCCCCTGCAGGACGTTTACAAAATCGGTGGTATTGGTACAGTGCCCGTAGGCAGAGTGGAGACTGGTGTCCTTAAGCCCGGTACCATTGTCGTTTTCGCTCCCGCCAACATCACTACTGAAGTTAAGTCTGTGGAGATGCACCACGAAGCCCTCCAAGAGGCTGTGCCCGGAGACAACGTAGGTTTCAACGTAAAGAACGTGTCTGTTAAGGAATTGCGTCGTGGTTATGTCGCTGGTGACTCAAAGAACAACCCACCCAAGGGAGCTGCTGACTTCACTGCACAAGTTATTGTCCTCAACCACCCCGGTCAAATCTCCAACGGCTACACACCCGTACTCGATTGCCACACAGCTCACATTGCCTGCAAGTTTGCCGAAATTAAAGAAAAGGTTGACCGTCGTTCCGGTAAATCGACTGAAGAGAACCCCAAATCCATCAAATCTGGTGATGCTGCCATCGTAAACCTTGTACCTTCCAAACCCCTTTGTGTGGAAGCCTTCCAGGAATTCCCCCCTCTCGGTCGTTTCGCCGTGCGT-----------------------------------------------------------------------------------------------------------------------------------------------------------------------------------------------------------------------------------------------------------------------------------------------------------------------------------------------------------------------------------------------------------------------------------------------------------------------------------------------------------------------------------------------------------------------------------------------------------------------------------------------------------------------------------------------------------------------------------------------------------------------------------------------------------------------------------------------------------------------------------------------------------------------------------------------------------------------------------------------------------------------------------------------------------------------------------------------------------------------------------------------------------------------------------------------------------------------------------------------------------------------------------------------------------------------------------------------------------------------------------------------------------------------------------------------------------------------------------------------------------------------------------------------------------------------------------------------------------------------------------------------------------------------------------------------------------------------------------------------------------------------------------------------------------------------------------------------------------------------------------------------------------------------------------------------------------------------------------------------------------------------------------------------------------------------------------------------------------------------------------------------------------------------------------------------------------------------------------------------------------------------------------------------------------------------------------------------------------------------------------------------------------------------------------------------------------------------------------------------------------------------------------------------------------------------------------------------------------------------------------------------------------------------------------------------------------------------------------------------------------------------------------------------------------------------------------------------------------------CTGCACAGTNAAAACTTGCTGGATGAGGCTGCCCAGTTTTCGCTCTGNNGGCGATGCATTAAAAGATCGCTTTGATGGTGCATCGCGAGTTATGATGCCCAATACGGAAATCGAAGCGCCCGT???ACAGCGAAACGACGCAGCTCCTCACAGAGTACCACGAAGAGATCGGTACAGATTCCAACTCAGGCCGCACAATCCAGATCATAAAACACCGGGACCCAAAGACCTAGTGTACCTCGAATCATCGCCGGGTTTCTGTGAAAAGAACCCGAGGCTGGGCATTCCCGGCACGCACGGGCGTGCCTGCAACGATACGAGCATCGGCGTCGACGGCTGCGATCTCATGTGTTGCGGCCGTGGCTACCGGACCGAAACAATGTTCGTTGTGGAACGATGCAAT------------
	;
END;

BEGIN TREES;
	Title Nymphalina_53_result;
	LINK Taxa = TaxaForAnalysis_Nymphalinae;
	TRANSLATE
		1	Adelpha_bredowii,
		2	Antanartia_delius,
		3	Mynes_geoffroyi,
		4	Aglais_urticae,
		5	Apatura_iris,
		6	Araschnia_levana,
		7	Asterocampa_idyja,
		8	Catacroptera_cloanthe,
		9	Chlosyne_janais,
		10	Doleschallia_bisaltide,
		11	Euphydryas_phaeton,
		12	Eurytela_dryope,
		13	Hamadryas_februa,
		14	Heliconius_hecale,
		15	Hypolimnas_bolina,
		16	Hypanartia_dione,
		17	Hypanartia_kefersteini,
		18	Hypanartia_lethe,
		19	Aglais_io,
		20	Junonia_almana,
		21	Junonia_ansorgei,
		22	Junonia_atlites,
		23	Junonia_coenia,
		24	Junonia_erigone,
		25	Junonia_hedonia,
		26	Junonia_hierta,
		27	Junonia_iphita,
		28	Junonia_lemonias,
		29	Junonia_orithya,
		30	Junonia_westermanni,
		31	Kallima_inachus,
		32	Kallima_paralekta,
		33	Kaniska_canace,
		34	Melitaea_cinxia,
		35	Nymphalis_vaualbum,
		36	Phyciodes_cocyta,
		37	Poligonia_caureum,
		38	Poligonia_calbum,
		39	Precis_andremiaja,
		40	Precis_archesia,
		41	Precis_ceryne,
		42	Precis_octavia,
		43	Protogoniomorpha_anacardii,
		44	Protogoniomorpha_parhassus,
		45	Salamis_anteva,
		46	Salamis_cacta,
		47	Symbrenthia_hypselis,
		48	Symbrenthia_lilaea,
		49	Vanessa_atalanta,
		50	Vanessa_cardui,
		51	Vanessa_indica,
		52	Yoma_algina,
		53	Yoma_sabina
		;
[truncated: 35,755 more chars]
